# Supplementary material for: The muscle specific MEF2Dα2 isoform promotes muscle ketolysis and running capacity in mice
Source: EMBO Rep. 2025 Sep 16;26(21):5216–38. doi: 10.1038/s44319-025-00578-3 (PMC12592725; doi:10.1038/s44319-025-00578-3)
Supplement: Supplementary file 1 — Table EV1 [file 44319_2025_578_MOESM1_ESM.xlsx]

## Sheet: Sheet2
TABLE EV1: Mapping of RNA-seq data
SampleID	Genotype	Input_reads	Uniquely_mapping to MM10	Uniquely_%	Multiple_loci_%
1703_Quad_S5	WT	139104047	109826546	0.7895	0.1163
1704_Quad_S6	Eko	150801024	121223475	0.8039	0.1037
1706_Quad_S7	WT	138569899	112616645	0.8127	0.0991
1707_Quad_S8	Eko	127699889	103263874	0.8086	0.0984
