# Supplementary material for: The muscle specific MEF2Dα2 isoform promotes muscle ketolysis and running capacity in mice
Source: EMBO Rep. 2025 Sep 16;26(21):5216–38. doi: 10.1038/s44319-025-00578-3 (PMC12592725; doi:10.1038/s44319-025-00578-3)
Supplement: Supplementary file 2 — Table EV2 [file 44319_2025_578_MOESM2_ESM.xlsx]

## Sheet: pValue <0.05
	Log2Fc(Quad_Mef2d_e/Quad_Mef2d_wt)	padj(Quad_Mef2d_e/Quad_Mef2d_wt)	up_down(Quad_Mef2d_e/Quad_Mef2d_wt)	Quad_Mef2d_e_S6	Quad_Mef2d_e_S8	Quad_Mef2d_wt_S5	Quad_Mef2d_wt_S7
Gm26723	-28.753	0.000543729	-1	0	0	2.63	0
Cyp2e1	-2.58935	0.000504677	-1	1.38	1.53	12.72	3.67
Igfn1	-2.35213	0.00173763	-1	1.76	1.83	11.16	5.99
Abcg4	-2.09286	3.51878e-05	-1	0.22	0.15	0.63	0.69
AC133498.1	-2.05088	0.000387757	-1	0.11	0.36	1.29	0.98
Tph1	-1.95112	2.91012e-06	-1	0.63	0.34	1.51	2.06
Pck1	-1.88995	0.042258	-1	1.03	0.5	3.93	1.34
Gm10851	-1.84345	0.00210166	-1	0.37	0.35	1.27	1.27
Inpp5j	-1.82873	6.57845e-13	-1	0.38	0.31	1.34	1.06
Trpm1	-1.80236	0.0266153	-1	0.14	0.4	0.88	1.14
Gck	-1.76606	1.83672e-05	-1	0.85	0.86	2.69	2.74
Mlph	-1.73428	0.0126381	-1	0.11	0.09	0.35	0.28
Mapk10	-1.6776	0.00812359	-1	0.03	0.05	0.29	0.3
Slc47a1	-1.64931	1.13222e-13	-1	3.04	2.87	10.12	7.23
Phyhip	-1.59985	0.0164813	-1	0.06	0.05	0.22	0.11
Ifi27l2a	-1.45276	0.0274577	-1	9.24	3.74	19.99	13.32
Il1r1	-1.35468	9.49569e-06	-1	1.2	1.34	3.54	2.94
Arc	-1.33832	0.0134186	-1	0.48	0.43	1.44	0.78
Cyp4f39	-1.33732	1.35791e-05	-1	1.41	1.31	3.33	3.39
Gm9115	-1.30199	0.00838929	-1	1.99	2.28	4.76	5.53
Bdh1	-1.25799	5.71129e-12	-1	6.15	4.47	12.64	12.95
1700001O22Rik	-1.22258	1.03288e-09	-1	10.46	14.22	28.28	28.07
Tmem53	-1.21766	0.0342566	-1	0.83	0.58	1.57	1.56
Odc1	-1.17427	3.51878e-05	-1	57.88	70.75	150.79	136.69
Abi3	-1.16043	0.00039307	-1	1.52	1.66	4.16	2.79
Cbr2	-1.15751	1.37772e-12	-1	13.21	14.74	33.99	34.74
Gm17709	-1.13497	0.0258655	-1	4.24	5.27	10.83	9.4
Gm7993	-1.10797	0.0170348	-1	5.33	7.76	12.77	14.8
St3gal1	-1.10508	5.11875e-06	-1	3.43	4.42	9.36	7.09
Gm19410	-1.09228	0.0360055	-1	0.09	0.09	0.19	0.18
Mettl21c	-1.08007	5.71129e-12	-1	54.06	55.29	96.21	134.25
Cnga3	-1.03935	0.0169828	-1	0.25	0.21	0.42	0.41
Pde8a	-1.00187	1.3541e-07	-1	1.83	2.13	4.11	3.75
Agpat2	-0.991673	0.00618523	-1	3.51	3.03	6.86	5.51
Galm	-0.961886	3.51878e-05	-1	1.1	1.29	2.3	1.99
Smox	-0.94042	2.37859e-16	-1	211.58	207.94	409.83	376.79
Npnt	-0.935781	0.00039307	-1	7.63	9.58	14.68	17.05
Klhl34	-0.906032	0.00112543	-1	2.1	2.11	3.66	4.06
Igf1	-0.85791	0.0170348	-1	3.15	5.01	6.52	8.09
Hspa4l	-0.839666	0.0176913	-1	1.52	1.64	2.32	2.88
Dapk1	-0.822395	0.000659009	-1	0.35	0.47	0.69	0.73
Nceh1	-0.788919	2.50358e-05	-1	5.65	5.65	10.14	9
Tmem266	-0.778752	0.0362242	-1	1.38	1.4	2.61	1.92
Stom	-0.759083	2.24426e-09	-1	11.17	12.88	19.52	18.7
Msrb1	-0.757798	0.0108252	-1	82.32	84.75	136.93	136.48
Phyhd1	-0.735591	0.042258	-1	5.42	5.91	8.74	8.9
Sbk2	-0.71483	0.00540158	-1	38.65	44.6	60.86	71.33
C1qb	-0.705918	0.0253697	-1	5.58	4.52	8.41	7.59
Prkcd	-0.703315	0.0407905	-1	3.07	2.62	4.34	5.15
Slc30a2	-0.700347	0.000319022	-1	7.02	7.19	11.51	10.97
Ntmt1	-0.696997	0.0179139	-1	7.31	6.74	9.81	12.54
Mfhas1	-0.69121	0.000515781	-1	1.13	1.09	1.63	1.75
Myoz2	-0.668156	0.0170348	-1	36.67	27.88	47.17	52.29
St3gal5	-0.642679	0.00022436	-1	31.72	32.49	48.66	49.02
Hspb7	-0.611216	0.02995	-1	88.19	68.63	132.07	101.03
Diaph1	-0.609883	1.91105e-09	-1	18.73	18.13	27.66	27.41
Cryab	-0.607656	0.0086566	-1	769.09	677.74	1001.22	1143.32
Dnaja4	-0.60739	0.0198866	-1	25.74	23.87	35.43	38.53
Slc35f5	-0.569154	0.0169828	0	5.91	6.06	8.04	9.68
Palmd	-0.564121	0.00512516	0	12.75	14.19	19.77	19.2
Ckmt2	-0.561753	0.0164813	0	463.33	437.99	644.6	652.81
Htra1	-0.557412	0.00228621	0	21.84	24.38	37.19	30.82
Pmepa1	-0.554592	0.000312611	0	5.59	5.57	9.92	8.07
Psmd8	-0.524373	0.000569208	0	107.65	116.75	153.78	160.45
Kcnq4	-0.521077	0.00812359	0	7.16	6.9	9.89	9.88
Actn2	-0.516796	0.00347296	0	139	136.83	206.32	178.79
Wfdc1	-0.485938	0.000234364	0	26.25	27.21	34.92	38.01
Tbc1d20	-0.478432	0.00450447	0	8.57	9.01	11.84	12.63
Vwa7	-0.47044	0.0362242	0	3.49	3.52	4.63	4.89
Plekha2	-0.457415	0.0222826	0	5.14	4.91	6.71	6.98
Plp2	-0.447743	0.0198866	0	17.86	17.92	23.38	24.17
Deptor	-0.440525	0.0177204	0	21.93	25.34	29.97	33.1
Pcx	-0.395734	0.0240513	0	17.29	19.06	22.61	24.33
Dmpk	-0.356662	0.042711	0	94.47	89.7	105.55	119.9
Fyco1	0.307261	0.0274577	0	66.67	70.44	50.15	58.84
Kcnb1	0.355179	0.0169828	0	11.11	11.78	8.54	9.57
5031439G07Rik	0.358193	0.0292604	0	50.09	56.64	39.52	41.73
Klhdc1	0.388803	0.042711	0	15.34	17.32	10.15	16.83
Txndc16	0.391064	0.0178731	0	7.92	8.03	5.53	6.34
Ube4a	0.416711	0.0340964	0	12.19	13.23	8.72	10.19
Hip1	0.445349	0.0186206	0	5.38	5.2	3.5	4.35
Rps6kc1	0.468729	0.042258	0	10.42	9.59	6.22	7.95
Dbt	0.560768	0.0176913	0	12.59	13.46	8.13	9.7
Maob	0.580823	0.00838929	0	13.33	15.84	8.87	10.24
Lmod1	0.605843	0.0151217	1	2.7	2.55	1.49	1.91
Wbscr17	0.611	0.042711	1	2.45	2.23	1.35	1.5
Wnt4	0.614838	0.0104935	1	7.95	9.33	5.02	6.08
Aebp1	0.640502	0.0262265	1	42.9	42.67	25.25	31.27
Itga4	0.660018	0.0258432	1	6.09	6.47	3.73	3.99
Fgf2	0.668003	0.0156253	1	2.86	3.16	2.06	1.9
Gpr155	0.752177	2.91012e-06	1	9.33	9.79	5.23	6.04
Neu2	0.762975	0.0177204	1	7.19	7.77	3.88	4.94
Sh3rf2	0.807437	0.00568522	1	10.35	10.22	5.54	6.01
Rasd2	0.807721	0.00512516	1	51.41	63.94	29.11	35.63
Ric3	0.809812	0.0141712	1	0.97	1.07	0.42	0.63
3632451O06Rik	0.85759	0.0343623	1	1.43	1.5	0.68	1.24
Epha7	0.867798	0.00812359	1	0.57	0.61	0.3	0.36
Kcnj3	0.869881	0.00132385	1	0.49	0.52	0.22	0.36
Tec	0.870999	0.0141712	1	2.29	1.48	0.77	1.24
Gstm2	0.925244	0.00512516	1	31.42	31.98	13.66	19.18
Plxna4	1.00325	3.11782e-10	1	0.84	0.98	0.42	0.49
Actc1	1.0431	0.0126381	1	137.2	150.83	82.47	52.49
C130080G10Rik	1.07277	0.0146421	1	0.83	0.88	0.52	0.29
Aldh1l2	1.07486	1.07233e-06	1	1.89	1.82	0.7	0.98
Ostn	1.08222	0.0274577	1	10.33	10.45	5.18	4.35
Il12a	1.08484	0.0017211	1	11.51	12.24	4.46	6.42
Pcdhga10	1.10125	0.0033888	1	0.44	0.51	0.21	0.23
Chmp4c	1.11507	2.12143e-09	1	0.64	0.75	0.28	0.35
Mybph	1.22083	1.56201e-13	1	101.67	110.12	43.12	46.11
Zfp503	1.39155	0.00838929	1	6.29	6.87	1.83	3.14
Stum	1.58324	0.00022436	1	0.33	0.68	0.11	0.16
Slc17a7	1.65986	0.000125235	1	0.38	0.31	0.11	0.11
Gdnf	1.82741	0.0274577	1	0.46	0.42	0.08	0.16
2310039L15Rik	2.03495	8.624e-05	1	0.98	0.95	0.13	0.32

## Sheet: All genes
	Log2Fc(Quad_Mef2d_e/Quad_Mef2d_wt)	padj(Quad_Mef2d_e/Quad_Mef2d_wt)	up_down(Quad_Mef2d_e/Quad_Mef2d_wt)	Quad_Mef2d_e_S6	Quad_Mef2d_e_S8	Quad_Mef2d_wt_S5	Quad_Mef2d_wt_S7
Gm26723	-28.753	0.000543729	-1	0	0	2.63	0
Gm16284	-4.90737	1	bad_p.value	0	0	0.6	0.41
Dct	-4.25765	0.329603	bad_p.value	0	0	0.05	0
9330158H04Rik	-4.2492	0.306197	bad_p.value	0	0	0.12	0.19
Itih4	-4.24428	0.375926	bad_p.value	0	0	0.03	0.13
Opn4	-3.44843	0.703427	bad_p.value	0	0	0.03	0
Gchfr	-3.44234	0.712513	bad_p.value	0	0	0.07	0.07
Pet117	-3.40756	1	bad_p.value	0	0	0	0.14
Gm15666	-3.32307	1	bad_p.value	0	0.01	0.08	0.04
Gm13594	-3.18118	0.724815	bad_p.value	0.06	0	0.35	0.19
Tmprss13	-3.17534	0.727858	bad_p.value	0	0	0.02	0.02
Gm43032	-3.17394	0.68702	bad_p.value	0	0.01	0.03	0.01
A730020M07Rik	-3.09724	0.368933	bad_p.value	0.01	0.01	0.07	0.08
Gm26858	-3.04995	0.644883	bad_p.value	0	0.11	0.5	0.35
Gm4956	-3.03903	1	bad_p.value	0	0	0.05	0
Gm3776	-3.02068	0.933619	bad_p.value	0	0	0	0.07
Gja3	-3.00396	0.757244	bad_p.value	0.01	0	0.04	0.04
Hspa1b	-2.86759	0.817852	bad_p.value	1.73	4.09	7.55	35.22
Igkc	-2.78101	0.216792	bad_p.value	0.56	0.35	5.25	0.41
Hspa1a	-2.60021	0.781524	bad_p.value	2.87	4.89	9.36	37.89
Gm37553	-2.59794	1	bad_p.value	0.04	0.02	0.32	0.04
Cyp2e1	-2.58935	0.000504677	-1	1.38	1.53	12.72	3.67
Stk32b	-2.58923	1	bad_p.value	0	0	0.01	0.02
Lilra5	-2.58867	0.978124	bad_p.value	0.01	0	0.01	0.03
Olfr1336	-2.44844	1	bad_p.value	0	0	0	0
Rhd	-2.44566	1	bad_p.value	0	0	0.02	0
Gm26795	-2.44359	1	bad_p.value	0	0	0.02	0
Gm37015	-2.44242	1	bad_p.value	0	0	0.01	0.01
Psma8	-2.4423	1	bad_p.value	0	0	0.01	0.01
AC107662.1	-2.44227	1	bad_p.value	0	0	0.01	0.01
AC165273.4	-2.44221	1	bad_p.value	0	0	0.02	0.02
Fstl4	-2.44115	1	bad_p.value	0	0	0	0.01
D7Ertd443e	-2.44077	1	bad_p.value	0	0	0	0.03
Gm15328	-2.4392	1	bad_p.value	0	0	0	0.01
Cxcl1	-2.38234	0.34444	bad_p.value	0.02	0.03	0.2	0.14
Igfn1	-2.35213	0.00173763	-1	1.76	1.83	11.16	5.99
Zxda	-2.34411	1	bad_p.value	0	0.11	0.54	0
Clcnkb	-2.32157	1	bad_p.value	0	0.01	0.02	0.07
Ccl12	-2.31662	1	bad_p.value	0	0.06	0.14	0.1
Ttc39a	-2.236	0.604007	bad_p.value	0.01	0.01	0.06	0.08
AC158630.2	-2.23311	0.563899	bad_p.value	0.03	0.04	0.04	0.33
Cfd	-2.18756	0.282489	bad_p.value	14.91	10.1	78.01	30.19
Ahrr	-2.18535	0.843982	bad_p.value	0.01	0	0.02	0.01
Gm29609	-2.1137	0.631257	bad_p.value	0.01	0.05	0.18	0.22
4930555A03Rik	-2.09336	0.624479	bad_p.value	0.04	0.05	0.19	0.13
Abcg4	-2.09286	3.51878e-05	-1	0.22	0.15	0.63	0.69
Gm16793	-2.07243	0.195046	bad_p.value	0.04	0.02	0.16	0.08
AC133498.1	-2.05088	0.000387757	-1	0.11	0.36	1.29	0.98
Gipc2	-2.03601	0.988054	bad_p.value	0.05	0	0.13	0.07
Aldob	-2.0156	0.712513	bad_p.value	0.02	0	0.05	0.05
2210407C18Rik	-2.01373	1	bad_p.value	0.02	0	0.09	0
Gm43565	-2.01275	1	bad_p.value	0.08	0.03	0.11	0.36
Olfr1393	-2.01202	0.823394	bad_p.value	0.02	0	0.09	0.01
1010001N08Rik	-2.00671	1	bad_p.value	0.03	0	0.06	0.01
Pirt	-2.00564	1	bad_p.value	0	0	0.01	0
Gm45137	-2.00416	1	bad_p.value	0	0	0.01	0.01
Tcf21	-2.00327	1	bad_p.value	0	0.02	0.04	0.01
Tph1	-1.95112	2.91012e-06	-1	0.63	0.34	1.51	2.06
Gm7206	-1.93302	1	bad_p.value	1.06	0	3.59	0
Gm9847	-1.9197	0.280827	bad_p.value	0.19	0.35	0.68	1.32
Aqp8	-1.90527	0.548172	bad_p.value	0	0.07	0.11	0.13
Zswim5	-1.89862	0.254516	bad_p.value	0	0.02	0.04	0.05
Pck1	-1.88995	0.042258	-1	1.03	0.5	3.93	1.34
Gm10851	-1.84345	0.00210166	-1	0.37	0.35	1.27	1.27
Top2a	-1.84151	0.328733	bad_p.value	0.01	0.06	0.14	0.17
Inpp5j	-1.82873	6.57845e-13	-1	0.38	0.31	1.34	1.06
Pak6	-1.8155	0.366072	bad_p.value	0.01	0.01	0.05	0.03
Gm45407	-1.81398	1	bad_p.value	0.03	0.03	0.01	0.2
Hdc	-1.80547	0.75469	bad_p.value	0.05	0.02	0.19	0.07
Trpm1	-1.80236	0.0266153	-1	0.14	0.4	0.88	1.14
Gm10727	-1.79086	0.646314	bad_p.value	0.05	0	0.07	0.11
Il17re	-1.7708	0.0932438	bad_p.value	0.09	0.05	0.32	0.26
Gck	-1.76606	1.83672e-05	-1	0.85	0.86	2.69	2.74
Mlph	-1.73428	0.0126381	-1	0.11	0.09	0.35	0.28
Mapk10	-1.6776	0.00812359	-1	0.03	0.05	0.29	0.3
AC157017.2	-1.66837	0.483626	bad_p.value	0.23	0.02	0.46	0.32
Sv2b	-1.64933	0.34687	bad_p.value	0.07	0.11	0.11	0.46
Slc47a1	-1.64931	1.13222e-13	-1	3.04	2.87	10.12	7.23
Sstr3	-1.6463	0.316579	bad_p.value	0.07	0.02	0.17	0.13
Slc15a2	-1.62455	1	bad_p.value	0.83	0.69	1.63	2.2
Gm11427	-1.62187	1	bad_p.value	0.03	0.03	0.12	0.05
3830403N18Rik	-1.60653	1	bad_p.value	0.02	0	0.05	0
D330025C20Rik	-1.6007	1	bad_p.value	0.01	0	0.03	0
Phyhip	-1.59985	0.0164813	-1	0.06	0.05	0.22	0.11
Armc2	-1.59747	0.163262	bad_p.value	0.04	0.02	0.1	0.05
Nr0b2	-1.59251	1	bad_p.value	0.01	0	0.05	0
Abca12	-1.58914	1	bad_p.value	0	0	0.01	0
Fcna	-1.58765	0.216792	bad_p.value	0.15	0.14	0.32	0.54
Kcnip1	-1.58393	1	bad_p.value	0	0	0	0.03
Gm42635	-1.57995	1	bad_p.value	0.01	0.01	0.01	0.03
Gm45140	-1.57585	1	bad_p.value	0.1	0	0	0.21
A930003A15Rik	-1.56474	0.576951	bad_p.value	0.4	1.2	2.25	2.26
Nat8l	-1.54273	0.161227	bad_p.value	0.05	0.02	0.15	0.06
Gm45423	-1.53676	0.465926	bad_p.value	0.06	0.02	0.15	0.1
Tlr13	-1.52845	0.624479	bad_p.value	0.04	0.02	0.1	0.07
Irx4	-1.52307	0.566356	bad_p.value	0.02	0.03	0.1	0.03
Cdca7	-1.51403	0.575534	bad_p.value	0.05	0.04	0.07	0.27
Rpl30-ps10	-1.50577	1	bad_p.value	20.96	0	0	61.01
Zfp750	-1.4836	0.93851	bad_p.value	0.19	0.07	0.37	0.32
Dnaic1	-1.47178	0.175608	bad_p.value	0.35	0.13	0.9	0.81
4930412F12Rik	-1.46737	1	bad_p.value	0.02	0.04	0.06	0.1
Gm43437	-1.46427	0.404236	bad_p.value	0.05	0.06	0.14	0.15
Kcnk13	-1.46419	1	bad_p.value	0.07	0.02	0.07	0.06
Trim14	-1.45852	0.570168	bad_p.value	0.22	0.11	0.28	0.34
Ifi27l2a	-1.45276	0.0274577	-1	9.24	3.74	19.99	13.32
AC131329.1	-1.4469	1	bad_p.value	0	0	0	0
AC153977.4	-1.44611	1	bad_p.value	0	0	0.05	0
H2-Q10	-1.44604	0.892899	bad_p.value	0.18	0.09	0.48	0.44
Dmp1	-1.44601	0.951815	bad_p.value	0.26	0.14	0.59	0.47
Gpr158	-1.44515	1	bad_p.value	0	0	0	0
6430710C18Rik	-1.44458	1	bad_p.value	0	0	0.05	0
Mycbpap	-1.44438	1	bad_p.value	0	0	0.03	0
Upk3b	-1.44398	1	bad_p.value	0	0	0	0
Elfn2	-1.44383	1	bad_p.value	0	0	0	0
E330017L17Rik	-1.44351	1	bad_p.value	0	0	0.05	0
5033428I22Rik	-1.44327	1	bad_p.value	0	0	0.01	0
Gm45357	-1.44324	1	bad_p.value	0	0	0.03	0
Cideb	-1.44307	1	bad_p.value	0	0	0.02	0
Gm12167	-1.44294	1	bad_p.value	0	0	0.04	0
Rhox5	-1.44106	1	bad_p.value	0	0	0	0.04
Ahsg	-1.44088	1	bad_p.value	0	0	0	0.01
AC110521.1	-1.44086	1	bad_p.value	0	0	0	0.03
Gm37891	-1.43805	1	bad_p.value	0	0	0	0.01
Gm8734	-1.43089	0.0986945	bad_p.value	0.7	0.93	2.1	2.16
Gm37401	-1.4048	1	bad_p.value	0	3.62	6.73	1.6
Nrxn1	-1.39381	0.646314	bad_p.value	0.07	0.04	0.17	0.23
Gm684	-1.39306	0.592815	bad_p.value	0.14	0.16	0.38	0.38
Gm11967	-1.38239	0.20088	bad_p.value	0.92	1.56	2.95	3.1
Cidec	-1.37515	1	bad_p.value	3.18	1.02	7.46	3.31
Evpl	-1.36645	0.9339	bad_p.value	0.02	0.01	0.02	0.04
Pilra	-1.36288	1	bad_p.value	0.11	0.11	0.09	0.06
Mrap	-1.35738	0.0749801	bad_p.value	0.49	0.28	1.26	0.82
Il1r1	-1.35468	9.49569e-06	-1	1.2	1.34	3.54	2.94
Ccnjl	-1.35073	0.555759	bad_p.value	0.1	0.05	0.12	0.13
Cfap69	-1.3457	1	bad_p.value	0.12	0.01	0.02	0.1
Plaur	-1.34095	0.644883	bad_p.value	0.22	0.23	0.52	0.65
Arc	-1.33832	0.0134186	-1	0.48	0.43	1.44	0.78
Cyp4f39	-1.33732	1.35791e-05	-1	1.41	1.31	3.33	3.39
Gm15879	-1.3347	0.570168	bad_p.value	0.71	0.75	1.63	1.25
Aoah	-1.32534	1	bad_p.value	0.03	0.02	0.06	0.05
Was	-1.32181	0.545735	bad_p.value	0.06	0.08	0.2	0.17
Ly6g6e	-1.31876	0.641289	bad_p.value	0.7	0.44	1.83	1.3
Slamf9	-1.31781	0.964611	bad_p.value	0.19	0.07	0.44	0.21
Csf3r	-1.31443	0.899771	bad_p.value	0.05	0.03	0.12	0.07
Gm12096	-1.31164	1	bad_p.value	0.07	0.14	0.33	0.15
Dennd1c	-1.30873	0.995133	bad_p.value	0.05	0.05	0.16	0.07
Rubcnl	-1.30687	1	bad_p.value	0	0.01	0.02	0.01
Acot4	-1.30331	0.224802	bad_p.value	0.03	0.02	0.07	0.07
Gm9115	-1.30199	0.00838929	-1	1.99	2.28	4.76	5.53
AC160340.1	-1.29448	0.944456	bad_p.value	0.21	0.21	0.47	0.54
Npy4r	-1.29388	0.97953	bad_p.value	0.03	0.01	0.05	0.05
Cd300ld3	-1.29357	0.927976	bad_p.value	0	0.53	0.4	0.82
Trim46	-1.2835	1	bad_p.value	0.11	0.01	0.08	0.08
Cdo1	-1.28129	0.282489	bad_p.value	1.92	0.78	4.29	2.03
Lad1	-1.28	1	bad_p.value	0.01	0.02	0.14	0.02
Gm44002	-1.27907	0.964611	bad_p.value	0.81	0	1.32	0.57
1500002C15Rik	-1.26451	0.947307	bad_p.value	0.11	0.15	0.26	0.33
Igsf9	-1.26375	1	bad_p.value	0.03	0.06	0.08	0.03
Cpn1	-1.26327	1	bad_p.value	0.1	0.12	0.2	0.3
Bdh1	-1.25799	5.71129e-12	-1	6.15	4.47	12.64	12.95
Acvr1c	-1.25669	1	bad_p.value	0.03	0.03	0.09	0.05
B230216N24Rik	-1.24827	1	bad_p.value	0.01	0.11	0.05	0.07
Cd84	-1.24214	0.594235	bad_p.value	0.13	0.07	0.45	0.16
Arxes2	-1.23988	1	bad_p.value	0.31	0.2	0.81	0.33
Gm29237	-1.23962	0.857592	bad_p.value	0.6	0.33	1.33	0.73
Slc8a2	-1.2395	0.232152	bad_p.value	0.07	0.08	0.18	0.21
Chrna2	-1.23773	0.225763	bad_p.value	0.32	0.3	0.5	0.95
Zfp184	-1.23738	0.796312	bad_p.value	0.05	0.1	0.29	0.14
4921504A21Rik	-1.22808	1	bad_p.value	0.03	0.02	0.04	0.03
Ifit1bl2	-1.22558	1	bad_p.value	0	0.01	0.01	0.02
Myo1f	-1.22525	0.683696	bad_p.value	0.09	0.05	0.2	0.12
Hp	-1.22497	1	bad_p.value	3.87	1.65	8.27	4.13
Gm15801	-1.22376	1	bad_p.value	9.44	0	8.65	12.56
1700001O22Rik	-1.22258	1.03288e-09	-1	10.46	14.22	28.28	28.07
Aldh1a2	-1.22083	0.39123	bad_p.value	0.13	0.33	0.64	0.39
Tmem53	-1.21766	0.0342566	-1	0.83	0.58	1.57	1.56
Plin1	-1.2159	0.75469	bad_p.value	1.76	0.72	5.07	1.87
Wfdc17	-1.21523	0.644883	bad_p.value	0.65	0.52	1	1.64
Fgf10	-1.21391	0.647983	bad_p.value	0.04	0.05	0.09	0.12
Irx5	-1.20014	0.841212	bad_p.value	0.03	0.04	0.04	0.1
Ctxn1	-1.19908	0.925777	bad_p.value	0.12	0.1	0.27	0.22
Nr4a2	-1.19673	1	bad_p.value	0.3	0.22	0.39	0.85
Gm20708	-1.19334	0.172722	bad_p.value	0.6	0.39	0.9	1.34
Aacs	-1.19041	0.306197	bad_p.value	0.57	0.62	1.35	1.31
Htr2a	-1.18688	0.972901	bad_p.value	0.03	0.05	0.1	0.07
Kcnd3	-1.18655	0.654731	bad_p.value	0.01	0.02	0.02	0.03
Acp5	-1.18535	0.646314	bad_p.value	0.71	0.45	1.71	0.84
Tmem82	-1.18406	0.1681	bad_p.value	0.13	0.09	0.23	0.25
Odc1	-1.17427	3.51878e-05	-1	57.88	70.75	150.79	136.69
Gm44891	-1.17408	1	bad_p.value	0.15	0.04	0.31	0.11
Gm9260	-1.17175	0.22288	bad_p.value	0.95	1.17	2.8	1.8
Gm13481	-1.1675	1	bad_p.value	0.04	0.01	0.09	0.03
Lgals12	-1.16747	0.977776	bad_p.value	0.24	0.2	0.64	0.31
Gm42417	-1.16285	1	bad_p.value	1.89	1.04	0.92	1.36
Abi3	-1.16043	0.00039307	-1	1.52	1.66	4.16	2.79
Cbr2	-1.15751	1.37772e-12	-1	13.21	14.74	33.99	34.74
Ydjc	-1.1574	1	bad_p.value	0.01	0.04	0.04	0.07
Cidea	-1.15312	0.069446	bad_p.value	0.37	0.3	0.6	0.86
Ikzf4	-1.14887	0.792138	bad_p.value	0.19	0.22	0.2	0.56
Gm42900	-1.14469	1	bad_p.value	0.09	0.01	0.1	0.11
Spag5	-1.13942	0.092175	bad_p.value	0.5	0.35	0.94	0.85
Lgr6	-1.13541	0.0855906	bad_p.value	0.05	0.02	0.11	0.08
Gm17709	-1.13497	0.0258655	-1	4.24	5.27	10.83	9.4
Cacna1i	-1.13206	0.812264	bad_p.value	0.09	0.07	0.26	0.15
Fkbp11	-1.12454	0.891731	bad_p.value	0.19	0.3	0.54	0.48
Gm43162	-1.12219	0.971228	bad_p.value	0.25	0.16	0.34	0.54
Tbx20	-1.11702	0.160575	bad_p.value	0.07	0.02	0.06	0.03
Gm12312	-1.11451	1	bad_p.value	0.37	0.37	0.79	0.73
Ptgds	-1.1121	0.0791744	bad_p.value	0.64	0.34	1.36	0.68
Gm7993	-1.10797	0.0170348	-1	5.33	7.76	12.77	14.8
Hap1	-1.10761	1	bad_p.value	0.03	0.11	0.09	0.04
St3gal1	-1.10508	5.11875e-06	-1	3.43	4.42	9.36	7.09
Gm42679	-1.10305	1	bad_p.value	0.04	0.04	0.06	0.1
Gm44231	-1.10182	0.993047	bad_p.value	0.03	0.03	0.06	0.05
Trem2	-1.09685	1	bad_p.value	0.28	0.02	0.42	0.11
Adipoq	-1.09601	0.545706	bad_p.value	5.21	2.19	9.87	5.34
Fut4	-1.09558	0.438971	bad_p.value	0.09	0.07	0.15	0.18
Gm19410	-1.09228	0.0360055	-1	0.09	0.09	0.19	0.18
Cd300ld	-1.09182	0.0986945	bad_p.value	0.16	0.14	0.32	0.33
Adam8	-1.09074	1	bad_p.value	0.1	0.16	0.37	0.19
Gm16365	-1.08907	0.614387	bad_p.value	0.65	0.67	1.13	1.62
Tyrobp	-1.08867	0.429648	bad_p.value	1.6	0.67	2.49	2.17
Rac2	-1.08859	0.499538	bad_p.value	0.1	0.15	0.33	0.17
Retn	-1.08343	0.919633	bad_p.value	1.3	0.67	2.41	1.58
Gm43042	-1.08215	0.712513	bad_p.value	0.39	0.33	0.96	0.51
Mettl21c	-1.08007	5.71129e-12	-1	54.06	55.29	96.21	134.25
Gm44021	-1.07985	1	bad_p.value	0.23	0.04	0.42	0.13
Nek8	-1.07322	0.716821	bad_p.value	0.09	0.15	0.39	0.16
AC099934.7	-1.06642	1	bad_p.value	0.69	0	0.64	0.8
Tyms	-1.06605	1	bad_p.value	0.14	0.18	0.27	0.19
Ly86	-1.06552	0.716821	bad_p.value	0.23	0.23	0.46	0.48
Sv2c	-1.06496	0.548001	bad_p.value	0.03	0.02	0.06	0.09
AC153856.2	-1.06118	1	bad_p.value	0.27	0	0.33	0.22
Acot1	-1.06047	0.388411	bad_p.value	0.36	0.78	0.92	1.08
Gm42482	-1.05776	1	bad_p.value	0.02	0	0.02	0.01
Jazf1	-1.05149	0.570168	bad_p.value	0.18	0.13	0.31	0.4
Kif22	-1.05139	1	bad_p.value	0.22	0.07	0.19	0.07
Atp8b4	-1.04902	1	bad_p.value	0.01	0.02	0.04	0.02
Gm4787	-1.0425	1	bad_p.value	0.18	0.1	0.28	0.29
Gm42480	-1.04036	1	bad_p.value	0.01	0	0	0.02
Cnga3	-1.03935	0.0169828	-1	0.25	0.21	0.42	0.41
Fam129c	-1.03528	1	bad_p.value	0.2	0.18	0.31	0.3
Prkar2b	-1.03515	0.551545	bad_p.value	0.4	0.27	0.99	0.36
Ch25h	-1.03101	1	bad_p.value	0.13	0.01	0.17	0.12
Slc25a1	-1.02969	0.092175	bad_p.value	1.45	0.97	3.32	1.77
Cabyr	-1.02924	1	bad_p.value	0.15	0.1	0.26	0.23
Eva1c	-1.02868	1	bad_p.value	0.04	0.03	0.1	0.05
Btk	-1.02694	1	bad_p.value	0.06	0.04	0.07	0.09
Gngt2	-1.02689	0.608441	bad_p.value	0.74	0.95	1.25	1.19
AC157515.1	-1.02512	1	bad_p.value	0	2.67	2.74	2.5
Pyroxd2	-1.02472	1	bad_p.value	0.11	0.01	0.15	0.08
AC124421.1	-1.02248	1	bad_p.value	0.07	0.06	0.14	0.12
Gm12295	-1.02175	1	bad_p.value	0.01	0	0.06	0.01
Gm10169	-1.0213	1	bad_p.value	2.83	3.67	10.26	1.42
Zpbp	-1.01952	1	bad_p.value	0.01	0	0.02	0
9430062P05Rik	-1.01897	1	bad_p.value	0.02	0.01	0.03	0.03
Rasd1	-1.01596	0.970147	bad_p.value	0.26	0.19	0.52	0.35
Ctla4	-1.01555	1	bad_p.value	0.03	0.04	0.11	0.03
BE692007	-1.01468	1	bad_p.value	0.08	0.03	0.09	0.13
Cngb3	-1.01429	1	bad_p.value	0.01	0	0	0.01
Gm16685	-1.01278	1	bad_p.value	0.01	0	0.02	0
Gm19265	-1.01257	0.964611	bad_p.value	0.36	0.4	0.47	1.04
Gm43256	-1.0123	1	bad_p.value	0	0.01	0.01	0
Sox30	-1.01118	1	bad_p.value	0	0.01	0.02	0.01
BC049352	-1.00933	0.87098	bad_p.value	0.53	0.39	0.74	1.03
Gm43146	-1.00817	1	bad_p.value	0.01	0.01	0.02	0.01
Lyz1	-1.00651	0.978124	bad_p.value	0.7	1.02	1.9	1.45
Ankrd55	-1.00576	1	bad_p.value	0.01	0.01	0.01	0.03
6820408C15Rik	-1.00321	1	bad_p.value	0	0.01	0.02	0
Dbh	-1.00308	1	bad_p.value	0	0.01	0.01	0
AC102435.3	-1.00255	1	bad_p.value	0.02	0	0	0.05
AC164092.4	-1.00244	1	bad_p.value	0	0	0	0
Gm42583	-1.00219	1	bad_p.value	0	0	0	0
Tmem151a	-1.0021	1	bad_p.value	0	0.01	0.01	0.04
Pde8a	-1.00187	1.3541e-07	-1	1.83	2.13	4.11	3.75
Egr3	-1.00137	1	bad_p.value	0.13	0.12	0.41	0.07
3110045C21Rik	-0.99848	0.741638	bad_p.value	0.37	0.45	0.5	1.08
Clvs1	-0.998421	1	bad_p.value	0	0.02	0.02	0.02
Crb1	-0.997946	1	bad_p.value	0	0	0	0.01
6430590A07Rik	-0.997573	1	bad_p.value	0.21	0.1	0.42	0.26
Fndc9	-0.996547	1	bad_p.value	0	0.01	0.01	0.01
Greb1	-0.992871	0.828885	bad_p.value	0.03	0.02	0.06	0.06
Abcc3	-0.992855	1	bad_p.value	0.04	0.01	0.03	0.04
Agpat2	-0.991673	0.00618523	-1	3.51	3.03	6.86	5.51
Gm5069	-0.991008	0.988054	bad_p.value	0.3	0.08	0.49	0.26
Gm5844	-0.989271	0.670353	bad_p.value	0.84	1.01	1.39	2.24
AC149586.1	-0.988267	1	bad_p.value	0	0.11	0	0.2
AC158595.1	-0.986457	1	bad_p.value	0	0.03	0	0.05
Syt17	-0.982998	1	bad_p.value	0.04	0.02	0.1	0.02
Rpp25	-0.982572	1	bad_p.value	0	0.03	0	0.05
Hsp90aa1	-0.981391	1	bad_p.value	20.17	25.84	27.15	53.94
Dancr	-0.980856	1	bad_p.value	0.37	0.41	0.26	0.8
Gm10243	-0.980614	1	bad_p.value	22.11	21.27	21.4	61.79
A530016L24Rik	-0.980386	0.165866	bad_p.value	0.52	0.21	1	0.57
Pdzd3	-0.97826	0.780173	bad_p.value	0.11	0.11	0.15	0.28
Ly6g6d	-0.978054	0.910931	bad_p.value	1.06	1.62	2.02	3.17
Gm10263	-0.976213	0.97953	bad_p.value	5.39	2.95	9.71	5.08
Dnajb1	-0.97402	1	bad_p.value	2.54	3.29	2.7	8.76
Ugt1a7c	-0.972239	1	bad_p.value	0.06	0.03	0.1	0.07
Spred3	-0.972202	0.916184	bad_p.value	0.82	0.75	1.54	1.56
Tmem100	-0.970318	0.978124	bad_p.value	5.1	12.28	17.23	15.99
Ap3s1-ps2	-0.96992	0.548172	bad_p.value	1.47	0.85	2.54	1.8
Egr1	-0.969652	1	bad_p.value	3.83	1	7.89	1.15
Grik2	-0.969289	1	bad_p.value	0	0.01	0.01	0.05
Gm14928	-0.969063	0.995133	bad_p.value	1.66	1.24	3.25	1.98
Bmp8a	-0.967341	1	bad_p.value	0.1	0.39	0.44	0.55
Slc15a5	-0.962368	0.412258	bad_p.value	1.89	3.19	7.01	3.52
Galm	-0.961886	3.51878e-05	-1	1.1	1.29	2.3	1.99
Gm16042	-0.959834	0.995133	bad_p.value	0.7	0.33	1.14	0.81
Plcb2	-0.95673	1	bad_p.value	0.06	0.02	0.07	0.03
AC153370.2	-0.956152	1	bad_p.value	0.14	0.06	0.21	0.15
Lrrc25	-0.955308	0.995133	bad_p.value	0.16	0.1	0.3	0.25
Nkx2-5	-0.953264	0.924522	bad_p.value	0.09	0.04	0.17	0.08
BC030499	-0.953203	1	bad_p.value	0.07	0.01	0.04	0.08
Gm15708	-0.950187	1	bad_p.value	0.1	0.06	0.18	0.14
Rgl3	-0.948519	0.161227	bad_p.value	0.25	0.26	0.67	0.61
Serpina3n	-0.942969	0.995133	bad_p.value	0.94	0.63	1.8	1.12
Smox	-0.94042	2.37859e-16	-1	211.58	207.94	409.83	376.79
Gm26819	-0.940046	1	bad_p.value	0.04	0.06	0.1	0.07
Slitrk6	-0.939758	1	bad_p.value	0	0.02	0.02	0.02
Syn2	-0.939738	0.867579	bad_p.value	0.14	0.19	0.26	0.38
Slc25a30	-0.937721	0.0800962	bad_p.value	3.8	5.61	9.14	8.41
Siglec1	-0.937058	0.651422	bad_p.value	0.06	0.06	0.15	0.08
Npnt	-0.935781	0.00039307	-1	7.63	9.58	14.68	17.05
Fcer1g	-0.933333	0.347072	bad_p.value	1.82	1.03	2.85	2.41
Rab11fip1	-0.93286	1	bad_p.value	0.03	0.01	0.03	0.06
Tbx6	-0.930187	1	bad_p.value	0.2	0.18	0.45	0.26
Rgcc	-0.930056	0.254516	bad_p.value	28.14	22.75	40.99	53.59
Gm17383	-0.927159	1	bad_p.value	0.06	0.15	0.27	0.09
Celsr3	-0.924741	1	bad_p.value	0.16	0.02	0.04	0.06
Dok3	-0.924238	0.907135	bad_p.value	0.59	0.31	0.9	0.76
Ubxn10	-0.921048	0.970147	bad_p.value	0.07	0.04	0.12	0.08
Klhdc7a	-0.920232	0.772415	bad_p.value	0.11	0.02	0.15	0.11
Gm16574	-0.91882	1	bad_p.value	0.45	0.39	0.91	0.61
Doc2g	-0.918587	0.165866	bad_p.value	0.69	0.27	0.88	0.63
Mov10l1	-0.918485	1	bad_p.value	0.04	0.01	0.07	0.03
Ush1c	-0.917582	0.988054	bad_p.value	0.88	0.24	1.25	0.7
Ankrd2	-0.915579	0.694208	bad_p.value	42.55	32.57	84.61	51.46
Tnfrsf25	-0.914745	1	bad_p.value	0.38	0.24	0.63	0.37
Gnmt	-0.914707	0.982867	bad_p.value	0.46	0.2	0.65	0.54
Gm5138	-0.911322	1	bad_p.value	1.08	0.97	2.1	1.65
C920021L13Rik	-0.911191	1	bad_p.value	0.18	0.61	0.67	0.44
Fgl2	-0.91114	1	bad_p.value	1.85	1.76	3.21	3.45
Ptpro	-0.91086	1	bad_p.value	0.12	0.05	0.17	0.23
Smpd3	-0.906102	0.858375	bad_p.value	0.12	0.14	0.18	0.29
Klhl34	-0.906032	0.00112543	-1	2.1	2.11	3.66	4.06
Anapc15-ps	-0.905995	0.964611	bad_p.value	2.01	2.47	4.4	3.37
Trf	-0.905777	0.130529	bad_p.value	9.29	8.02	15.06	11.29
Tifab	-0.905106	1	bad_p.value	0.08	0.05	0.13	0.1
Gm4316	-0.901972	0.404236	bad_p.value	0.53	0.47	0.98	0.83
Gm43457	-0.90173	0.973727	bad_p.value	0.14	0.1	0.22	0.2
Gm29521	-0.901513	1	bad_p.value	2.58	1.76	4.36	4.75
D430019H16Rik	-0.897862	1	bad_p.value	0.03	0.03	0.04	0.07
Gm28557	-0.895846	0.474428	bad_p.value	1.01	0.61	1.48	1.16
Nle1	-0.89258	0.847806	bad_p.value	4.67	4.38	5.86	10.59
Catsper4	-0.890074	1	bad_p.value	0.5	0.18	0.64	0.64
Gm12892	-0.88854	1	bad_p.value	0.12	0.05	0.15	0.16
Sfrp2	-0.887866	1	bad_p.value	0.51	0.21	1.07	0.21
Mafb	-0.887333	0.724815	bad_p.value	8.01	12.25	22.25	14.14
Epn3	-0.886746	1	bad_p.value	0.02	0.03	0.06	0
Cd1d1	-0.885165	0.648057	bad_p.value	0.7	0.43	1.09	0.49
Gm12346	-0.883571	1	bad_p.value	4.82	6.45	6.28	14.4
Gm15756	-0.881468	0.949768	bad_p.value	1.56	1.61	3.2	2.37
Lrmp	-0.881379	1	bad_p.value	0.09	0.11	0.33	0.13
4930551O13Rik	-0.87908	1	bad_p.value	0.19	0.37	0.32	0.7
Syt12	-0.876619	0.839565	bad_p.value	0.48	0.35	0.55	0.65
Gm9899	-0.873128	0.995133	bad_p.value	0.06	0.01	0.06	0.03
Brip1	-0.869369	1	bad_p.value	0.01	0.02	0.03	0.01
C2	-0.867666	0.988534	bad_p.value	0.48	0.48	0.98	0.33
Camsap3	-0.865177	1	bad_p.value	0.07	0.14	0.25	0.07
Ms4a6b	-0.865074	0.993047	bad_p.value	0.18	0.16	0.57	0.42
Adig	-0.863918	0.976528	bad_p.value	2.51	2.11	3.39	5.54
Gm16701	-0.861955	1	bad_p.value	0.18	0.1	0.2	0.32
Cnksr2	-0.861831	0.297245	bad_p.value	0.16	0.21	0.36	0.28
Scube3	-0.861691	1	bad_p.value	0.03	0.03	0.06	0.05
Gm42754	-0.860476	1	bad_p.value	0.39	0.63	1.12	0.64
Gm15475	-0.860385	1	bad_p.value	0.05	0.02	0.07	0.05
Pthlh	-0.859461	0.553025	bad_p.value	1.06	1.25	1.88	2.22
Tesc	-0.859175	0.803182	bad_p.value	0.22	0.14	0.32	0.36
Igf1	-0.85791	0.0170348	-1	3.15	5.01	6.52	8.09
Gm43270	-0.857637	1	bad_p.value	0.07	0.12	0.12	0.21
Gm42517	-0.857074	0.964611	bad_p.value	0.08	0.12	0.15	0.19
Gm15706	-0.856456	0.926162	bad_p.value	0.42	0.59	0.84	0.93
Gm12929	-0.854348	0.978124	bad_p.value	3.71	2.09	4.25	5.73
BC022687	-0.853606	1	bad_p.value	0.17	0.05	0.11	0.19
Gm15824	-0.853262	1	bad_p.value	0.59	0.28	0.87	0.63
Rbm47	-0.853025	1	bad_p.value	0.04	0.1	0.1	0.1
Gm22	-0.85269	0.858375	bad_p.value	0.13	0.05	0.16	0.17
Slitrk4	-0.852223	1	bad_p.value	0.03	0.01	0	0.03
Gata4	-0.850671	0.589666	bad_p.value	0.08	0.09	0.24	0.09
Ccr5	-0.8497	1	bad_p.value	0.05	0.03	0.07	0.12
Cdh20	-0.849264	1	bad_p.value	0.01	0.01	0.02	0.02
Gm10080	-0.848645	0.624479	bad_p.value	2.82	2.62	4.38	4.78
Uchl1	-0.846194	0.316579	bad_p.value	0.81	1.67	1.5	1.81
Pard6b	-0.846059	0.817852	bad_p.value	0.14	0.25	0.46	0.22
Ngf	-0.844675	0.957339	bad_p.value	0.36	0.17	0.17	0.61
Gm5131	-0.843592	1	bad_p.value	0.1	0.21	0.35	0.19
Gm43808	-0.843266	1	bad_p.value	0.16	0.03	0.15	0.17
Lcp2	-0.841638	1	bad_p.value	0.11	0.04	0.19	0.09
Hspa4l	-0.839666	0.0176913	-1	1.52	1.64	2.32	2.88
AC159244.4	-0.835112	0.964611	bad_p.value	0.93	1.05	1.79	1.74
Heph	-0.83439	0.75469	bad_p.value	0.11	0.08	0.23	0.1
Gm44005	-0.833909	1	bad_p.value	0.14	0.12	0.23	0.23
Cytip	-0.833835	1	bad_p.value	0.01	0.04	0.09	0.05
Gm12571	-0.833792	0.821548	bad_p.value	18.19	17.24	26.68	31.23
Clec4a1	-0.83355	0.832536	bad_p.value	0.22	0.33	0.45	0.49
Lrrc8e	-0.829887	1	bad_p.value	0.01	0.03	0.02	0.05
BC048679	-0.828943	0.641289	bad_p.value	8.19	4.98	9.49	13.12
Tlr8	-0.826456	1	bad_p.value	0.07	0.04	0.1	0.08
Pirb	-0.826105	0.594842	bad_p.value	0.34	0.3	0.65	0.46
Ccdc142os	-0.82483	0.843982	bad_p.value	0.67	1.11	1.58	1.49
Emp3	-0.823993	0.292276	bad_p.value	2.79	2.98	4.7	6.19
Crlf2	-0.823992	0.170316	bad_p.value	0.81	0.96	1.43	1.68
Dapk1	-0.822395	0.000659009	-1	0.35	0.47	0.69	0.73
Jmjd7	-0.821918	0.5155	bad_p.value	0.48	0.54	1	0.71
Gm2606	-0.816432	0.521695	bad_p.value	1.78	1.83	3.84	2.24
AC153945.1	-0.813792	1	bad_p.value	0.03	0.03	0.04	0.06
Zfp296	-0.813602	0.995133	bad_p.value	0.31	0.58	0.57	0.82
Ifi213	-0.810954	1	bad_p.value	0.06	0.05	0.07	0.09
Dok2	-0.81076	1	bad_p.value	0.54	0.28	0.56	0.51
AI661453	-0.808725	1	bad_p.value	0.03	0.07	0.1	0.07
Tlr5	-0.808615	0.993047	bad_p.value	0.52	0.49	1.11	0.79
Grm1	-0.805786	0.127685	bad_p.value	0.07	0.08	0.11	0.14
Ptgs2	-0.805599	1	bad_p.value	0.03	0.01	0.03	0.05
Tusc5	-0.804611	0.648182	bad_p.value	0.97	0.49	1.62	0.85
Mmp19	-0.803402	1	bad_p.value	0.31	0.31	0.43	0.63
Fgfr3-ps	-0.802234	1	bad_p.value	0.29	0.14	0.65	0.06
Sptbn2	-0.799073	1	bad_p.value	0.01	0.01	0.02	0.02
Gm37206	-0.798199	1	bad_p.value	0.11	0.05	0	0.27
Gm10638	-0.797573	1	bad_p.value	0.62	0.85	1.11	1.38
E330011O21Rik	-0.797192	0.235827	bad_p.value	0.63	0.73	1.37	1.05
Gfra4	-0.797031	0.555759	bad_p.value	0.62	0.56	1.31	0.78
Rab27b	-0.796406	0.507579	bad_p.value	0.14	0.2	0.2	0.28
Has2	-0.795916	1	bad_p.value	0.08	0.05	0.12	0.11
Fkbp5	-0.794513	1	bad_p.value	8.53	8.48	14.55	14.28
Agbl2	-0.794457	1	bad_p.value	0.04	0.08	0.08	0.05
Psd	-0.790021	1	bad_p.value	0.03	0.04	0.07	0.05
Cd14	-0.789359	0.9414	bad_p.value	0.39	0.25	0.59	0.49
Hist1h4m	-0.789236	1	bad_p.value	2.53	2.56	3.48	4.95
Nceh1	-0.788919	2.50358e-05	-1	5.65	5.65	10.14	9
Gm43328	-0.787832	1	bad_p.value	0.28	0.12	0.37	0.31
Scd1	-0.787618	0.306197	bad_p.value	23.22	10.19	31.48	24.73
Proscos	-0.787213	0.234954	bad_p.value	3.1	3.92	5.35	6.28
Ogdhl	-0.78717	0.243352	bad_p.value	0.2	0.17	0.3	0.32
Rps15a-ps4	-0.786768	0.832536	bad_p.value	3.53	2.86	4.75	5.6
Rbp7	-0.785986	0.970147	bad_p.value	0.93	2.15	2.35	2.7
Abhd3	-0.785226	0.801068	bad_p.value	0.17	0.14	0.34	0.24
Alox5	-0.783081	0.652347	bad_p.value	0.29	0.2	0.32	0.17
Pcsk4	-0.78138	0.9414	bad_p.value	0.2	0.33	0.4	0.6
Ssu2	-0.779733	1	bad_p.value	0.15	0.19	0.26	0.23
Tmem266	-0.778752	0.0362242	-1	1.38	1.4	2.61	1.92
Sik1	-0.778673	1	bad_p.value	2.63	2.74	3.76	5.34
Il2rg	-0.778669	0.531276	bad_p.value	0.64	0.45	0.76	0.99
4930429P21Rik	-0.776242	1	bad_p.value	0.54	0.66	2.38	0.72
Hoxd10	-0.775724	0.995133	bad_p.value	0.63	0.29	0.64	0.91
Ncf1	-0.775258	0.809863	bad_p.value	0.32	0.22	0.47	0.39
4921507P07Rik	-0.773433	0.9414	bad_p.value	0.17	0.23	0.24	0.43
Casp4	-0.772694	1	bad_p.value	0.86	0.53	0.75	0.43
Smim1	-0.77263	0.328783	bad_p.value	1.4	1.09	2.18	2.14
Trim67	-0.772094	0.333439	bad_p.value	0.08	0.09	0.12	0.17
Cd68	-0.771528	0.438971	bad_p.value	1.04	0.76	1.72	1.33
Gm42655	-0.771412	1	bad_p.value	0.38	0.22	0.51	0.48
Kcnf1	-0.770138	0.55643	bad_p.value	1.12	2.16	2.03	3.51
Smim24	-0.7697	1	bad_p.value	0.22	0.18	0.41	0.24
A930024E05Rik	-0.769393	1	bad_p.value	0.16	0.18	0.3	0.28
Ptger3	-0.769196	1	bad_p.value	0.35	0.09	0.54	0.23
Galk1	-0.768812	0.614387	bad_p.value	0.48	0.36	0.68	0.73
Gm12840	-0.768501	1	bad_p.value	0.84	0.56	0.93	1.38
A630072M18Rik	-0.768122	0.618275	bad_p.value	0.26	0.22	0.38	0.42
Gm8189	-0.767547	1	bad_p.value	0.04	0.12	0.11	0.1
Hvcn1	-0.767468	1	bad_p.value	0.2	0.18	0.39	0.22
Gm14097	-0.765321	1	bad_p.value	0.66	0.52	1.21	0.66
Pdzrn4	-0.764716	0.883338	bad_p.value	0.13	0.11	0.22	0.18
Noxred1	-0.763287	1	bad_p.value	0.23	0.39	0.65	0.54
Gm17655	-0.762715	1	bad_p.value	0.33	0.49	0.37	0.34
Spi1	-0.762588	0.746107	bad_p.value	0.59	0.73	0.6	0.52
Serpina3c	-0.762123	0.97188	bad_p.value	0.34	0.47	0.93	0.4
Ggt7	-0.761543	0.817852	bad_p.value	0.42	0.46	0.81	0.89
Slc41a2	-0.760855	0.982867	bad_p.value	0.11	0.08	0.18	0.13
Hist2h4	-0.760434	1	bad_p.value	0.24	0.2	0.31	0.42
Gm17276	-0.759718	1	bad_p.value	0.04	0.02	0.08	0.02
Casc1	-0.75941	0.746891	bad_p.value	0.12	0.16	0.24	0.26
Stom	-0.759083	2.24426e-09	-1	11.17	12.88	19.52	18.7
Tm6sf1	-0.758796	0.470681	bad_p.value	2.03	1.51	2.95	3.06
Msrb1	-0.757798	0.0108252	-1	82.32	84.75	136.93	136.48
Ptgr1	-0.757256	0.937923	bad_p.value	0.21	0.15	0.28	0.34
Rgs7	-0.757073	1	bad_p.value	0.04	0.01	0.08	0
Cd53	-0.756215	0.840318	bad_p.value	0.52	0.3	0.85	0.49
Hsp25-ps1	-0.755852	0.903926	bad_p.value	62.59	61.58	89.21	113.39
Lrrcc1	-0.75408	0.225763	bad_p.value	1.99	1.5	2.5	3.32
Gm12978	-0.752845	1	bad_p.value	0.63	0.69	1.07	1.08
Arhgap22	-0.752709	0.984509	bad_p.value	0.43	0.27	0.48	0.39
Slc9a4	-0.750523	1	bad_p.value	0.32	0.12	0.06	0.3
Pcdhgc4	-0.750386	1	bad_p.value	2.52	1.78	3.28	3.97
Myo5b	-0.749924	0.133093	bad_p.value	0.09	0.36	0.18	0.16
Frmpd3	-0.749447	1	bad_p.value	0	0.01	0.01	0.03
Car13	-0.745582	1	bad_p.value	0.14	0.17	0.32	0.19
9430064I24Rik	-0.74556	1	bad_p.value	0.12	0.11	0.17	0.2
AC160765.1	-0.745407	1	bad_p.value	0.28	0.43	0.21	0.94
E230001N04Rik	-0.745237	1	bad_p.value	0.36	0.33	0.73	0.4
Mt1	-0.743721	1	bad_p.value	8.3	7.96	11.21	15.12
Cd72	-0.743395	1	bad_p.value	0.09	0.12	0.15	0.16
Tox	-0.742707	1	bad_p.value	0.01	0.03	0.08	0.02
AC123708.2	-0.742548	1	bad_p.value	0.38	0.68	0.5	1.24
Slc25a25	-0.74162	1	bad_p.value	18.54	24.12	12.48	60.3
Atg9b	-0.741087	1	bad_p.value	0.02	0.01	0.03	0.08
Nt5dc2	-0.739972	0.624479	bad_p.value	0.4	0.23	0.57	0.48
Trim17	-0.739745	1	bad_p.value	0.12	0.12	0.15	0.23
Nmrk2	-0.737361	0.936635	bad_p.value	30.36	33.06	45.8	57.98
Nebl	-0.736381	0.0876665	bad_p.value	0.18	0.28	0.43	0.33
Phyhd1	-0.735591	0.042258	-1	5.42	5.91	8.74	8.9
Bok	-0.734851	0.910931	bad_p.value	0.35	0.33	0.49	0.52
Gm26786	-0.734115	1	bad_p.value	0.02	0.02	0.04	0.03
G0s2	-0.733886	1	bad_p.value	20.69	15.91	15.91	44.45
Gm43110	-0.73374	0.946829	bad_p.value	22.37	20.01	27.62	37.14
Tpsb2	-0.733566	0.964611	bad_p.value	0.72	0.77	1.37	1.01
Gm43413	-0.73146	1	bad_p.value	0.28	0.17	0.31	0.41
Lyz2	-0.729511	0.19832	bad_p.value	12.41	11.4	20.78	17.52
Ctla2a	-0.728706	0.656111	bad_p.value	2.08	1.99	3.23	3.34
Kcnh2	-0.728217	0.22702	bad_p.value	0.3	0.24	0.8	0.38
Gm37699	-0.727602	1	bad_p.value	0.05	0.04	0.08	0.06
Mss51	-0.726119	0.338076	bad_p.value	15.05	15.04	21.48	27.38
Mtus2	-0.725624	1	bad_p.value	0.11	0.07	0.09	0.1
Gm826	-0.724758	0.779351	bad_p.value	0.71	0.8	1.17	1.23
Tnfaip8l2	-0.724189	1	bad_p.value	0.27	0.22	0.39	0.39
Timp1	-0.724014	1	bad_p.value	0.24	0.22	0.4	0.31
4930563E22Rik	-0.72397	1	bad_p.value	0.19	0.18	0.2	0.32
Kif26b	-0.722594	0.216792	bad_p.value	0.22	0.25	0.43	0.29
Trim36	-0.721735	1	bad_p.value	0.05	0.03	0.05	0.07
Gm7879	-0.721152	0.972389	bad_p.value	1.06	1.37	1.99	1.87
Tymp	-0.720913	0.988054	bad_p.value	0.31	0.34	0.39	0.66
Arhgap15	-0.720599	0.395887	bad_p.value	0.67	0.58	0.94	1.09
Slc22a3	-0.718148	0.995133	bad_p.value	0.15	0.08	0.26	0.12
Fxyd2	-0.718013	1	bad_p.value	0.39	0.3	0.47	0.5
Amz1	-0.716843	1	bad_p.value	0.06	0.04	0.09	0.13
Gm7816	-0.716592	1	bad_p.value	4.62	5.87	5.33	11.72
Gm10643	-0.715896	0.300527	bad_p.value	1.05	1.75	2.23	2.25
Sbk2	-0.71483	0.00540158	-1	38.65	44.6	60.86	71.33
Ncf2	-0.714196	0.969488	bad_p.value	0.22	0.56	0.37	0.23
Ly96	-0.714171	1	bad_p.value	0.34	0.08	0.39	0.3
Gm17473	-0.712662	1	bad_p.value	0.08	0.04	0.13	0.07
Tmem254b	-0.712593	0.823394	bad_p.value	0.4	0.41	0.69	0.63
Tmem254a	-0.712593	0.823394	bad_p.value	0.4	0.41	0.69	0.63
Tubb3	-0.711788	1	bad_p.value	0.14	0.21	0.21	0.33
Cfb	-0.711352	0.34687	bad_p.value	0.85	0.73	1.4	1.11
Gins2	-0.708763	0.306197	bad_p.value	2.79	2.21	3.74	4.26
Ddx11	-0.707742	1	bad_p.value	0.11	0.07	0.1	0.2
Cacna2d4	-0.706215	0.371002	bad_p.value	1.98	1.85	3.77	3.7
Marcksl1	-0.706171	0.841212	bad_p.value	0.41	0.34	0.62	0.58
C1qb	-0.705918	0.0253697	-1	5.58	4.52	8.41	7.59
Bend4	-0.7057	0.927976	bad_p.value	0.05	0.05	0.09	0.07
Gm7694	-0.704635	0.404236	bad_p.value	0.3	0.19	0.36	0.43
Nek5	-0.703668	1	bad_p.value	0.27	0.33	0.5	0.58
Prkcd	-0.703315	0.0407905	-1	3.07	2.62	4.34	5.15
Gm37795	-0.701675	1	bad_p.value	0.25	0.09	0.32	0.2
Slc30a2	-0.700347	0.000319022	-1	7.02	7.19	11.51	10.97
Lrrc52	-0.69859	1	bad_p.value	0.76	1.01	1.14	1.68
Ntmt1	-0.696997	0.0179139	-1	7.31	6.74	9.81	12.54
Fhl2	-0.696332	0.20088	bad_p.value	2.18	1.78	3.19	2.83
Gm38082	-0.695581	1	bad_p.value	0.05	0.04	0.09	0.05
Bst1	-0.694807	1	bad_p.value	0.04	0.11	0.04	0.16
Fxyd5	-0.69437	0.87098	bad_p.value	2.57	2	4.52	3.04
Prickle4	-0.692209	1	bad_p.value	0.58	1.32	1.81	0.88
Mfhas1	-0.69121	0.000515781	-1	1.13	1.09	1.63	1.75
Cish	-0.690696	0.956902	bad_p.value	6.2	7.26	11.72	11.69
Gm44423	-0.690385	1	bad_p.value	0.08	0.05	0.1	0.11
Gm29253	-0.689755	1	bad_p.value	0.08	0.11	0.15	0.15
Itga2b	-0.689697	1	bad_p.value	0.37	0.32	0.31	0.71
Gpr35	-0.688017	1	bad_p.value	0.01	0.05	0.02	0.06
Cxcl9	-0.687951	0.780173	bad_p.value	0.19	0.35	0.94	0.6
Gm26602	-0.687023	1	bad_p.value	38.01	27.72	68.86	23.58
1110046J04Rik	-0.686643	0.986315	bad_p.value	1.66	1.4	1.91	2.48
0610009E02Rik	-0.686125	1	bad_p.value	0.45	0.69	0.54	0.85
C1qc	-0.685496	0.115985	bad_p.value	5.56	4.43	8.24	7.4
Nlrc3	-0.685484	0.925777	bad_p.value	0.29	0.27	0.35	0.61
4921536K21Rik	-0.685363	1	bad_p.value	0.04	0.05	0.08	0.07
Tecta	-0.684521	1	bad_p.value	0.26	0.14	0.39	0.27
Ctss	-0.683882	0.644883	bad_p.value	1.83	1.09	2.71	1.84
Tmem132b	-0.683705	0.0530284	bad_p.value	1.98	2.24	3.3	3.34
Gm26672	-0.683217	1	bad_p.value	0.24	0.12	0.23	0.28
Laptm5	-0.682044	0.55643	bad_p.value	1.21	1.24	2.26	1.82
Gm10277	-0.681976	1	bad_p.value	0.2	0.06	0.22	0.19
Ccl9	-0.681372	1	bad_p.value	0.87	1.68	2.11	1.53
Cds1	-0.681084	0.115918	bad_p.value	0.75	0.67	1.04	1.07
C4b	-0.680916	0.978124	bad_p.value	1.47	1.32	2.08	1.91
A630001G21Rik	-0.680751	1	bad_p.value	0.14	0.01	0.22	0.11
Cdkl3	-0.680714	0.396723	bad_p.value	0.77	0.67	1.26	1.04
Frrs1	-0.677263	0.433124	bad_p.value	0.29	0.31	0.61	0.39
Slc25a13	-0.676904	0.339411	bad_p.value	0.27	0.19	0.34	0.39
Gm8066	-0.675848	1	bad_p.value	0.96	1.45	2.04	1.55
Slfn9	-0.674583	1	bad_p.value	0.07	0.14	0.11	0.2
Dpysl5	-0.674571	0.75469	bad_p.value	0.36	0.36	0.51	0.73
Proca1	-0.67305	0.881877	bad_p.value	0.64	0.47	0.8	1.13
Fermt3	-0.671282	0.870863	bad_p.value	0.18	0.3	0.38	0.36
Nr4a3	-0.671259	1	bad_p.value	0.45	2.1	0.6	3.04
Mlkl	-0.670989	0.995133	bad_p.value	0.16	0.21	0.45	0.38
2700038G22Rik	-0.670727	1	bad_p.value	0.25	0.13	0.26	0.34
Fcgr3	-0.670619	0.631257	bad_p.value	1.16	1.19	2.14	1.5
Gm45248	-0.670112	0.998008	bad_p.value	5.15	3.22	5.17	7.48
Ggn	-0.670075	1	bad_p.value	0.25	0.13	0.3	0.31
Trpv4	-0.668773	1	bad_p.value	0.24	0.41	0.45	0.43
Nipa1	-0.668513	0.0764225	bad_p.value	1.07	1.18	1.94	1.54
Myoz2	-0.668156	0.0170348	-1	36.67	27.88	47.17	52.29
Slc36a2	-0.667291	0.881877	bad_p.value	0.39	0.26	0.73	0.32
Gm45563	-0.666767	1	bad_p.value	1.33	0.86	1.41	1.33
Ifi209	-0.666368	1	bad_p.value	0.03	0.09	0.12	0.08
Ncaph	-0.665881	0.9339	bad_p.value	0.31	0.23	0.34	0.52
Zfp607b	-0.665011	1	bad_p.value	0.15	0.09	0.25	0.17
Tspan5	-0.664972	0.375926	bad_p.value	0.72	1.02	1.3	1.35
Prnd	-0.663937	1	bad_p.value	0.11	0.17	0.13	0.3
Gm11585	-0.662456	0.803182	bad_p.value	2.37	3.34	4.33	4.26
Ryr2	-0.661572	0.542006	bad_p.value	0.38	0.18	0.55	0.45
Gm26540	-0.661286	0.995133	bad_p.value	0.42	0.64	0.97	0.66
Retnla	-0.660809	0.951458	bad_p.value	7.68	6.46	10.54	10.9
Gm16008	-0.660667	1	bad_p.value	0.91	0.49	1.13	1.28
Hspb1	-0.659687	0.995133	bad_p.value	127.22	136.04	164.96	241.84
Wnt5b	-0.658099	0.574751	bad_p.value	0.5	0.39	0.69	0.64
Chst1	-0.656548	0.9339	bad_p.value	0.54	0.43	0.94	0.55
Stbd1	-0.656521	0.306197	bad_p.value	22.42	24.11	38.4	33.36
1700034I23Rik	-0.656224	1	bad_p.value	0.05	0.03	0.07	0.06
Myh6	-0.655979	0.512762	bad_p.value	12.19	8.08	19.59	10.97
Rcan1	-0.655588	0.945078	bad_p.value	27.8	37.69	33.04	70.38
Gm14150	-0.654881	1	bad_p.value	0.19	0.17	0.19	0.37
Mapk4	-0.653661	0.998916	bad_p.value	0.07	0.06	0.08	0.14
Gm14827	-0.65131	1	bad_p.value	0.31	0.16	0.3	0.43
Cpne2	-0.650556	0.438971	bad_p.value	3.05	1.93	5.02	3.88
Ptrh1	-0.649395	0.964611	bad_p.value	0.78	0.85	1.02	1.47
Gm13841	-0.648979	1	bad_p.value	0.42	0.3	0.44	0.54
Ttyh1	-0.648696	1	bad_p.value	0.28	0.44	0.53	0.67
Ces2g	-0.648119	1	bad_p.value	0.06	0.2	0.16	0.23
Zfp652os	-0.64788	1	bad_p.value	2.58	2.55	3.94	3.7
Sdsl	-0.646019	1	bad_p.value	0.19	0.2	0.37	0.25
Chrm2	-0.645013	0.843982	bad_p.value	0.06	0.05	0.12	0.06
Adrb1	-0.644462	0.995133	bad_p.value	0.09	0.1	0.19	0.09
Cbx4	-0.643817	0.430497	bad_p.value	0.78	0.77	1.37	1.02
Tnni3k	-0.643514	1	bad_p.value	0.09	0.03	0.1	0.06
Gm15743	-0.642988	1	bad_p.value	0.29	0.15	0.26	0.43
St3gal5	-0.642679	0.00022436	-1	31.72	32.49	48.66	49.02
Cacnb4	-0.642177	1	bad_p.value	0.11	0.07	0.18	0.1
Dtnb	-0.641198	0.817852	bad_p.value	2.43	1.5	1.81	1.62
Hps1	-0.640679	1	bad_p.value	0.27	0.12	0.69	0.46
Csf1r	-0.640651	0.624479	bad_p.value	1.52	1.03	2.03	1.82
Gal3st3	-0.640549	1	bad_p.value	0.04	0.03	0.06	0.05
Gm26890	-0.638591	1	bad_p.value	0.07	0.05	0.07	0.11
Gm42991	-0.638237	1	bad_p.value	0.13	0.06	0.17	0.13
Myh10	-0.637933	0.0553774	bad_p.value	2.61	2.66	4.12	4.56
Cpne7	-0.63584	1	bad_p.value	0.07	0.05	0.07	0.08
Gm16581	-0.633877	1	bad_p.value	0.6	0.5	0.94	0.69
Mybpc3	-0.633725	0.624479	bad_p.value	1.4	0.94	2.27	1.25
Myom3	-0.633514	0.618211	bad_p.value	10.2	4.92	10.83	11.61
Il10ra	-0.632458	1	bad_p.value	0.17	0.15	0.18	0.31
Gm5864	-0.632013	0.803182	bad_p.value	2.19	2.37	2.83	4.06
C330011M18Rik	-0.630339	0.817852	bad_p.value	0.58	0.7	1.09	0.83
Gprc5a	-0.63025	1	bad_p.value	0.18	0.36	0.39	0.43
Nnat	-0.630148	1	bad_p.value	3.45	1.71	5.28	2.77
Lcp1	-0.629778	0.721337	bad_p.value	0.88	0.7	1.42	0.94
Gm28875	-0.628199	1	bad_p.value	0.75	0.58	0.95	1.05
Myo1g	-0.627675	1	bad_p.value	0.12	0.17	0.25	0.14
Gm44037	-0.627037	1	bad_p.value	0.2	0.11	0.23	0.23
Glcci1	-0.625946	1	bad_p.value	0.27	0.63	0.83	0.48
Ttc9	-0.625837	0.55029	bad_p.value	1.17	1.31	2.1	1.77
Nme5	-0.625141	1	bad_p.value	1.27	0.63	2.03	0.91
Prkcg	-0.624928	1	bad_p.value	0.38	0.26	0.43	0.51
Pld4	-0.622547	0.899771	bad_p.value	1.03	0.46	1.45	0.97
Kcnj5	-0.622048	1	bad_p.value	0.04	0.02	0.06	0.04
Gm14584	-0.621834	0.964611	bad_p.value	0.97	1.24	1.51	1.81
Plpp2	-0.620901	1	bad_p.value	0.07	0.25	0.23	0.24
Bvht	-0.620826	0.951458	bad_p.value	2.03	2.35	3.8	2.49
Upp1	-0.62028	1	bad_p.value	0.14	0.02	0.14	0.1
Nr1d1	-0.619436	1	bad_p.value	31.91	19.04	50	25.56
Mchr1	-0.619284	0.828885	bad_p.value	2.43	2.8	4.36	3.46
2310014F06Rik	-0.618391	0.72899	bad_p.value	1.11	1.45	1.82	2.01
2810001G20Rik	-0.618136	0.767858	bad_p.value	1.02	0.98	1.32	1.67
Stxbp2	-0.617564	1	bad_p.value	1.72	0.9	1.89	3.92
Sh2b2	-0.617422	0.927976	bad_p.value	0.78	0.55	1.2	0.73
Oasl1	-0.617351	1	bad_p.value	0.13	0.08	0.14	0.18
Rgs19	-0.617109	0.634832	bad_p.value	0.84	1.4	1.33	1.64
Pim1	-0.61678	1	bad_p.value	2.23	3.9	1.95	7.47
Hes1	-0.6167	0.926162	bad_p.value	7.06	5.19	10.19	6.88
Pnmt	-0.616362	1	bad_p.value	0.37	0.25	0.49	0.44
C1qa	-0.616025	0.306197	bad_p.value	7.78	5.54	9.95	9.9
Tlr7	-0.615561	1	bad_p.value	0.12	0.06	0.15	0.12
Gm26816	-0.614769	1	bad_p.value	0.08	0.07	0.16	0.06
Gm16062	-0.614754	1	bad_p.value	5.52	5.29	7.16	8.91
Panx1	-0.613748	0.19175	bad_p.value	2.57	3.81	5.43	4.23
Tspan11	-0.613553	1	bad_p.value	0.37	0.15	0.16	0.17
Ccdc68	-0.613319	1	bad_p.value	0.24	0.06	0.2	0.22
Hoxd9	-0.612957	0.594235	bad_p.value	2.57	1.77	3.49	2.97
Sez6l2	-0.612639	0.964611	bad_p.value	0.1	0.11	0.16	0.11
Snph	-0.61257	0.237032	bad_p.value	1.71	1.51	1.95	2.16
Sox6os	-0.611551	1	bad_p.value	1.7	2.28	2.15	3.66
Hspb7	-0.611216	0.02995	-1	88.19	68.63	132.07	101.03
Scube2	-0.611016	0.197537	bad_p.value	0.39	0.29	0.65	0.49
Lrrc10	-0.610687	0.978124	bad_p.value	0.29	0.16	0.43	0.24
Gm9870	-0.610563	1	bad_p.value	0.15	0.13	0.2	0.21
Sybu	-0.61056	0.969488	bad_p.value	0.27	0.27	0.41	0.38
Ccr1	-0.610397	1	bad_p.value	0.05	0.04	0.08	0.07
Diaph1	-0.609883	1.91105e-09	-1	18.73	18.13	27.66	27.41
Gm10382	-0.608696	1	bad_p.value	0.6	0.71	0.79	1.18
Gm28042	-0.608663	1	bad_p.value	0.26	0.15	0.17	0.51
Gm14703	-0.60856	1	bad_p.value	0.38	0.3	0.54	0.47
Ms4a6c	-0.608463	1	bad_p.value	0.68	0.31	0.52	0.55
Rpl30-ps9	-0.608226	1	bad_p.value	6.59	55.84	80.93	0
Cryab	-0.607656	0.0086566	-1	769.09	677.74	1001.22	1143.32
Foxs1	-0.607607	1	bad_p.value	0.33	0.22	0.38	0.46
Ntsr2	-0.60743	1	bad_p.value	0.55	0.66	0.99	0.82
Dnaja4	-0.60739	0.0198866	-1	25.74	23.87	35.43	38.53
Fasn	-0.606854	0.497634	bad_p.value	8.75	4.78	12.9	7.26
Itgb2	-0.606845	0.964611	bad_p.value	0.3	0.24	0.5	0.31
Gm6745	-0.606461	1	bad_p.value	1.19	0.99	1.77	1.43
Efcc1	-0.605864	1	bad_p.value	0.08	0.16	0.09	0.25
H2-K2	-0.605714	1	bad_p.value	0.33	0.16	0.39	0.32
Cebpa	-0.605595	0.600695	bad_p.value	2.06	1.88	3.53	2.29
Lpar2	-0.605314	1	bad_p.value	0.04	0.08	0.06	0.1
Muc1	-0.602867	1	bad_p.value	0.27	0.19	0.33	0.35
Hsph1	-0.602772	1	bad_p.value	35.43	39.06	52.48	58.93
Plppr2	-0.601497	1	bad_p.value	0.17	0.19	0.26	0.27
Gpr183	-0.601297	1	bad_p.value	0.04	0.13	0.17	0.08
Cotl1	-0.600845	0.734884	bad_p.value	1.28	2.01	2	3.94
Lilrb4a	-0.600754	1	bad_p.value	0.74	0.35	0.97	0.63
Rgs10	-0.600402	0.995133	bad_p.value	0.79	1.19	1.28	1.43
Frmpd1	-0.599407	1	bad_p.value	0.28	0.36	0.46	0.5
Gm43039	-0.598817	1	bad_p.value	0.31	0.22	0.44	0.34
Ticam2	-0.597563	1	bad_p.value	0.04	0.04	0.06	0.06
Dynll1	-0.597306	0.624479	bad_p.value	17.44	25.76	26.83	41.01
Csf2ra	-0.597191	1	bad_p.value	0.3	0.26	0.47	0.35
Gm15833	-0.59597	1	bad_p.value	3.94	3.2	4.67	5.86
A230056P14Rik	-0.595264	1	bad_p.value	0.21	0.38	0.51	0.53
Wdfy4	-0.59509	1	bad_p.value	0.06	0.05	0.09	0.35
AA474408	-0.594876	1	bad_p.value	0.37	0.31	0.45	0.55
Dlg4	-0.594742	0.603263	bad_p.value	1.05	0.96	1.39	1.37
2010007H06Rik	-0.59467	1	bad_p.value	0.05	0.1	0.1	0.06
Aldh18a1	-0.593898	0.555759	bad_p.value	0.72	1.07	1.16	1.43
D430040D24Rik	-0.593677	1	bad_p.value	0.24	0.15	0.22	0.38
Plin5	-0.592818	0.624835	bad_p.value	5.81	3.39	6.63	6.94
Hoxd3os1	-0.592398	1	bad_p.value	1.11	0.24	1.02	1.32
Egf	-0.591905	0.243352	bad_p.value	8.25	8.42	12.01	12.4
H2-Ab1	-0.591593	0.644883	bad_p.value	6.66	6.94	10.21	10.14
Lrfn4	-0.590974	0.781524	bad_p.value	0.93	0.73	0.97	1.48
Atp2a2	-0.590365	0.624479	bad_p.value	48.48	36.86	41.21	86.93
Mfsd7b	-0.590349	0.976528	bad_p.value	4.2	3.97	8.96	3.56
Gm26527	-0.589308	1	bad_p.value	0.31	0	0.17	0.3
Tmem200b	-0.5892	1	bad_p.value	0.51	1.1	1.09	1.27
Frmd5	-0.588421	0.988054	bad_p.value	0.16	0.21	0.26	0.32
Mcpt4	-0.586593	1	bad_p.value	1.72	1.31	2.33	2.08
Pde10a	-0.586393	0.924522	bad_p.value	0.43	0.29	0.54	0.4
Rce1	-0.585983	0.499538	bad_p.value	1.7	1.37	2.2	2.31
Gm15542	-0.584831	1	bad_p.value	9.29	13.55	11.24	22.63
Evc	-0.584668	0.301456	bad_p.value	5.83	4.89	8.38	7.45
Slc22a4	-0.584543	0.644347	bad_p.value	0.49	0.49	0.75	0.79
Klhl2	-0.583188	0.626765	bad_p.value	1.37	1.85	2.46	2.45
Rabl2	-0.582756	0.910931	bad_p.value	1.25	0.7	1.29	1.57
Msr1	-0.582182	1	bad_p.value	0.13	0.07	0.22	0.08
Zfp991	-0.581475	0.644426	bad_p.value	0.26	0.24	0.4	0.34
Ndnf	-0.58082	1	bad_p.value	0.02	0.02	0.03	0.02
S1pr4	-0.579075	1	bad_p.value	0.22	0.31	0.39	0.39
Hivep3	-0.578709	0.243352	bad_p.value	1.96	1.47	1.99	2.14
Lrriq3	-0.578536	1	bad_p.value	0.21	0.1	0.29	0.18
Hrh2	-0.577632	1	bad_p.value	0.19	0.09	0.24	0.19
Ubxn2b	-0.577584	0.503143	bad_p.value	0.26	0.27	0.38	0.4
Gm12250	-0.577182	1	bad_p.value	0.09	0.11	0.09	0.19
Gm7832	-0.576722	1	bad_p.value	0.85	0.89	1.19	1.32
Hn1	-0.575212	0.260126	bad_p.value	15.7	15.67	22.46	22.5
AC124484.1	-0.57509	1	bad_p.value	6.74	4.14	5.95	9.86
Pln	-0.574972	0.571865	bad_p.value	7.95	6.44	13.27	7.81
1810059H22Rik	-0.574463	1	bad_p.value	0.47	0.63	0.63	0.76
Ednrb	-0.573788	1	bad_p.value	1.96	1.89	2.53	3.08
Bid	-0.573676	1	bad_p.value	0.26	0.18	0.3	0.31
5730419F03Rik	-0.573416	1	bad_p.value	0.54	0.32	0.45	0.82
2810032G03Rik	-0.572872	1	bad_p.value	0.34	0.19	0.47	0.32
Bend5	-0.57276	1	bad_p.value	0.13	0.08	0.14	0.19
A330009N23Rik	-0.572599	1	bad_p.value	0.29	0.29	0.28	0.59
Ciart	-0.572503	1	bad_p.value	8.96	4.2	12.42	6.84
Dsp	-0.572228	0.66946	bad_p.value	0.58	0.38	0.87	0.52
Tmem79	-0.57207	1	bad_p.value	0.67	0.71	0.86	0.66
Isg20	-0.572001	1	bad_p.value	1.1	0.32	0.96	0.81
Slc38a3	-0.571724	0.408737	bad_p.value	11.82	9.34	16.92	15.87
Rad9b	-0.571644	1	bad_p.value	0.26	0.24	0.32	0.67
Zbp1	-0.571203	1	bad_p.value	0.33	0.08	0.3	0.23
Gm12473	-0.571031	0.919633	bad_p.value	2.52	3.1	4.35	3.57
Neto2	-0.570146	0.213748	bad_p.value	4.28	5.2	7.04	6.69
Gm11518	-0.57007	1	bad_p.value	37.63	57.95	54.9	80.39
Pde6g	-0.57007	1	bad_p.value	0.41	0.21	0.42	0.46
Slc35f5	-0.569154	0.0169828	0	5.91	6.06	8.04	9.68
Gm16675	-0.56903	1	bad_p.value	0.23	0.29	0.43	0.46
Cybb	-0.568036	0.964611	bad_p.value	0.31	0.2	0.39	0.35
Arsi	-0.56786	1	bad_p.value	0.42	0.39	0.5	0.69
Gm6682	-0.567565	1	bad_p.value	0.44	0.61	0.7	0.8
Kif5c	-0.567385	0.880469	bad_p.value	0.4	0.33	0.66	1.07
Slc25a34	-0.566745	0.42136	bad_p.value	4.38	3.07	4.89	5.95
Ccr2	-0.565257	1	bad_p.value	0.51	0.44	0.84	0.45
Mns1	-0.56522	1	bad_p.value	0.14	0.11	0.22	0.15
Casp1	-0.564994	1	bad_p.value	0.2	0.23	0.21	0.41
Oas2	-0.564922	0.817852	bad_p.value	0.32	0.3	0.47	0.7
Arfgap3	-0.564488	0.306197	bad_p.value	1.09	1.4	1.72	1.89
AC164561.1	-0.564125	1	bad_p.value	0.12	0.23	0.19	0.33
Palmd	-0.564121	0.00512516	0	12.75	14.19	19.77	19.2
4930451G09Rik	-0.562874	1	bad_p.value	0.28	0.26	0.44	0.33
Mfsd4b1	-0.562486	0.282489	bad_p.value	1.6	1.93	2.69	2.4
4633401B06Rik	-0.562253	1	bad_p.value	0.35	0.17	0.43	0.31
Rfx1	-0.562053	0.980619	bad_p.value	1.3	1.19	1.84	1.75
Ckmt2	-0.561753	0.0164813	0	463.33	437.99	644.6	652.81
Irx3os	-0.560729	0.85459	bad_p.value	1.91	1.58	2.8	2.41
Necab1	-0.560691	1	bad_p.value	0.01	0.02	0.1	0.02
Atp13a5	-0.560282	0.499538	bad_p.value	0.76	0.83	1.1	1.19
Nnmt	-0.560024	1	bad_p.value	0.8	0.49	0.8	1.07
Rasgrp4	-0.559998	1	bad_p.value	0.13	0.13	0.17	0.23
Tpmt	-0.559383	1	bad_p.value	0.86	0.58	0.78	1.15
Tmem116	-0.558967	1	bad_p.value	0.51	0.3	0.82	0.8
AC117232.5	-0.558079	1	bad_p.value	0.3	0.22	0.44	0.29
Htra1	-0.557412	0.00228621	0	21.84	24.38	37.19	30.82
Brsk1	-0.557119	1	bad_p.value	0.07	0.13	0.22	0.13
Cd33	-0.556964	1	bad_p.value	0.14	0.11	0.21	0.12
Gm18852	-0.556625	1	bad_p.value	0.09	0.04	0.14	0.05
Ptger1	-0.556474	1	bad_p.value	0.33	0.22	0.39	0.4
Adamts9	-0.556362	1	bad_p.value	0.59	0.68	0.79	1.22
Nrg4	-0.556085	1	bad_p.value	0.65	0.54	0.89	0.46
Ntng2	-0.556011	0.570168	bad_p.value	3.13	2.67	4.92	3.93
Gm15903	-0.555101	1	bad_p.value	0.3	0.14	0.32	0.31
Csrp3	-0.555023	1	bad_p.value	17.03	8.9	19.7	17.45
Dbndd2	-0.554676	0.214579	bad_p.value	6.09	6.09	7.22	10.26
Pmepa1	-0.554592	0.000312611	0	5.59	5.57	9.92	8.07
Cenpt	-0.553959	1	bad_p.value	0.33	0.42	0.47	0.71
Gm45663	-0.553705	1	bad_p.value	0.23	0.14	0.28	0.25
Slc25a22	-0.553511	0.532754	bad_p.value	4.73	3.84	5.74	6.79
Gm20427	-0.55341	1	bad_p.value	0.14	0.12	0.17	0.21
Klf5	-0.553374	1	bad_p.value	1.43	1.16	1.96	1.76
Fam186a	-0.553137	1	bad_p.value	0.03	0.01	0.03	0.04
Corin	-0.551945	0.841212	bad_p.value	0.17	0.1	0.24	0.15
Gm43071	-0.551785	1	bad_p.value	0.42	0.25	0.57	0.38
Tmem179	-0.549442	1	bad_p.value	0.16	0.1	0.28	0.09
Ybx2	-0.549425	0.761062	bad_p.value	6.27	5.71	11.18	8.13
Gm20559	-0.549077	1	bad_p.value	0.85	0.49	0.88	0.81
Gm37694	-0.548629	1	bad_p.value	0.36	0.08	0.3	0.32
Ccdc158	-0.548491	1	bad_p.value	0.14	0.17	0.22	0.21
Hk3	-0.548253	1	bad_p.value	0.08	0.11	0.15	0.09
Ttll1	-0.547245	0.326821	bad_p.value	1.4	1.57	2.23	2.36
Gm45012	-0.546623	1	bad_p.value	0.18	0.51	0.59	0.38
B230303O12Rik	-0.545651	1	bad_p.value	0.47	0.17	0.56	0.35
Gpr22	-0.544907	1	bad_p.value	0.07	0.04	0.12	0.05
Ackr2	-0.544581	1	bad_p.value	0.23	0.19	0.52	0.3
Oas1b	-0.544289	1	bad_p.value	0.35	0.09	0.46	0.21
Proz	-0.542987	1	bad_p.value	0.21	0.29	0.35	0.36
Zfp428	-0.54205	0.438971	bad_p.value	1.59	1.69	2.34	2.27
E230020A03Rik	-0.54073	1	bad_p.value	0.11	0.13	0.15	0.2
Gpr65	-0.540657	1	bad_p.value	0.04	0.05	0.08	0.04
Cd74	-0.540594	0.803182	bad_p.value	18.23	18.19	26.41	24.93
Ift81	-0.539624	0.553025	bad_p.value	0.55	0.63	0.73	1.13
Srgap1	-0.53905	0.995133	bad_p.value	0.11	0.08	0.14	0.13
Gm15737	-0.538749	1	bad_p.value	0.25	0.21	0.24	0.42
Unc45bos	-0.538316	1	bad_p.value	0.77	0.3	0.42	1.12
Prrg4	-0.53816	1	bad_p.value	0.08	0.05	0.02	0.12
Esrrb	-0.538043	0.253312	bad_p.value	1.19	1.08	1.46	1.76
Gm19196	-0.537453	1	bad_p.value	1.23	2.06	2.29	2.09
D330041H03Rik	-0.535868	1	bad_p.value	0.67	0.38	0.85	0.77
Ecm1	-0.535353	0.328733	bad_p.value	8.97	6.7	10.04	9.6
AC124577.3	-0.535333	0.964611	bad_p.value	0.42	0.33	0.58	0.5
Gm4045	-0.535242	1	bad_p.value	5.19	4.62	5.13	8.33
Slc35g2	-0.534446	1	bad_p.value	0.34	0.25	0.42	0.41
Angpt1	-0.533788	0.468835	bad_p.value	3.24	2.87	4.28	4.41
Ptpn18	-0.533705	1	bad_p.value	1.06	0.53	0.99	1.15
Dnaja1	-0.533443	1	bad_p.value	16.45	22.13	21.85	41.35
Tnni3	-0.533345	0.803182	bad_p.value	9.38	7.91	12.92	7.87
Hr	-0.533323	0.452086	bad_p.value	20.47	20.17	26.15	27.2
Fancg	-0.533196	0.964611	bad_p.value	0.36	0.55	0.42	0.92
Oscp1	-0.532701	0.982686	bad_p.value	0.4	1.72	1.29	3.17
Knstrn	-0.532596	1	bad_p.value	0.03	0.07	0.1	0.04
2310058D17Rik	-0.532552	1	bad_p.value	0.27	0.24	0.32	0.4
Ephb2	-0.532403	1	bad_p.value	0.08	0.08	0.14	0.09
Mutyh	-0.532377	1	bad_p.value	0.53	0.5	0.63	0.75
Hoxa13	-0.532352	1	bad_p.value	0.61	0.74	0.98	0.7
Gm9780	-0.532075	0.386237	bad_p.value	14.03	15.94	20.56	22.55
Ar	-0.531807	0.536573	bad_p.value	6.49	9.15	9.52	12.8
Adap1	-0.53091	1	bad_p.value	0.24	0.32	0.33	0.44
Hhipl1	-0.530726	1	bad_p.value	0.41	0.36	0.51	0.45
Shf	-0.530484	1	bad_p.value	0.47	0.54	0.67	0.95
Mylk3	-0.530472	0.840318	bad_p.value	0.66	0.35	0.98	0.64
Cfap43	-0.530016	0.637127	bad_p.value	0.18	0.16	0.25	0.23
Myl2	-0.529482	0.767858	bad_p.value	81.01	53.14	67.33	121.2
Clec4n	-0.529321	1	bad_p.value	0.05	0.05	0.09	0.06
Yjefn3	-0.529263	1	bad_p.value	2.27	1.89	3.14	2.25
Gm44646	-0.528835	1	bad_p.value	4.88	1.17	5.1	3.1
Rtp4	-0.528255	0.912357	bad_p.value	1.33	1.26	1.98	1.51
Gm38158	-0.528216	1	bad_p.value	3.11	4.17	3.93	5.98
AC154141.1	-0.527344	1	bad_p.value	0.09	0.06	0.12	0.09
Gm33023	-0.526489	1	bad_p.value	0.04	0.07	0.12	0.13
Socs2	-0.52487	0.622102	bad_p.value	6.17	7.13	7.72	11.55
Gm28151	-0.524497	1	bad_p.value	0.61	0.3	0.94	0.31
Psmd8	-0.524373	0.000569208	0	107.65	116.75	153.78	160.45
Ly6c2	-0.523959	1	bad_p.value	0.19	0.14	0.17	0.15
1810021B22Rik	-0.523942	1	bad_p.value	2.22	2.58	3.29	3.81
AC132265.1	-0.523762	1	bad_p.value	0.42	0.57	0.61	0.78
Gm16118	-0.523673	0.978124	bad_p.value	4.48	6.21	6.67	8.18
Rab7b	-0.523646	1	bad_p.value	1.09	0.85	1.23	1.44
Car5b	-0.523533	1	bad_p.value	0.23	0.22	0.4	0.24
Hspa1l	-0.52337	0.163262	bad_p.value	16.32	15.55	21.03	23.9
Nfil3	-0.521993	1	bad_p.value	10.34	14.66	12.54	23
Nepn	-0.52166	1	bad_p.value	0.28	0.38	0.32	0.61
Spns2	-0.521162	0.19285	bad_p.value	30.5	41.91	55.35	46.26
Tnfrsf12a	-0.521149	1	bad_p.value	7.37	7.29	9.04	11.48
Kcnq4	-0.521077	0.00812359	0	7.16	6.9	9.89	9.88
Dusp26	-0.520453	0.813454	bad_p.value	12.96	16.7	21.59	20.36
Gm20458	-0.518557	1	bad_p.value	2.16	1.2	2.39	2.3
Sim2	-0.516966	0.9414	bad_p.value	3.58	5.05	7.57	4.41
Tusc1	-0.516908	1	bad_p.value	0.44	0.41	0.61	0.57
Gm42595	-0.516825	1	bad_p.value	0.45	0.47	0.63	0.65
Actn2	-0.516796	0.00347296	0	139	136.83	206.32	178.79
Myl3	-0.516115	1	bad_p.value	148.41	85.92	113.3	220.88
Slc37a1	-0.515881	0.9339	bad_p.value	0.18	0.18	0.25	0.26
Dgat2	-0.515753	0.277037	bad_p.value	14.23	11.64	17.04	19.25
Nrtn	-0.515315	0.995133	bad_p.value	1.9	1.46	2.57	2.09
1700029J07Rik	-0.514945	1	bad_p.value	0.24	0.31	0.29	0.48
Serpinh1	-0.514883	1	bad_p.value	16.22	21.38	21.3	31.24
4831440E17Rik	-0.51411	1	bad_p.value	0.5	0.35	0.49	0.7
Cited4	-0.513774	0.646314	bad_p.value	25.48	28.33	37.36	37.41
2810029C07Rik	-0.513631	1	bad_p.value	0.11	0.06	0.11	0.17
Pdlim1	-0.513529	0.916184	bad_p.value	14.56	14.49	15.71	21.65
Cenpf	-0.513005	1	bad_p.value	0.01	0.03	0.03	0.02
Kcng2	-0.512816	1	bad_p.value	0.09	0.12	0.19	0.15
Lyplal1	-0.512587	1	bad_p.value	0.34	0.57	0.57	0.81
Hoga1	-0.512488	1	bad_p.value	1.02	0.9	1.13	1.36
Banp	-0.512316	1	bad_p.value	1.48	1.67	2.01	2.53
B430212C06Rik	-0.512085	1	bad_p.value	0.15	0.11	0.18	0.18
AC132474.1	-0.511962	1	bad_p.value	0.02	0.02	0.04	0.02
Aldh9a1	-0.511774	0.470681	bad_p.value	1.72	1.71	1.88	2.96
6430562O15Rik	-0.511713	1	bad_p.value	0.12	0.05	0.12	0.13
Gm7162	-0.511437	1	bad_p.value	1.04	0.58	1.24	1
Map1a	-0.510603	0.0986945	bad_p.value	2.99	2.59	3.76	4.17
Nr4a1	-0.510522	1	bad_p.value	63.16	68.46	91.95	91.46
Ms4a7	-0.510519	1	bad_p.value	0.21	0.04	0.21	0.14
Raver2	-0.510438	0.570168	bad_p.value	0.58	0.57	0.94	0.69
Comtd1	-0.510138	0.93109	bad_p.value	2.68	2.96	3.71	4.88
Myh2	-0.509732	0.653707	bad_p.value	243.23	202.49	286.58	337.9
Ctsh	-0.509157	0.545735	bad_p.value	2.32	2.19	3.3	2.57
Scn5a	-0.508996	0.91927	bad_p.value	0.19	0.13	0.3	0.14
Adcy3	-0.508248	0.964611	bad_p.value	0.17	0.13	0.21	0.35
Aspm	-0.508173	1	bad_p.value	0	0.13	0.01	0.01
Ptpn3	-0.508026	0.130529	bad_p.value	11.61	11.1	15.6	16.24
Npc1l1	-0.5075	1	bad_p.value	0.19	0.05	0.18	0.15
Cldn15	-0.507489	1	bad_p.value	0.98	0.6	1.08	1.09
Serpinb1c	-0.506992	1	bad_p.value	1	1.47	1.38	1.85
Fer1l5	-0.506677	1	bad_p.value	0.25	0.45	0.38	0.59
Tsacc	-0.506582	1	bad_p.value	1.04	1.35	1.93	1.29
Vcpkmt	-0.506297	0.939541	bad_p.value	1.61	1.44	1.87	2.35
Gm15478	-0.506012	1	bad_p.value	0.19	0.15	0.18	0.3
Tnnt2	-0.505899	0.817852	bad_p.value	12.03	9.73	18.97	10.49
Gm9392	-0.505678	0.646368	bad_p.value	6.51	5.76	8.65	7.97
Gm16638	-0.505596	1	bad_p.value	0.12	0.02	0.04	0.04
Rsph1	-0.50512	1	bad_p.value	0.34	0.59	0.56	0.73
Gli1	-0.504945	1	bad_p.value	0.2	0.18	0.37	0.18
Gm37724	-0.504893	1	bad_p.value	0.61	0.33	0.65	0.66
Rnd2	-0.503746	1	bad_p.value	0.54	0.64	0.74	0.88
5330438D12Rik	-0.503523	1	bad_p.value	0.5	0.23	0.36	0.4
Ccl6	-0.503467	1	bad_p.value	2	2.16	2.79	2.29
Gm38155	-0.502565	1	bad_p.value	0.19	0.16	0.19	0.32
Fah	-0.50215	1	bad_p.value	0.57	0.2	0.5	0.47
AU041133	-0.501634	1	bad_p.value	0.26	0.16	0.26	0.34
Tmc8	-0.501349	1	bad_p.value	0.12	0.22	0.21	0.09
Itgb3	-0.501318	1	bad_p.value	0.16	0.12	0.17	0.2
Sfrp4	-0.501007	1	bad_p.value	0.54	0.23	0.79	0.44
Sema4a	-0.500177	1	bad_p.value	0.5	0.53	0.73	0.61
Gm16580	-0.499938	0.863533	bad_p.value	2.27	3.96	4.48	4
Gm26853	-0.498791	1	bad_p.value	0.12	0.07	0.15	0.11
6530402F18Rik	-0.498461	0.45217	bad_p.value	0.65	0.75	0.96	0.98
Tmem196	-0.496645	1	bad_p.value	0.01	0.01	0.03	0.02
Mb	-0.496623	0.339411	bad_p.value	1607.36	1381.12	2034.87	2061.59
Psd4	-0.49649	1	bad_p.value	0.03	0.07	0.06	0.03
Cxx1c	-0.496426	1	bad_p.value	1.29	1.27	1.28	2.19
Gm4524	-0.495966	1	bad_p.value	0.28	0.13	0.21	0.36
Dram1	-0.495794	1	bad_p.value	0.7	0.43	1.09	0.76
Irf5	-0.495573	1	bad_p.value	2.61	1.55	3.31	1.59
Slc16a13	-0.495121	1	bad_p.value	0.14	0.15	0.15	0.25
Spata1	-0.495043	1	bad_p.value	1.31	1.41	1.54	1.5
Gmds	-0.494437	1	bad_p.value	0.59	0.25	0.55	0.46
D2Bwg1423e	-0.494157	0.998008	bad_p.value	0.54	0.62	0.76	0.87
Hspb6	-0.493187	0.282489	bad_p.value	677.11	584.11	923.91	799.94
Gmnn	-0.492893	0.594235	bad_p.value	2.57	3.31	3.56	4.07
Prmt2	-0.492603	0.690053	bad_p.value	1.1	1.43	1.6	1.73
Bik	-0.492541	1	bad_p.value	0.17	0.18	0.16	0.33
Vav2	-0.4921	0.555759	bad_p.value	0.45	0.41	0.6	0.66
Dpep2	-0.491619	1	bad_p.value	0.09	0.06	0.18	0.02
H2-Q7	-0.491444	0.786313	bad_p.value	2.28	3.18	4.13	2.86
Lgi1	-0.491077	1	bad_p.value	0.62	0.33	0.23	0.97
Gm4841	-0.490792	1	bad_p.value	3.87	4.85	4.29	7.85
Sla	-0.490649	1	bad_p.value	0.07	0.14	0.18	0.13
Rnft2	-0.490309	0.964611	bad_p.value	0.46	0.51	0.73	0.58
C3	-0.489653	0.142314	bad_p.value	7.47	7.62	10.89	9.84
Adam12	-0.489315	1	bad_p.value	0.02	0.05	0.06	0.07
Ace2	-0.489041	1	bad_p.value	0.07	0.08	0.07	0.11
Relb	-0.488765	0.387137	bad_p.value	3.4	3.43	4.5	4.65
Ift122	-0.488589	0.368611	bad_p.value	1.68	1.44	2.61	2.44
Oas1a	-0.488209	1	bad_p.value	0.18	0.15	0.18	0.27
Ggct	-0.488119	0.191164	bad_p.value	4.88	5.27	7.68	8.39
Gm16861	-0.488106	1	bad_p.value	0.25	0.12	0.36	0.15
Junb	-0.487974	1	bad_p.value	4.7	3.16	6.57	4.08
Gm9790	-0.487935	1	bad_p.value	12.92	11.64	13.31	18.92
Bag3	-0.487788	0.519436	bad_p.value	59.89	63.74	82.63	87.17
Itga10	-0.487611	1	bad_p.value	0.21	0.08	0.15	0.3
Mrps36-ps2	-0.486534	1	bad_p.value	14.23	12.16	17.81	16.49
Zc2hc1c	-0.486205	0.562223	bad_p.value	0.59	0.66	0.83	0.88
Wfdc1	-0.485938	0.000234364	0	26.25	27.21	34.92	38.01
Gm10252	-0.485624	1	bad_p.value	0.67	0.89	1.13	0.95
2010300C02Rik	-0.484546	1	bad_p.value	0.29	0.26	0.45	0.38
Gm7114	-0.484195	1	bad_p.value	0.28	0.23	0.32	0.37
Mad2l1bp	-0.483924	0.817852	bad_p.value	10.41	11.34	12.8	17.01
Mir133a-1hg	-0.483532	1	bad_p.value	7.88	9.81	9.98	13.42
Nek6	-0.482446	0.808464	bad_p.value	4.73	6.12	9.01	6.78
Gnb1l	-0.482228	1	bad_p.value	0.52	0.26	0.34	0.71
Zfp69	-0.482199	1	bad_p.value	0.24	0.14	0.22	0.25
Gm43361	-0.481451	1	bad_p.value	0.05	0.04	0.06	0.06
Slc16a1	-0.481016	0.594235	bad_p.value	8.02	8.35	10.62	11.8
2610306O10Rik	-0.480936	1	bad_p.value	1.13	0.27	0.71	1.2
Zbed5	-0.480762	1	bad_p.value	0.13	0.23	0.35	0.18
Kdelr3	-0.480317	0.993047	bad_p.value	0.72	0.67	0.86	1.04
6330410L21Rik	-0.480057	1	bad_p.value	0.37	0.38	0.49	0.54
Slc1a3	-0.479976	1	bad_p.value	0.52	0.39	0.91	0.38
R74862	-0.479786	1	bad_p.value	0.43	0.25	0.35	0.61
Gm44226	-0.479717	1	bad_p.value	0.58	0.35	0.57	0.7
Iah1	-0.479505	0.991154	bad_p.value	1.23	1.35	1.29	1.47
Slc1a5	-0.479486	1	bad_p.value	6.76	5.01	8.74	6.21
Gm10605	-0.478986	0.604007	bad_p.value	2.2	2.87	3.54	3.54
Fgfr3	-0.478551	1	bad_p.value	0.61	0.93	0.9	1.27
Tbc1d20	-0.478432	0.00450447	0	8.57	9.01	11.84	12.63
Pcnx2	-0.477871	1	bad_p.value	0.17	0.19	0.31	0.2
Rcan2	-0.477853	0.0876665	bad_p.value	21.89	22.85	31.42	29.29
Adgre1	-0.477675	1	bad_p.value	0.32	0.21	0.41	0.31
Klhl29	-0.47713	0.993047	bad_p.value	0.91	0.98	1.29	1.37
Rtn4rl2	-0.476197	1	bad_p.value	0.16	0.11	0.18	0.18
Camkk1	-0.476037	1	bad_p.value	0.13	0.11	0.15	0.2
Cubn	-0.475797	1	bad_p.value	0	0.01	0	0.01
Pmm1	-0.475596	0.404236	bad_p.value	6.7	5.73	8.21	8.69
Ptprf	-0.474949	1	bad_p.value	0.32	0.27	0.5	0.29
Adgrd1	-0.474327	1	bad_p.value	0.71	0.69	0.86	1.02
Gm37606	-0.474254	1	bad_p.value	0.05	0.04	0.08	0.05
Pou2f2	-0.473659	1	bad_p.value	0.06	0.06	0.09	0.06
Acot2	-0.473432	0.8111	bad_p.value	5.3	7	8.16	8.54
Chst3	-0.473371	1	bad_p.value	0.16	0.13	0.23	0.16
Mark1	-0.47336	0.535702	bad_p.value	0.32	0.48	0.51	0.58
Lipe	-0.473341	0.961889	bad_p.value	6.18	5.82	10.1	6.42
Cib1	-0.473277	1	bad_p.value	2.17	1.68	2.38	3.03
Zfp827	-0.472786	0.843982	bad_p.value	0.62	0.49	0.96	0.77
Runx1	-0.472682	1	bad_p.value	0.63	0.53	0.66	0.92
H2-Aa	-0.472274	0.974584	bad_p.value	8.71	8.15	11.9	10.81
Ltc4s	-0.472073	1	bad_p.value	0.49	0.14	0.26	0.55
Spint2	-0.472033	0.653587	bad_p.value	2.28	2.36	3.44	2.89
Zfp385b	-0.471887	0.964611	bad_p.value	2.09	1.77	1.9	3.16
Gm11517	-0.471749	1	bad_p.value	2.45	3.02	3.99	3.01
1700086O06Rik	-0.471577	1	bad_p.value	0.16	0.36	0.2	0.46
Gm4799	-0.471176	0.964611	bad_p.value	4.19	5.35	6.87	5.74
Sh3bp2	-0.471088	0.843982	bad_p.value	1.2	0.96	1.54	1.36
Gm5141	-0.470666	1	bad_p.value	0.13	0.14	0.21	0.23
Vwa7	-0.47044	0.0362242	0	3.49	3.52	4.63	4.89
Selp	-0.470234	1	bad_p.value	0.28	0.26	0.46	0.4
Alas1	-0.470043	0.19832	bad_p.value	98.07	99.03	141.53	119.79
A530041M06Rik	-0.469746	1	bad_p.value	0.25	0.09	0.2	0.27
Fbxw9	-0.46963	1	bad_p.value	0.62	0.63	0.66	0.82
Fam171a2	-0.469503	1	bad_p.value	0.22	0.43	0.4	0.47
Gm45707	-0.468897	1	bad_p.value	1.82	1.47	2.19	2.28
Gm13268	-0.468587	1	bad_p.value	2.8	3.63	4.15	4.2
Rmdn3	-0.468091	0.216792	bad_p.value	2	1.85	2.36	2.6
Clec7a	-0.468021	1	bad_p.value	0.19	0.09	0.21	0.17
1110020A21Rik	-0.467956	1	bad_p.value	1.49	1.78	1.81	2.59
Twf2	-0.467927	0.20088	bad_p.value	46.45	42.22	59.37	60.3
Cxadr	-0.467898	0.978124	bad_p.value	0.07	0.07	0.1	0.09
Galnt7	-0.467581	0.34444	bad_p.value	0.99	1.23	1.54	1.33
Mfsd10	-0.466408	0.964611	bad_p.value	1.25	1.02	1.2	1
Ikzf1	-0.465613	1	bad_p.value	0.06	0.08	0.08	0.11
C5ar1	-0.465137	1	bad_p.value	0.47	0.3	0.43	0.45
Rab32	-0.465131	1	bad_p.value	0.29	0.24	0.38	0.36
H2-Eb1	-0.464402	0.945064	bad_p.value	5.69	6.59	8.17	8.31
Cxcr6	-0.464187	1	bad_p.value	0.05	0.06	0.04	0.11
Lilr4b	-0.463567	1	bad_p.value	0.32	0.2	0.4	0.18
Gm37069	-0.463256	1	bad_p.value	0.03	0.02	0.03	0.04
Nckap1l	-0.463238	1	bad_p.value	0.18	0.18	0.27	0.22
Zbed3	-0.462584	0.462065	bad_p.value	2.54	2.09	3.16	3.01
Zfp7	-0.462484	1	bad_p.value	0.2	0.17	0.25	0.25
Mkrn2os	-0.462038	1	bad_p.value	0.23	0.21	0.39	0.3
AU021092	-0.461678	1	bad_p.value	0.33	0.36	0.38	0.54
Nectin1	-0.460563	0.980619	bad_p.value	0.34	0.38	0.44	0.53
AC171183.3	-0.460386	1	bad_p.value	0.26	0.18	0.28	0.32
Ifit1	-0.460181	0.964611	bad_p.value	0.78	0.67	0.95	1
Lyve1	-0.460146	1	bad_p.value	1.33	1.24	1.56	1.98
Chst11	-0.459868	0.8111	bad_p.value	0.64	0.87	0.86	1.19
Zfp995	-0.459754	1	bad_p.value	0.2	0.15	0.38	0.17
Gm20463	-0.459599	1	bad_p.value	7.12	3.49	11.55	1.2
Prr5	-0.459564	0.820504	bad_p.value	1.21	1.24	1.47	1.81
Gm15609	-0.459051	1	bad_p.value	0.11	0.05	0.1	0.12
Rom1	-0.457499	0.326821	bad_p.value	4.23	3.97	5.82	5.14
Plekha2	-0.457415	0.0222826	0	5.14	4.91	6.71	6.98
Gm43857	-0.456641	1	bad_p.value	0.69	0.32	0.85	0.51
Kcng4	-0.456626	0.600445	bad_p.value	21.58	19.21	27.48	27.33
Gm36963	-0.456571	1	bad_p.value	0.13	0.11	0.21	0.11
Nog	-0.456438	1	bad_p.value	2.1	2.39	2.61	3.44
Gm8539	-0.456275	1	bad_p.value	4.37	3.11	3.95	5.97
Tmem141	-0.455823	0.604007	bad_p.value	5.85	6.28	8.88	7.69
Ramp3	-0.455765	1	bad_p.value	0.13	0.15	0.17	0.2
Gm15477	-0.45558	1	bad_p.value	0.24	0.2	0.27	0.32
B230311B06Rik	-0.455303	1	bad_p.value	1.82	0.91	1.34	1.95
Cdkn2b	-0.455049	1	bad_p.value	1.47	1.54	2.26	1.74
Fam212a	-0.455033	1	bad_p.value	0.65	1.27	1.04	1.69
Mex3a	-0.454912	1	bad_p.value	0.05	0.11	0.07	0.15
Plxna3	-0.454758	1	bad_p.value	0.17	0.26	0.14	0.16
Nat14	-0.454205	1	bad_p.value	0.72	0.88	0.97	1.39
Gm36210	-0.45405	1	bad_p.value	0.82	0.86	0.88	1.38
Plcxd1	-0.453994	1	bad_p.value	0.1	0.08	0.18	0.07
Nat8f1	-0.453989	1	bad_p.value	0.44	0.48	0.6	0.65
Tcf7	-0.453913	1	bad_p.value	0.19	0.27	0.38	0.25
Gm26908	-0.45369	1	bad_p.value	0.89	0.84	1.13	1.2
Grin2d	-0.45363	1	bad_p.value	0.06	0.05	0.1	0.04
Serpinb8	-0.453508	1	bad_p.value	0.16	0.17	0.28	0.18
Plbd1	-0.453448	0.175042	bad_p.value	7.69	7.19	9.79	10.07
Il4ra	-0.453386	1	bad_p.value	1.2	0.98	1.32	1.6
Hist2h3c2	-0.453259	0.644883	bad_p.value	3.97	3.58	5.02	5.03
Gm42659	-0.453079	1	bad_p.value	0.21	0.17	0.25	0.25
Clec1b	-0.452986	1	bad_p.value	0.2	0.02	0.21	0.06
Adra1d	-0.452563	1	bad_p.value	0.07	0.3	0.23	0.25
Thpo	-0.452537	1	bad_p.value	3.33	2.8	4.17	4
CT009718.7	-0.452349	1	bad_p.value	0.63	0.55	0.68	0.9
Prim2	-0.451687	1	bad_p.value	0.2	0.3	0.3	0.37
Zfp993	-0.450972	1	bad_p.value	0	0.25	0.11	0.09
Nudt18	-0.450665	1	bad_p.value	3.37	4.61	5.11	5.59
Vstm4	-0.449642	1	bad_p.value	0.3	0.22	0.37	0.37
Coro1a	-0.449524	1	bad_p.value	0.56	0.66	1.34	1.02
Evl	-0.449253	0.925777	bad_p.value	1.15	1.99	1.76	1.67
Tmem37	-0.448824	0.503143	bad_p.value	20	22.72	29.91	26.72
Lrrtm2	-0.448683	1	bad_p.value	0.02	0	0.01	0.02
Tmem74b	-0.448493	1	bad_p.value	0.21	0.11	0.23	0.19
Prelid2	-0.448368	1	bad_p.value	0.33	0.1	0.29	0.3
Nrg2	-0.447992	1	bad_p.value	0.03	0.01	0.04	0.07
B3galt2	-0.447907	1	bad_p.value	0.21	0.21	0.38	0.18
Plp2	-0.447743	0.0198866	0	17.86	17.92	23.38	24.17
H2-DMb1	-0.447561	1	bad_p.value	0.61	0.59	0.9	0.68
Gm44509	-0.44656	1	bad_p.value	0.7	0.81	0.73	1.3
Hs3st3a1	-0.445524	1	bad_p.value	0.13	0.15	0.25	0.12
Trnp1	-0.445374	1	bad_p.value	0.36	0.08	0.3	0.32
Hoxc5	-0.444519	1	bad_p.value	0.77	0.88	1.28	1.65
Gm26724	-0.443818	1	bad_p.value	0.28	0.21	0.24	0.43
Tmie	-0.442771	1	bad_p.value	0.16	0.25	0.19	0.41
Morn2	-0.442496	0.964611	bad_p.value	3.23	4.67	5.1	5.17
Maff	-0.44239	1	bad_p.value	0.82	1.02	1.08	1.36
Cdc7	-0.442236	1	bad_p.value	0.14	0.08	0.14	0.33
Hoxc6	-0.441735	0.503468	bad_p.value	6.37	6.35	7.07	8.89
9530080O11Rik	-0.441592	1	bad_p.value	0.25	0.32	0.34	0.42
Mgat4a	-0.441015	0.830745	bad_p.value	0.76	0.91	1.02	1.04
Deptor	-0.440525	0.0177204	0	21.93	25.34	29.97	33.1
Alpl	-0.44048	1	bad_p.value	4.43	4.41	5.79	6.2
Fabp3-ps1	-0.440364	0.338489	bad_p.value	307.49	266.67	331.89	404.67
C3ar1	-0.440359	1	bad_p.value	0.27	0.21	0.38	0.25
Egln3	-0.439505	0.788936	bad_p.value	7.94	6.84	9.87	9.73
Ccnd1	-0.43929	0.566356	bad_p.value	1.72	2.49	2.73	3.11
Mmp23	-0.43909	1	bad_p.value	0.87	0.52	0.65	0.84
Cyp1b1	-0.43893	1	bad_p.value	0.09	0.17	0.15	0.2
Gm4691	-0.438901	1	bad_p.value	0.71	0.51	0.99	0.61
Hand2	-0.438573	1	bad_p.value	0.07	0.11	0.14	0.08
Myh1	-0.437075	1	bad_p.value	672.83	615.56	907.5	791.97
Ralb	-0.437002	0.55029	bad_p.value	2.73	2.73	3.85	3.34
P2ry13	-0.436187	1	bad_p.value	0.09	0.08	0.18	0.05
Efhd2	-0.435397	0.860055	bad_p.value	2.08	2.3	2.92	2.86
Enc1	-0.435171	1	bad_p.value	0.4	0.36	0.56	0.45
Cmtm7	-0.435034	0.803182	bad_p.value	3.54	4.48	5.37	5.03
Qpct	-0.434979	1	bad_p.value	0.41	0.37	0.54	0.48
Sult5a1	-0.434839	1	bad_p.value	0.57	0.47	0.77	0.77
Piezo1	-0.434728	0.746726	bad_p.value	4.36	4.78	5.46	5.28
Nab2	-0.434423	1	bad_p.value	1.25	1.18	1.29	1.93
Mb21d1	-0.434066	1	bad_p.value	0.07	0.07	0.08	0.11
Tmem219	-0.43405	0.964611	bad_p.value	4.5	4.36	5.06	6.38
Cfp	-0.433666	0.944607	bad_p.value	1.34	1.14	1.9	1.78
L3hypdh	-0.433565	1	bad_p.value	0.39	0.34	0.47	0.38
Nos1ap	-0.433417	1	bad_p.value	0.27	0.38	0.31	0.54
Gm42481	-0.432537	1	bad_p.value	0.01	0.01	0.01	0.01
Hoxd8	-0.432299	0.995133	bad_p.value	6.11	5.43	7.62	7.57
Evc2	-0.432243	0.288235	bad_p.value	3.17	2.67	3.62	4.33
Tfpi2	-0.432156	1	bad_p.value	0.13	0.11	0.15	0.16
Tbx4	-0.432095	1	bad_p.value	0.44	0.46	0.53	0.66
Rspo3	-0.431961	1	bad_p.value	0.51	0.4	0.23	0.65
Nup43	-0.431868	0.9339	bad_p.value	2.27	2.19	3.14	2.64
Pparg	-0.431472	1	bad_p.value	1.29	0.99	1.61	1.14
Tbc1d9	-0.431335	1	bad_p.value	0.37	0.32	0.35	0.28
Adrb2	-0.431243	1	bad_p.value	9.14	9.33	13.78	10.43
Scarna2	-0.431227	1	bad_p.value	1.2	0.69	1.19	1.23
Gadl1	-0.430254	1	bad_p.value	4.61	5.75	6.23	6.41
Vav3	-0.429803	0.964611	bad_p.value	0.35	0.35	0.48	0.52
Fam229b	-0.42967	1	bad_p.value	1.21	0.85	1.51	1.69
Tmem106a	-0.429381	1	bad_p.value	0.82	0.63	0.9	1.02
Lrfn3	-0.42923	0.301456	bad_p.value	2.67	2.65	3.34	3.69
Lrg1	-0.429034	0.997225	bad_p.value	6.16	7.49	9.33	8.54
Stip1	-0.428719	0.919633	bad_p.value	36.93	41.21	48.31	54.79
Rpp21	-0.428654	0.654777	bad_p.value	9.79	8.68	10.11	14.31
Gm7180	-0.428098	0.998008	bad_p.value	5.48	5.56	7.24	6.86
Gmfg	-0.428005	1	bad_p.value	0.33	0.34	0.3	0.47
Tkfc	-0.427973	0.925777	bad_p.value	0.67	0.75	0.97	0.89
Qtrt1	-0.427941	0.97394	bad_p.value	2.68	1.82	2.77	2.86
Irx1	-0.427803	1	bad_p.value	0.96	0.28	0.1	1.34
Fndc5	-0.427493	0.45709	bad_p.value	24.52	23.88	32.44	31.21
Mfng	-0.427437	1	bad_p.value	1.06	0.54	1.24	0.91
Frmd8	-0.427387	0.724344	bad_p.value	0.92	1.06	1.25	1.38
Dsc2	-0.427384	1	bad_p.value	0.06	0.03	0.07	0.03
Siah2	-0.427334	1	bad_p.value	4.02	4.02	4.54	6.12
mt-Atp6	-0.426925	1	bad_p.value	4559.41	3078.82	5940.13	3810.2
Gm15675	-0.426686	1	bad_p.value	2.1	1.2	2.33	2
Mif	-0.425532	0.0597397	bad_p.value	51.21	54.35	61.48	74.41
Tyw5	-0.425253	0.971228	bad_p.value	1.76	1.76	3.65	3.72
Cmtm8	-0.425169	1	bad_p.value	0.93	0.83	1.12	1.3
A430035B10Rik	-0.425088	1	bad_p.value	0.35	0.13	0.28	0.36
Xrra1	-0.424857	1	bad_p.value	0.3	0.47	0.47	0.6
Megf10	-0.424486	1	bad_p.value	0.11	0.11	0.16	0.14
Txnl4a	-0.424273	0.387137	bad_p.value	3.61	4.2	4.9	5.36
Cst6	-0.42399	0.473169	bad_p.value	1.61	1.87	2.17	2.42
Poli	-0.422782	1	bad_p.value	0.82	0.65	0.84	1.12
Arhgap30	-0.422434	1	bad_p.value	0.19	0.21	0.27	0.27
Ripk3	-0.422139	1	bad_p.value	0.18	0.16	0.23	0.22
Hist1h1d	-0.421958	1	bad_p.value	0.9	1.27	1.24	1.57
Ninj1	-0.421598	0.368933	bad_p.value	7.77	8.09	10.58	10.37
Gm26642	-0.421362	1	bad_p.value	0.12	0.06	0.15	0.07
AI662270	-0.420802	1	bad_p.value	0.21	0.28	0.5	0.22
Rnf207	-0.419972	1	bad_p.value	0.18	0.08	0.16	0.09
Gm10602	-0.419624	1	bad_p.value	0.47	0.25	0.44	0.44
Klhl30	-0.419518	0.30772	bad_p.value	21.66	21.19	27.18	29
Slc39a14	-0.419265	0.978124	bad_p.value	2.89	3.55	3.46	5.28
Gm44117	-0.419008	1	bad_p.value	0.26	0.21	0.47	0.13
Lrrc51	-0.418871	0.995133	bad_p.value	1.72	2	2.4	2.51
AL589661.2	-0.418802	1	bad_p.value	0.05	0.06	0.07	0.07
Gm7329	-0.418748	1	bad_p.value	64.25	81.16	80.11	95.75
Gm14760	-0.418107	1	bad_p.value	1.19	1.35	0.9	2.5
Gm45705	-0.418093	1	bad_p.value	0.52	0.56	0.66	0.76
4930486L24Rik	-0.418039	1	bad_p.value	0.28	0.23	0.25	0.42
1500017E21Rik	-0.417681	0.982319	bad_p.value	4.24	4.76	6.34	7.35
Hoxb6	-0.417602	1	bad_p.value	0.29	0.15	0.27	0.41
Slc16a11	-0.417558	1	bad_p.value	0.27	0.05	0.21	0.24
Slc7a4	-0.417475	1	bad_p.value	0.02	0.06	0.05	0.06
Dna2	-0.417469	1	bad_p.value	0.18	0.28	0.25	0.28
Clec4a3	-0.417216	1	bad_p.value	0.1	0.24	0.24	0.17
Lpin3	-0.416918	0.919633	bad_p.value	0.61	0.49	0.58	0.72
Tmc4	-0.416882	1	bad_p.value	0.23	0.11	0.16	0.23
Dhh	-0.416303	1	bad_p.value	0.17	0.4	0.26	0.5
Tmem171	-0.415525	1	bad_p.value	0.01	0.03	0.05	0.02
Lrp11	-0.415278	0.919633	bad_p.value	0.34	0.34	0.67	0.42
Irs1	-0.415153	0.995133	bad_p.value	6.85	6.35	6.04	11.45
Epb41l3	-0.415024	1	bad_p.value	0.23	0.2	0.35	0.2
Hs3st1	-0.414916	1	bad_p.value	0.48	0.46	0.57	0.66
Tmub1	-0.414702	0.681392	bad_p.value	12.94	14.06	18.14	18.21
Erdr1	-0.41463	1	bad_p.value	18.86	13.28	26.84	13.45
Gm12671	-0.41455	0.339411	bad_p.value	995.65	950.06	1299.31	1212.92
Lrtm2	-0.414364	1	bad_p.value	1.66	1.51	1.44	2.8
Gm6169	-0.413968	0.995133	bad_p.value	6.96	7.39	8.94	9.12
G6pdx	-0.41384	0.985019	bad_p.value	0.98	0.92	1.42	0.98
Prcp	-0.413701	0.681392	bad_p.value	1.12	1.05	1.5	1.4
Folr2	-0.413017	1	bad_p.value	1.22	1.26	1.48	1.45
Masp1	-0.412862	1	bad_p.value	0.21	0.25	0.33	0.26
Gm15774	-0.412528	1	bad_p.value	0.21	0.14	0.31	0.14
Pakap	-0.412248	1	bad_p.value	0.12	1.32	0.65	1.27
Trim47	-0.411996	0.984753	bad_p.value	2.41	3.31	3.32	4.27
Rnf114	-0.411572	0.477993	bad_p.value	19.06	19.51	25.14	25.23
Gm38399	-0.411413	1	bad_p.value	0.16	0.22	0.27	0.21
C530008M17Rik	-0.411247	0.860055	bad_p.value	0.53	1.05	2.01	0.72
Epb41l4a	-0.411156	1	bad_p.value	0.31	0.49	0.53	0.51
Gsta3	-0.41115	1	bad_p.value	0.44	0.2	0.4	0.27
Ckap4	-0.411041	0.978124	bad_p.value	2.18	2.55	2.78	3.4
Thbs3	-0.410962	1	bad_p.value	1.03	0.77	1.27	1.33
Gm5526	-0.410903	0.483626	bad_p.value	25.66	24.1	31.24	31.05
AC153382.2	-0.4109	1	bad_p.value	0.47	0.42	0.65	0.54
Perm1	-0.410326	0.0530284	bad_p.value	61.26	57.32	80.89	73.19
Patj	-0.409627	0.910931	bad_p.value	0.16	0.34	0.27	0.51
Tbxas1	-0.409588	1	bad_p.value	0.18	0.15	0.27	0.22
Pik3r6	-0.409326	1	bad_p.value	0.44	0.3	0.61	0.47
Myzap	-0.409315	0.57503	bad_p.value	1.4	1.36	1.82	1.42
Mapk11	-0.408949	1	bad_p.value	0.96	0.75	1.08	1.14
Pten	-0.408923	0.101249	bad_p.value	10.51	10.4	13.66	13.14
Gm12097	-0.408876	1	bad_p.value	0.76	0.42	0.93	0.59
Rps4l	-0.408325	1	bad_p.value	2.03	1.93	2.9	2.17
Pappa2	-0.408147	1	bad_p.value	0.21	0.52	0.29	0.11
Gm5904	-0.407997	1	bad_p.value	2.08	2.03	2.6	2.68
Xkr8	-0.407908	0.980619	bad_p.value	0.4	0.31	0.48	0.44
Gm9747	-0.407842	1	bad_p.value	12.45	8.98	9.57	18.62
Kbtbd11	-0.407643	1	bad_p.value	0.19	0.17	0.25	0.19
Smtnl1	-0.407502	0.483626	bad_p.value	25.87	22.32	28.83	33.79
Lingo3	-0.407258	0.604007	bad_p.value	5.92	5.59	6.7	8.31
Taok3	-0.406764	0.409592	bad_p.value	1.3	1.26	1.6	1.81
Spag1	-0.406729	1	bad_p.value	0.27	0.19	0.31	0.31
Ubxn1	-0.406398	0.376864	bad_p.value	89.34	90.77	109.1	123.53
Plekhd1	-0.405826	1	bad_p.value	0.26	0.16	0.23	0.18
Gm43813	-0.405825	1	bad_p.value	0.19	0.11	0.26	0.15
Samd10	-0.405149	0.578028	bad_p.value	3.11	3.37	4.25	4.13
Rbm8a2	-0.405097	1	bad_p.value	0.82	1.21	1.31	1.29
Acsl1	-0.403796	0.135902	bad_p.value	65.58	65.28	87.47	80.72
Nppb	-0.403244	1	bad_p.value	0.27	0.33	0.41	0.35
Kcnk3	-0.40322	1	bad_p.value	0.38	0.2	0.41	0.2
Gm10443	-0.40316	1	bad_p.value	57.2	76.97	64.42	98.43
Gm26762	-0.403086	1	bad_p.value	0.34	0.18	0.31	0.36
Shroom3	-0.403011	0.978124	bad_p.value	0.17	0.25	0.23	0.35
Pcyox1l	-0.402868	1	bad_p.value	0.4	0.48	0.48	0.54
Alx4	-0.401925	1	bad_p.value	0.3	0.18	0.31	0.29
Gm31105	-0.401709	1	bad_p.value	0.88	1.64	1.36	1.86
Serinc3	-0.401464	0.438971	bad_p.value	59.01	71.6	85.26	83.35
Chst15	-0.40117	1	bad_p.value	1.49	1.25	1.4	2.21
Cd302	-0.40116	0.883338	bad_p.value	3.07	2.29	3.22	3.74
Gm42791	-0.401088	1	bad_p.value	0.01	0.43	0	0.56
Sec14l2	-0.400927	1	bad_p.value	0.09	0.08	0.11	0.13
AC125374.3	-0.400677	1	bad_p.value	0.7	0.22	0.78	0.4
Tkt	-0.400332	0.663844	bad_p.value	2.92	2.46	3.76	3.01
Gm12418	-0.400313	1	bad_p.value	0.85	0.83	1.17	0.97
Gm45767	-0.39957	1	bad_p.value	0.2	0.16	0.22	0.26
Lmod3	-0.398931	0.366081	bad_p.value	62.85	62.36	75.39	86.49
B3gnt2	-0.39876	0.995133	bad_p.value	1.58	1.61	1.92	1.85
Lime1	-0.39857	1	bad_p.value	1.97	1.33	2.01	2.31
Tlcd1	-0.398471	1	bad_p.value	0.52	0.26	0.5	0.44
Mgst1	-0.397897	0.936635	bad_p.value	26.26	28.21	42.43	33.18
Gbe1	-0.397552	0.326821	bad_p.value	20.36	20.87	29.73	23.28
AC099934.6	-0.397409	1	bad_p.value	0.88	1.61	1.11	2.08
Tpra1	-0.397386	0.854996	bad_p.value	9.29	7.39	8.97	11.15
Gm43848	-0.397339	1	bad_p.value	1.23	1.66	1.82	1.88
Akt1	-0.397101	0.483626	bad_p.value	13.67	16.39	19.65	18.64
Pdk4	-0.397041	1	bad_p.value	57.54	95.21	99.36	97.63
Noct	-0.396922	1	bad_p.value	9.45	11.09	12.71	14.36
Csrnp1	-0.396855	1	bad_p.value	1.47	0.97	1.24	1.42
Wdr62	-0.396831	1	bad_p.value	1.28	0.73	1.25	0.93
Cdk5r1	-0.396823	1	bad_p.value	0.07	0.07	0.14	0.1
Nfkbiz	-0.396421	1	bad_p.value	0.66	0.38	0.92	0.4
Dmtn	-0.395982	1	bad_p.value	0.24	0.12	0.23	0.22
Fam83g	-0.395923	1	bad_p.value	0.49	0.73	0.74	0.82
Col3a1	-0.395772	0.977371	bad_p.value	18.68	18.43	23.19	20.73
Pcx	-0.395734	0.0240513	0	17.29	19.06	22.61	24.33
Mfsd12	-0.395455	0.851703	bad_p.value	0.59	0.59	0.74	0.78
AC139568.3	-0.394804	1	bad_p.value	3.15	4.49	4.17	5.35
Ethe1	-0.394708	0.647983	bad_p.value	6.8	6.29	8.86	7.9
Dock2	-0.394399	1	bad_p.value	0.08	0.1	0.13	0.1
Tmem9	-0.394076	0.883338	bad_p.value	3.45	2.8	5.09	3.91
Phospho1	-0.393997	0.458817	bad_p.value	185.45	200.39	244.66	247.42
Loxl3	-0.393991	0.995133	bad_p.value	0.64	0.47	0.51	0.7
Btbd6	-0.393352	0.298682	bad_p.value	9.64	9.18	12.38	13.44
Pnpla3	-0.393273	1	bad_p.value	0.56	0.53	0.79	0.61
Rnf26	-0.39316	0.951458	bad_p.value	1.28	1.32	1.32	1.74
Gm8181	-0.392475	1	bad_p.value	2.7	3.98	3.83	4.57
Rad51c	-0.392334	1	bad_p.value	0.33	0.28	0.33	0.55
Ifi35	-0.392235	0.604007	bad_p.value	6.34	6.28	6.89	9.67
Mrpl41	-0.390857	0.301456	bad_p.value	19.72	21.26	25.96	26.09
Med31	-0.390697	0.702931	bad_p.value	3.12	3.2	4.03	4.02
Mrm1	-0.390115	0.672481	bad_p.value	2.79	2.35	3.24	3.35
Fabp3	-0.390069	0.396723	bad_p.value	490.09	430.05	507.3	666.61
Cdc14a	-0.389962	0.964611	bad_p.value	5.75	9.75	9.03	11.16
Ccdc80	-0.389754	0.964611	bad_p.value	4.74	4.34	5.6	5.7
Rin3	-0.389405	1	bad_p.value	1.26	2.23	1.95	2.58
Adamtsl5	-0.388879	0.483626	bad_p.value	8.65	7.37	11	10.87
AI838599	-0.388685	1	bad_p.value	1.17	0.13	1.18	0.58
Frg2f1	-0.388504	1	bad_p.value	1.94	2.2	2.48	2.66
Xrcc3	-0.388415	1	bad_p.value	0.75	0.47	0.65	0.9
Rassf4	-0.387925	0.995133	bad_p.value	0.42	0.35	0.56	0.49
Gm2991	-0.387429	1	bad_p.value	7.42	8.06	9.39	9.81
Grn	-0.387065	0.767858	bad_p.value	5.37	5.1	6.75	6.79
Serpine1	-0.3866	1	bad_p.value	2.07	0.81	2.45	1.15
Tmem173	-0.386401	1	bad_p.value	0.82	0.62	0.83	1.03
1110008P14Rik	-0.386295	0.574751	bad_p.value	18.98	17.76	22.82	23.84
Rasgrp2	-0.386181	1	bad_p.value	5.87	3.87	6.22	7.38
Gm13212	-0.386175	1	bad_p.value	0.08	0.12	0.17	0.08
Kcp	-0.386089	1	bad_p.value	0.77	0.55	0.75	1.2
Emilin2	-0.385746	0.910931	bad_p.value	1.04	1.23	1.54	1.35
Gm12033	-0.385419	1	bad_p.value	0.59	0.88	0.93	0.9
Arhgap45	-0.384623	1	bad_p.value	0.42	0.29	0.5	0.45
Tmem45b	-0.384471	1	bad_p.value	0.73	0.28	0.87	0.48
Snx7	-0.384012	1	bad_p.value	0.79	0.99	1.39	0.96
Cables1	-0.383727	1	bad_p.value	0.42	0.51	0.54	0.63
Gzmm	-0.383526	1	bad_p.value	2.62	2.57	3.24	3.38
Anxa7	-0.383003	0.110972	bad_p.value	20.32	22.83	26.35	28.78
Tmem35b	-0.38281	1	bad_p.value	0.45	0.53	0.38	0.49
Pde4a	-0.382104	0.682683	bad_p.value	17.43	15.55	22.46	19.19
F630028O10Rik	-0.381811	1	bad_p.value	0.13	0.04	0.13	0.1
Pla2g4a	-0.381169	1	bad_p.value	0.16	0.12	0.2	0.17
Dbf4	-0.380905	1	bad_p.value	0.22	0.2	0.19	0.37
Gm13562	-0.380378	1	bad_p.value	0.74	0.82	1.02	0.93
Gm15720	-0.380305	1	bad_p.value	11.72	11.1	13.45	13.83
Socs1	-0.3803	1	bad_p.value	0.09	1.6	1.87	0.21
Phf11c	-0.380141	1	bad_p.value	0.16	0.07	0.15	0.14
Aqp4	-0.380114	0.998916	bad_p.value	4.67	5.14	7.57	4.84
Adamts5	-0.38007	1	bad_p.value	1.82	1.71	2.56	1.93
Tbx1	-0.379974	0.763286	bad_p.value	21.4	21.65	28.82	25.73
Gadd45g	-0.379851	1	bad_p.value	56.67	39.76	74.39	45.95
Mettl17	-0.379847	0.681392	bad_p.value	3.66	3.4	4.68	4.67
Tns3	-0.379522	0.689594	bad_p.value	2.24	2.51	3.04	2.6
Alkbh2	-0.379394	1	bad_p.value	0.46	0.47	0.61	0.65
Hspe1	-0.37887	0.631257	bad_p.value	53.31	58.07	64.98	75.42
Steap2	-0.378759	1	bad_p.value	0.15	0.14	0.21	0.11
Gm8203	-0.378744	0.964611	bad_p.value	23.26	23.1	27.42	29.15
1810044D09Rik	-0.378501	1	bad_p.value	3.08	3.17	3.34	4.44
Akr1b8	-0.378496	1	bad_p.value	0.33	0.56	0.64	0.46
Nudt14	-0.3783	1	bad_p.value	2.05	1.39	1.77	2.94
Sft2d1	-0.378269	1	bad_p.value	1.63	1.9	2.87	2.88
Mrpl34	-0.377246	0.523869	bad_p.value	58.47	61.67	71.94	77.87
Gm38157	-0.377056	1	bad_p.value	0.5	0.07	0.3	0.42
Greb1l	-0.376898	1	bad_p.value	0.12	0.07	0.04	0.05
Fbxo4	-0.376535	1	bad_p.value	0.96	1.11	1.13	1.47
Ifitm1	-0.376476	1	bad_p.value	0.47	0.57	0.69	0.7
Myrfl	-0.376376	1	bad_p.value	0.04	0	0.01	0.03
Sowahc	-0.376373	1	bad_p.value	0.29	0.21	0.38	0.26
Camk2n2	-0.375753	1	bad_p.value	0.35	0.27	0.34	0.45
Gm15899	-0.375621	1	bad_p.value	26.07	16.88	23.63	27.5
Sod3	-0.375436	0.907135	bad_p.value	2.28	1.95	2.79	2.59
Gm42507	-0.375241	1	bad_p.value	0.35	0.23	0.34	0.41
Lurap1l	-0.375146	1	bad_p.value	0.54	0.53	0.68	0.67
Ust	-0.375084	1	bad_p.value	0.36	0.34	0.44	0.45
Tmem259	-0.374778	0.266928	bad_p.value	26.28	21.95	31	30.42
Hoxa11	-0.374698	1	bad_p.value	0.58	0.73	1.03	0.57
Gm6710	-0.374614	1	bad_p.value	2.41	2.53	2.97	3.3
Amt	-0.374552	1	bad_p.value	1.12	0.64	1.03	0.98
Slc9a5	-0.374197	1	bad_p.value	0.62	0.35	0.47	0.8
Gja5	-0.374	1	bad_p.value	0.72	1.14	0.92	1.67
1700037H04Rik	-0.373654	1	bad_p.value	2.06	2.27	2.82	2.58
Il18bp	-0.373604	0.995133	bad_p.value	0.63	0.62	1.05	0.9
Gm10269	-0.373471	1	bad_p.value	8.47	7.72	11.18	8.13
Gas2l1	-0.373176	0.933188	bad_p.value	1.38	1.88	2.41	2.38
Aldh3b1	-0.373098	1	bad_p.value	0.42	0.25	0.5	0.35
Gpn2	-0.372516	0.821548	bad_p.value	2.37	2.48	2.83	3.4
Cd55	-0.372181	0.670353	bad_p.value	20.16	23.88	29.69	25.29
Gm5763	-0.372179	1	bad_p.value	0.34	0.39	0.43	0.49
mt-Rnr2	-0.372076	0.995133	bad_p.value	2842.67	3938.84	4473	4074.99
Birc3	-0.371991	0.843982	bad_p.value	2.38	3.09	3.07	3.01
1700020L24Rik	-0.371769	1	bad_p.value	0.88	0.56	0.72	1.05
Arhgap24	-0.371292	0.68702	bad_p.value	2.97	2.8	4.25	3.15
Card19	-0.371211	0.545735	bad_p.value	32.14	32.73	43.11	37.74
Zfp580	-0.37114	1	bad_p.value	2.04	2.24	2.43	2.97
Gm12663	-0.370944	0.89435	bad_p.value	4.22	4.83	5.6	5.75
Unc13a	-0.370657	1	bad_p.value	0.22	0.15	0.25	0.22
Il1rl1	-0.370442	1	bad_p.value	0.09	0.04	0.09	0.07
Tubb2b	-0.370438	1	bad_p.value	0.36	0.45	0.55	0.46
Amd1	-0.370205	1	bad_p.value	707.32	738.08	810.06	1027.36
AI606181	-0.370121	0.907135	bad_p.value	0.9	0.87	1.23	0.99
B4galt1	-0.370001	0.483626	bad_p.value	8.76	8.87	9.96	12.47
Pop1	-0.369897	1	bad_p.value	1.7	1.35	1.53	1.31
Card9	-0.369815	1	bad_p.value	0.15	0.23	0.23	0.52
Nupr1	-0.369648	0.988054	bad_p.value	4.12	4.32	5.85	5.06
2310009A05Rik	-0.369576	1	bad_p.value	5.54	6.33	6.93	7.68
Clca3a1	-0.36949	1	bad_p.value	0.01	0.05	0.04	0.04
Gm12999	-0.369083	1	bad_p.value	0.23	0	0.11	0.19
A930004D18Rik	-0.368816	1	bad_p.value	0.11	0.15	0.4	0.32
3000002C10Rik	-0.368186	1	bad_p.value	0.21	0.27	0.38	0.34
Tmem192	-0.368157	0.574751	bad_p.value	11.26	12.45	14.37	15.11
Egr2	-0.368148	1	bad_p.value	0.25	0.35	0.47	0.18
Dcakd	-0.368137	0.644883	bad_p.value	6.85	6.44	8.63	8.51
Akap2	-0.368121	1	bad_p.value	10.7	13.19	13.06	16.49
Acy3	-0.368002	1	bad_p.value	0.4	0.4	0.58	0.43
Pde1b	-0.367941	1	bad_p.value	0.07	0.16	0.16	0.12
Arf3	-0.36789	0.359941	bad_p.value	3.93	4.3	4.73	5.78
Gm4353	-0.36677	1	bad_p.value	1.33	1.1	1.45	1.62
Gm14023	-0.366298	1	bad_p.value	0.33	0.28	0.4	0.37
Zmiz2	-0.366262	0.326821	bad_p.value	24.14	23.71	32.43	28.08
AC153524.4	-0.366248	1	bad_p.value	1.56	0.5	1.52	1.06
Tal1	-0.366192	1	bad_p.value	0.4	0.29	0.47	0.43
Gm9726	-0.366181	1	bad_p.value	1.74	2.4	2.69	2.41
Dedd2	-0.366053	1	bad_p.value	2.87	2.99	3.15	4.49
Irak4	-0.365655	1	bad_p.value	0.46	0.38	0.54	0.53
Supt3	-0.365654	0.404236	bad_p.value	6.47	6.77	7.79	8.78
Aqp7	-0.365598	1	bad_p.value	1.8	1.95	2.5	2.31
Sfxn1	-0.365383	1	bad_p.value	0.6	0.53	0.79	0.62
Slc27a3	-0.364785	1	bad_p.value	0.48	0.62	0.56	0.78
Vgll2	-0.364705	1	bad_p.value	27.12	29.33	33	37.67
Cklf	-0.364614	1	bad_p.value	0.18	0.29	0.61	0.41
Abcg1	-0.364567	1	bad_p.value	0.29	0.54	0.51	0.53
Asic3	-0.364469	1	bad_p.value	0.34	0.07	0.2	0.28
Gm43609	-0.364186	1	bad_p.value	0.16	0.11	0.21	0.13
Prdm11	-0.364174	1	bad_p.value	0.26	0.33	0.2	0.13
Gm26892	-0.364094	1	bad_p.value	0.86	1.23	1.75	0.83
Ttbk1	-0.363261	1	bad_p.value	0.07	0.09	0.07	0.13
Chp2	-0.362942	1	bad_p.value	0.62	0.88	1	0.87
Sgms2	-0.36288	1	bad_p.value	0.29	0.53	0.31	0.4
Rhbdl3	-0.362434	0.874749	bad_p.value	2.67	3.25	3.73	3.23
Snx3	-0.362049	0.375926	bad_p.value	85.5	84.22	108.09	107.51
Acot10	-0.361968	1	bad_p.value	0.39	0.54	0.44	0.74
Lmcd1	-0.361672	0.563899	bad_p.value	37.53	34.64	48.04	42.23
Gm26790	-0.361432	1	bad_p.value	0.17	0.38	0.27	0.41
3110083C13Rik	-0.361235	1	bad_p.value	0.52	0.66	0.83	0.61
Gm12751	-0.361132	1	bad_p.value	17.36	18.47	23.42	19.31
Arhgap9	-0.361036	1	bad_p.value	0.19	0.11	0.19	0.2
Gm16759	-0.360709	1	bad_p.value	0.19	0.1	0.13	0.22
Lpl	-0.360629	0.555759	bad_p.value	122.03	128.64	137.99	179.12
Gm11839	-0.360616	1	bad_p.value	0.74	0.33	0.57	0.78
Enkd1	-0.360533	1	bad_p.value	0.41	0.34	0.54	0.45
Tgfbr3l	-0.360271	1	bad_p.value	1.34	0.67	1.22	1.43
Camkk2	-0.360094	1	bad_p.value	0.87	0.66	1.02	1.05
Tekt1	-0.36001	1	bad_p.value	1.34	1.23	1.22	2.03
Cbx2	-0.360008	1	bad_p.value	0.13	0.2	0.22	0.2
B2m	-0.359869	0.759273	bad_p.value	81.01	99.25	118.24	104.95
Ly6a	-0.359449	1	bad_p.value	24.97	27.9	27.45	38.12
Rnf126	-0.359367	0.092175	bad_p.value	29.55	31.84	37.57	39.42
Hoxb7	-0.359351	1	bad_p.value	0.47	0.43	0.5	0.63
Ifi44	-0.35918	1	bad_p.value	0.2	0.17	0.22	0.29
Gm8399	-0.35913	1	bad_p.value	4.69	2.36	4.48	4.33
Kcnt1	-0.359099	1	bad_p.value	0.1	0.05	0.13	0.03
Schip1	-0.35888	0.376864	bad_p.value	54.97	55.22	67.37	71.06
Zfp335os	-0.358874	1	bad_p.value	2.26	2.04	2.38	3.08
Tspan6	-0.358754	1	bad_p.value	0.87	1.05	1.15	1.25
Pex11g	-0.358473	1	bad_p.value	0.99	0.84	1.27	1.19
Cenpe	-0.358206	1	bad_p.value	0.08	0	0.01	0.02
Myh8	-0.358149	1	bad_p.value	0.43	0.43	0.66	0.42
Slfn2	-0.358001	1	bad_p.value	0.78	0.94	0.89	1.27
Zfp78	-0.357991	1	bad_p.value	0.37	0.41	0.41	0.59
Fam65b	-0.357955	0.872867	bad_p.value	3.71	3.48	3.33	5.69
Grasp	-0.357835	0.881877	bad_p.value	2.28	2.1	2.94	2.54
Arhgef19	-0.357794	1	bad_p.value	0.12	0.18	0.17	0.11
Gm10359	-0.357631	0.301328	bad_p.value	995.65	1059.12	1299.31	1253.46
Ier2	-0.35759	1	bad_p.value	3.95	2.69	4.68	3.57
Arhgap33	-0.357412	1	bad_p.value	0.1	0.14	0.17	0.19
Lynx1	-0.356908	0.214594	bad_p.value	41.11	40.24	49.43	52.76
Nudt8	-0.356788	0.39926	bad_p.value	11.13	10.82	14.4	13.39
9530085L11Rik	-0.356766	1	bad_p.value	0.24	0.14	0.19	0.29
Gm7488	-0.356743	1	bad_p.value	3.36	3.93	3.84	5.23
Dmpk	-0.356662	0.042711	0	94.47	89.7	105.55	119.9
Myo19	-0.356543	1	bad_p.value	0.6	0.39	0.74	0.47
Gm10069	-0.356278	1	bad_p.value	0.14	0.14	0.11	0.19
Gm9797	-0.356162	1	bad_p.value	4.56	4.79	4.85	7.16
Tgfa	-0.35591	1	bad_p.value	0.06	0.11	0.11	0.12
Fam227a	-0.355809	1	bad_p.value	0.15	0.04	0.11	0.12
Gm11611	-0.35564	1	bad_p.value	0.83	0.83	1.02	1.04
Ackr1	-0.355347	1	bad_p.value	1.18	1.2	1.45	1.51
Uck2	-0.355086	0.580298	bad_p.value	6.23	7.66	10.65	10.7
Aig1	-0.35498	0.55643	bad_p.value	4.17	3.84	4.32	5.77
Mrpl57	-0.35493	0.339411	bad_p.value	6.25	6.03	7.29	8.09
AI429214	-0.354918	1	bad_p.value	0.07	0.06	0.07	0.08
Ndufab1-ps	-0.354885	1	bad_p.value	14.01	14.65	17.81	16.75
6430573P05Rik	-0.353902	1	bad_p.value	0.13	0.08	0.14	0.12
Gm43343	-0.353689	1	bad_p.value	0.15	0.07	0.14	0.13
Gm21399	-0.353622	1	bad_p.value	4.97	6.56	7.39	6.65
Pnpla2	-0.353413	0.843982	bad_p.value	97.19	101.11	130.55	118.3
Slc1a4	-0.353081	1	bad_p.value	0.15	0.12	0.14	0.19
Nudt7	-0.353006	0.404236	bad_p.value	12.69	10.25	13.9	14.47
Kcnv2	-0.353	1	bad_p.value	0.05	0.06	0.07	0.06
Gm45223	-0.352874	1	bad_p.value	0.08	0.06	0.08	0.08
Polr2i	-0.352142	0.752747	bad_p.value	12.86	15.26	17.37	17.95
Irx2	-0.35214	1	bad_p.value	0.01	0.18	0.03	0.02
Fam179a	-0.351951	1	bad_p.value	1	0.92	1.09	1.34
Reep6	-0.351808	0.674256	bad_p.value	2.18	1.91	2.4	2.58
Crlf1	-0.351722	1	bad_p.value	1.35	1	1.21	1.5
Glrx5	-0.351687	0.817852	bad_p.value	28.57	26.93	34.13	36.31
Col4a1	-0.3516	0.969702	bad_p.value	12.56	11.47	16.02	16.32
Astn1	-0.351491	1	bad_p.value	0.05	0.02	0.05	0.03
Gpx1	-0.35147	0.215961	bad_p.value	53.61	55.36	68.09	69.92
Cnksr1	-0.351342	0.888209	bad_p.value	20.32	20.74	25.83	25.38
Ahsa2	-0.351315	0.9339	bad_p.value	13.53	13.19	15.14	18.99
Dok7	-0.351276	0.708337	bad_p.value	6.09	5.37	6.65	8.37
9830144P21Rik	-0.351239	1	bad_p.value	0.16	0.14	0.15	0.21
Tecr	-0.351112	0.312188	bad_p.value	138.11	135.96	178.09	157.45
B230369F24Rik	-0.351112	1	bad_p.value	0.3	0.57	0.45	0.64
Prickle3	-0.35109	1	bad_p.value	9.85	8.12	11.36	11.1
Smad3	-0.350998	0.870863	bad_p.value	18.62	22.41	26.15	25.12
Gm42568	-0.350728	1	bad_p.value	0.65	0.41	0.56	0.77
Ehd4	-0.350628	0.618275	bad_p.value	8.82	9.76	12.48	10.51
Gm45450	-0.35027	1	bad_p.value	0.11	0.08	0.1	0.13
Evi2a	-0.350034	1	bad_p.value	1.35	1.88	2.14	1.9
Srm	-0.349689	0.843982	bad_p.value	3.72	4.02	4.49	5.03
Aifm2	-0.349572	0.468331	bad_p.value	5.08	4.61	6.05	5.97
Fam72a	-0.349352	1	bad_p.value	0.2	0.1	0.17	0.2
1700037C18Rik	-0.348725	1	bad_p.value	1.27	1.4	1.16	2.51
Cyp2c44	-0.34868	1	bad_p.value	0.43	0.32	0.47	0.45
Snai1	-0.348595	1	bad_p.value	0.5	0.6	0.65	0.71
Polb	-0.348295	0.0787387	bad_p.value	16.52	16.72	19.95	21.4
AC153729.2	-0.347779	1	bad_p.value	7.47	7.39	8.68	8.92
Tmem189	-0.347505	0.55643	bad_p.value	9.61	9.96	12.45	11.9
Gm13889	-0.34748	1	bad_p.value	3.45	2.98	4.1	3.86
Gm6419	-0.347397	1	bad_p.value	40.63	43.94	58.01	42.01
Ddias	-0.347304	1	bad_p.value	0.01	0.05	0.05	0.03
Eif2b3	-0.347204	0.501701	bad_p.value	7.66	7.92	8.89	10.32
Snap47	-0.346881	0.408737	bad_p.value	10.44	10.52	12.22	13.09
Snhg4	-0.346723	1	bad_p.value	1.79	1.69	1.93	2.33
Plppr3	-0.346434	1	bad_p.value	0.12	0.11	0.21	0.08
Zfp579	-0.346403	1	bad_p.value	6.65	6.56	9.83	6.6
Taf9	-0.346055	1	bad_p.value	1.22	0.37	1.64	0.52
Zmat1	-0.34605	1	bad_p.value	0.44	0.44	0.42	0.67
Gm7008	-0.345982	1	bad_p.value	1.23	1.13	1.39	1.53
Thsd1	-0.345659	1	bad_p.value	0.44	0.5	0.67	0.62
Tagln2	-0.345289	1	bad_p.value	8.01	9.61	10.08	11.24
Fam98c	-0.345049	0.755039	bad_p.value	5.86	6.67	7.54	7.83
Gm7353	-0.345033	1	bad_p.value	0.83	0.62	0.91	0.9
Pltp	-0.344896	0.980619	bad_p.value	2.85	3	3.44	3.76
Arhgap25	-0.344838	1	bad_p.value	0.37	0.3	0.55	0.4
Gm12481	-0.344723	1	bad_p.value	89	83.24	85.08	119.6
Paqr3	-0.344396	1	bad_p.value	0.71	1.24	1.06	1.19
Cnbd2	-0.3443	0.995133	bad_p.value	1.12	1.29	1.45	1.57
Gltp	-0.344209	0.682683	bad_p.value	3.95	3.51	4.41	4.85
Plekho1	-0.343882	0.535937	bad_p.value	8.13	5.76	8.09	10.09
Stard6	-0.343863	1	bad_p.value	0.44	0.33	0.3	0.5
Sema4b	-0.343043	1	bad_p.value	0.57	0.32	0.6	0.48
F13a1	-0.342884	1	bad_p.value	1.86	1.33	2.17	1.78
Tmem191c	-0.342868	1	bad_p.value	0.44	0.57	0.62	0.56
Angptl4	-0.342816	1	bad_p.value	0.38	0.53	0.75	0.26
Il1rl2	-0.342781	1	bad_p.value	0.43	0.43	0.67	0.4
Cmc4	-0.342593	1	bad_p.value	2.75	3.06	3.06	3.76
Gm15655	-0.342509	1	bad_p.value	8.19	5.69	11.74	4.34
Gm45640	-0.342322	1	bad_p.value	0.54	0.47	0.64	0.61
Irf7	-0.342245	1	bad_p.value	1.23	0.74	0.96	1.39
Ptprn	-0.342046	1	bad_p.value	0.06	0.07	0.06	0.1
6430548M08Rik	-0.341766	0.995133	bad_p.value	3.36	4.09	4.81	4.54
Cebpd	-0.341672	1	bad_p.value	3.47	3.9	6.46	2.67
Fchsd1	-0.341642	1	bad_p.value	0.34	0.1	0.18	0.21
Lpin2	-0.341399	1	bad_p.value	0.6	0.71	0.72	0.88
Gm15459	-0.340932	1	bad_p.value	137.9	157.86	176.59	190
Gpat3	-0.340846	1	bad_p.value	0.82	1.16	1.7	1.56
Nova2	-0.340555	1	bad_p.value	0.35	0.51	0.49	0.58
Cd248	-0.340312	0.978124	bad_p.value	3.82	3.95	4.81	4.81
Gm15270	-0.340199	1	bad_p.value	0	0.46	0.21	0.09
Zfp948	-0.340094	1	bad_p.value	1.23	0.92	1.21	1.46
AC155293.1	-0.340074	1	bad_p.value	2	2.14	2.9	2.15
Mgmt	-0.340001	1	bad_p.value	0.87	0.75	1.01	0.99
Gm45836	-0.339941	1	bad_p.value	0.62	0.63	0.67	0.87
Tbc1d30	-0.339643	1	bad_p.value	0.03	0.04	0.13	0.04
Zfp647	-0.339573	1	bad_p.value	0.37	0.38	0.4	0.54
Sat2	-0.339531	1	bad_p.value	1.67	1.85	2.14	2.18
Pitx3	-0.33938	1	bad_p.value	2.77	2.36	2.95	3.47
Prrxl1	-0.3392	1	bad_p.value	0.41	0.45	0.5	0.58
Lrrc42	-0.339178	0.826744	bad_p.value	4.06	4.13	3.89	5.42
Gm8566	-0.339062	0.903926	bad_p.value	33.43	39.16	42.17	44.8
Paqr9	-0.338864	0.976528	bad_p.value	0.76	0.67	0.99	0.78
Chsy1	-0.338822	0.925777	bad_p.value	0.58	0.53	0.62	0.76
Apbb1ip	-0.338679	1	bad_p.value	0.4	0.35	0.57	0.35
Dok5	-0.338224	1	bad_p.value	1.04	0.78	1.2	1.05
Fcrls	-0.3379	1	bad_p.value	0.55	0.85	0.93	0.54
Rufy4	-0.337504	1	bad_p.value	0.02	0.01	0.01	0.04
Gm38102	-0.337472	1	bad_p.value	2.63	1.4	2.58	2.4
Ubash3b	-0.337252	1	bad_p.value	0.13	0.06	0.07	0.11
Tmem62	-0.3372	1	bad_p.value	1.97	0.81	1	1.02
Pcdhgc5	-0.337054	1	bad_p.value	0.1	0.06	0.03	0.17
Timm8a1	-0.336584	0.998008	bad_p.value	5.57	4.93	5.88	7.1
Acrbp	-0.33647	1	bad_p.value	1.72	1.06	1.69	1.57
Slc35b3	-0.336361	1	bad_p.value	0.8	0.35	0.74	0.67
Syt3	-0.336316	1	bad_p.value	1.36	1.86	2.1	2.22
Gm10193	-0.336155	1	bad_p.value	58.42	62.97	76.56	59.86
Glb1l2	-0.33593	1	bad_p.value	0.67	0.92	1.26	1.05
Col5a3	-0.335868	1	bad_p.value	1.24	1.06	1.38	1.45
AC152061.1	-0.335729	1	bad_p.value	0.13	0.06	0.11	0.13
Zyx	-0.335657	0.283675	bad_p.value	8.49	9.74	11.29	9.95
4933431K23Rik	-0.335523	1	bad_p.value	0.02	0.01	0.02	0.02
Cd163	-0.335457	0.920245	bad_p.value	1.74	1.44	2.06	1.97
Hacd2	-0.33532	1	bad_p.value	0.48	0.35	0.57	0.45
C230062I16Rik	-0.335203	0.673895	bad_p.value	7.47	7.69	9.22	9.28
Gm7027	-0.334837	1	bad_p.value	2.57	2.99	3.15	3.65
Timd4	-0.334766	1	bad_p.value	0.09	0.13	0.15	0.13
Foxo1	-0.334758	1	bad_p.value	3.49	5.15	3.84	6.98
Snf8	-0.334523	0.483626	bad_p.value	12.07	12.14	12.96	16.63
Apold1	-0.334318	1	bad_p.value	0.96	0.48	1	0.78
Mthfd2	-0.334276	1	bad_p.value	1.75	1.72	2.09	2.29
AC163289.2	-0.334148	1	bad_p.value	0.08	0.03	0.09	0.06
Pgd	-0.334087	0.451238	bad_p.value	4.98	4.57	6.27	5.69
Gm6039	-0.334072	1	bad_p.value	1.83	1.79	1.95	2.52
Col6a3	-0.334018	1	bad_p.value	4.64	4.19	6.46	6.82
Clu	-0.333944	0.383059	bad_p.value	45.1	46.08	52.04	61.38
Dnm1	-0.333384	1	bad_p.value	2.46	1.52	2.97	2.48
Fgf1	-0.333005	0.566356	bad_p.value	7.47	6.26	8.31	7.21
Tspyl4	-0.33296	0.988054	bad_p.value	0.47	0.43	0.68	0.84
Gm20768	-0.332788	1	bad_p.value	0.22	0.21	0.24	0.29
Mfap5	-0.332779	1	bad_p.value	2.71	3.01	3.15	3.27
Slc22a23	-0.33275	0.499922	bad_p.value	3.21	3.53	4.44	4.17
Zswim6	-0.33272	1	bad_p.value	0.21	0.32	0.28	0.37
Tmem204	-0.332297	0.531276	bad_p.value	4.91	5.47	6.1	6.74
Tspo	-0.332211	1	bad_p.value	8.44	8.83	9.31	11.79
Eif5a2	-0.331954	1	bad_p.value	0.38	0.46	0.56	0.48
Ccpg1os	-0.331828	1	bad_p.value	7.28	9.56	9.44	11.08
Fam161b	-0.331613	1	bad_p.value	0.36	0.44	0.38	0.66
Pak4	-0.331572	0.925777	bad_p.value	1.21	1.15	1.83	1.43
Avil	-0.331245	1	bad_p.value	2.13	1.64	2.38	2.34
Mrpl46	-0.331106	0.499538	bad_p.value	12.87	12.03	15.38	15.13
Prc1	-0.330984	1	bad_p.value	0.57	0.22	0.61	0.46
Syne4	-0.330847	1	bad_p.value	0.59	0.42	0.73	0.66
Etv4	-0.330795	1	bad_p.value	0.98	0.92	0.85	1.09
A830010M20Rik	-0.330594	1	bad_p.value	1.34	1.14	1.51	1.7
Orai1	-0.330535	0.743625	bad_p.value	19.63	20.15	22.05	27.27
Gm37691	-0.330397	0.995133	bad_p.value	2.41	2.06	2.52	3.01
Nfam1	-0.330232	1	bad_p.value	0.25	0.27	0.36	0.28
Fbxl2	-0.330131	1	bad_p.value	0.1	0.13	0.12	0.16
Gm4540	-0.329786	0.729946	bad_p.value	27.14	27.84	30.97	34.34
N4bp2l1	-0.329761	1	bad_p.value	1.25	1.7	1.87	1.89
Ctbp2	-0.329383	0.840318	bad_p.value	4.91	4.4	6.38	4.71
Sirt6	-0.329169	1	bad_p.value	1.68	1.48	2.29	1.8
Plek	-0.328971	1	bad_p.value	0.29	0.34	0.43	0.31
Tubb4b	-0.328861	0.925777	bad_p.value	104.42	107.27	134.31	124.54
Fyb	-0.328794	1	bad_p.value	0.32	0.23	0.68	0.34
Isca2	-0.32878	0.297245	bad_p.value	29.59	26.49	32.65	35.64
Vasp	-0.327981	0.93109	bad_p.value	12.81	8.43	13.58	11.71
Tgif1	-0.327867	1	bad_p.value	2.81	2.85	3.24	3.89
Psmb9	-0.32771	1	bad_p.value	1.43	0.48	0.96	0.72
Sox18	-0.327512	1	bad_p.value	3.28	6.65	3.72	8.66
P2ry6	-0.327483	1	bad_p.value	2.36	1.86	2.6	2.6
Cage1	-0.327389	1	bad_p.value	0.07	0.05	0.07	0.09
Cxcl16	-0.327212	1	bad_p.value	0.44	0.34	0.47	0.36
Gm10401	-0.32704	1	bad_p.value	2.33	3.18	3.21	3.36
E130309D02Rik	-0.32665	0.780173	bad_p.value	4.19	5.08	5.38	5.96
Mxra7	-0.326455	0.899771	bad_p.value	2.26	2.43	2.44	2.86
Ank2	-0.326284	0.483626	bad_p.value	24.52	24.72	36.88	25.08
Gpr160	-0.326081	1	bad_p.value	0.31	0.12	0.25	0.26
Mmp3	-0.326071	1	bad_p.value	0.09	0.06	0.12	0.07
Ppm1m	-0.326012	1	bad_p.value	1.06	0.96	1.23	1.11
Gm4430	-0.325983	1	bad_p.value	0.19	0.24	0.26	0.18
Arhgap26	-0.325796	1	bad_p.value	1.12	1.32	1.18	2.11
Zfp385a	-0.3257	0.998008	bad_p.value	2.51	2.39	2.97	3.04
Ccl24	-0.325547	1	bad_p.value	0.87	0.17	0.34	0.49
Ndufs4	-0.325433	0.757244	bad_p.value	60.43	57.84	69.26	75.54
Auts2	-0.325372	0.978124	bad_p.value	4.4	4.99	6.96	5.07
B4galnt1	-0.325367	1	bad_p.value	0.17	0.14	0.15	0.24
Kif24	-0.325337	1	bad_p.value	0.14	0.07	0.09	0.26
Tnfrsf13b	-0.325269	1	bad_p.value	0.15	0.42	0.41	0.27
AC104880.1	-0.324833	1	bad_p.value	1.41	1.28	1.41	1.79
Atp8b1	-0.324691	1	bad_p.value	0.29	0.39	0.44	0.39
Dap	-0.324636	1	bad_p.value	2.51	2.05	2.97	2.59
Col5a1	-0.324179	0.971228	bad_p.value	1.88	1.8	2.38	2.31
Eln	-0.324145	1	bad_p.value	2.5	3.02	3.74	3.26
Rtn1	-0.323882	1	bad_p.value	0.26	0.38	0.22	0.36
Vav1	-0.323877	1	bad_p.value	0.21	0.1	0.08	0.11
Gpt2	-0.323737	1	bad_p.value	69.83	82.82	86.23	102.48
C8g	-0.323623	1	bad_p.value	0.59	0.51	0.62	0.64
Tubg2	-0.323439	1	bad_p.value	0.63	0.54	0.58	0.86
Hcfc1r1	-0.323403	0.786313	bad_p.value	79.52	80.92	96.84	98.16
Mt2	-0.323245	1	bad_p.value	4.46	5.68	4.86	8.38
Prkca	-0.322867	0.130529	bad_p.value	13.79	13.34	18.14	17.09
Gm42970	-0.322461	1	bad_p.value	0.39	0.09	0.27	0.31
Igdcc4	-0.322372	0.382828	bad_p.value	6.41	6.69	7.61	8.26
Iigp1	-0.322292	1	bad_p.value	2.57	3.41	3.12	4.23
Grem2	-0.322228	1	bad_p.value	2.11	3.32	3.23	3.44
Numbl	-0.322071	1	bad_p.value	1.23	0.85	1.39	1.35
Hip1r	-0.32176	1	bad_p.value	1.76	2.37	2.67	1.94
Ppl	-0.321233	1	bad_p.value	1.47	1.35	1.58	1.88
Znf41-ps	-0.321047	1	bad_p.value	0.44	0.47	0.67	0.43
Rasl10b	-0.320928	1	bad_p.value	0.14	0.12	0.17	0.16
Gm18310	-0.320907	1	bad_p.value	2.01	2.3	2.43	2.86
Gm15361	-0.320822	1	bad_p.value	20.84	25.65	32.67	21.25
Gbp5	-0.320717	1	bad_p.value	1.03	1.29	1.22	1.64
Zdhhc16	-0.320514	0.560268	bad_p.value	6.44	6.51	7.21	8.64
Thnsl1	-0.320488	0.841212	bad_p.value	2.56	2.73	2.77	3.34
Kif3c	-0.320425	0.487013	bad_p.value	22.25	24.25	25.7	32.27
Gm45062	-0.320312	1	bad_p.value	0.87	0.44	0.86	0.74
CT025660.2	-0.320274	1	bad_p.value	0.26	0.15	0.25	0.26
Rita1	-0.320246	0.978124	bad_p.value	3.6	3.75	4.57	5.43
Tcf3	-0.320105	0.995133	bad_p.value	3.48	2.99	4.21	3.84
Mpg	-0.31982	1	bad_p.value	1.82	2.36	2.38	2.55
Carmil1	-0.319596	1	bad_p.value	0.21	0.37	0.42	0.22
Ccl27a	-0.319399	1	bad_p.value	4.4	4.94	4.39	6.2
Traf3ip2	-0.319317	1	bad_p.value	2.01	2.62	2.72	3.25
Gm21887	-0.319303	1	bad_p.value	19.52	20.77	28.27	18.92
Gm8258	-0.319231	1	bad_p.value	0.39	0.39	0.46	0.5
Syk	-0.318492	0.724344	bad_p.value	0.53	0.49	0.55	0.7
Agpat4	-0.318438	1	bad_p.value	0.51	0.61	0.6	0.72
Hcls1	-0.318293	1	bad_p.value	0.57	0.54	0.69	0.58
Gm38357	-0.318223	1	bad_p.value	0.15	0.12	0.12	0.21
Aldh16a1	-0.317854	1	bad_p.value	1.34	1.41	1.46	1.84
Gpc1	-0.317754	0.34687	bad_p.value	78	82.22	98.92	97.68
Mterf1a	-0.317741	1	bad_p.value	0.59	0.8	0.68	0.92
Carmil3	-0.317655	1	bad_p.value	0.04	0.02	0.04	0.03
Abi2	-0.317487	0.712513	bad_p.value	2.49	3.42	4.15	3.11
Stc1	-0.317373	1	bad_p.value	0.16	0.16	0.19	0.2
Gm45512	-0.317328	1	bad_p.value	0.87	0.86	1.02	1.09
Gm12166	-0.317313	1	bad_p.value	1.01	0.68	0.78	1.29
B3gat2	-0.317235	1	bad_p.value	0.13	0.04	0.14	0.07
Nipal3	-0.316831	0.39123	bad_p.value	4.73	4.33	6.08	6.36
Mpeg1	-0.316785	1	bad_p.value	0.51	0.51	0.77	0.47
S100a11	-0.316765	1	bad_p.value	20.01	23.88	22.91	29.44
Gm8355	-0.316398	1	bad_p.value	20.6	23.48	24.61	29.21
Scd4	-0.316363	1	bad_p.value	0.04	0.01	0.05	0.01
Alg3	-0.316294	0.926162	bad_p.value	7.3	8.01	10.56	10.08
Tpk1	-0.316207	1	bad_p.value	0.3	0.37	0.48	0.33
1110019D14Rik	-0.316189	1	bad_p.value	1.47	1.74	2.11	2
Gm13552	-0.315976	1	bad_p.value	6.26	7.18	8.58	7
Basp1	-0.31591	1	bad_p.value	0.56	0.62	0.71	0.73
Ggcx	-0.315701	0.503143	bad_p.value	2.87	2.78	3.27	3.36
Hmces	-0.315658	1	bad_p.value	1.83	2.02	1.96	2.45
Cdkn2d	-0.315591	0.957452	bad_p.value	6.45	6.25	7.9	7.54
Rab15	-0.315587	1	bad_p.value	0.85	0.78	0.99	1
Nek4	-0.315562	0.998008	bad_p.value	1.3	1.51	1.58	1.85
Gm26881	-0.315472	1	bad_p.value	2.98	2.46	2.17	4.41
Plvap	-0.314892	1	bad_p.value	5.4	7.42	7.83	7.75
Actg1	-0.31489	0.870863	bad_p.value	116.05	78.72	128.72	114.32
Gm10030	-0.314767	1	bad_p.value	0.42	0.12	0.13	0.24
Igfals	-0.314512	1	bad_p.value	1.6	1.77	1.83	2.29
Gm4535	-0.314489	1	bad_p.value	4.4	5.81	6.3	5.73
Fam174b	-0.314418	1	bad_p.value	0.47	0.44	0.64	0.54
4930590J08Rik	-0.314226	1	bad_p.value	0.27	0.2	0.33	0.23
Abhd16a	-0.314182	0.401267	bad_p.value	42.91	46	47.74	59.37
Inpp5d	-0.31411	1	bad_p.value	0.53	0.72	1.25	0.57
Amd2	-0.313945	1	bad_p.value	30.6	37.28	33.73	49.56
Adamts20	-0.313883	1	bad_p.value	0.53	0.7	0.56	1.06
Gm11226	-0.313876	1	bad_p.value	1.44	1	1.54	1.38
Apoe	-0.313848	0.924522	bad_p.value	58.78	51.42	72.8	57.36
Fam46a	-0.313822	1	bad_p.value	0.7	0.6	0.92	0.65
Sugct	-0.313759	1	bad_p.value	0.61	0.26	0.33	0.56
Map3k6	-0.313731	1	bad_p.value	1.68	1.61	1.76	1.93
Znrd1	-0.313565	1	bad_p.value	7.96	8.18	8.47	11.07
4930458D05Rik	-0.313487	1	bad_p.value	0.32	0.26	0.35	0.35
Mrpl14	-0.313436	0.885034	bad_p.value	55.88	65.71	71.67	79.64
Neurl3	-0.313192	1	bad_p.value	0.38	0.28	0.49	0.31
Gm4070	-0.313091	1	bad_p.value	1.4	2.53	1.64	3.03
Atp5g1	-0.313081	0.685562	bad_p.value	406.64	393.49	451.36	500.2
Gm5510	-0.313074	1	bad_p.value	7.15	5.64	6.89	8.32
Tgfb1	-0.313039	1	bad_p.value	2.32	2.47	2.82	2.98
Gm38042	-0.312103	1	bad_p.value	0.07	0.06	0.06	0.11
Mlycd	-0.312072	0.995133	bad_p.value	31.7	32.1	36	41.67
Gm20712	-0.311729	1	bad_p.value	1.16	1.23	1.45	1.43
Gm20683	-0.311407	1	bad_p.value	4.42	3.09	4.95	4.14
Mvd	-0.311336	1	bad_p.value	2.29	1.99	2.43	2.77
A430033K04Rik	-0.311143	1	bad_p.value	1.15	1.27	1.46	1.45
Atp11a	-0.311017	0.404236	bad_p.value	9.3	9.26	11.62	11.25
Palb2	-0.311003	1	bad_p.value	0.16	0.27	0.22	0.34
Ccdc138	-0.310967	1	bad_p.value	0.07	0.06	0.08	0.08
Rhot2	-0.310696	0.551545	bad_p.value	29.62	29.9	36.21	34.82
Gramd1c	-0.310694	1	bad_p.value	0.1	0.04	0.11	0.07
Fcgr2b	-0.310622	1	bad_p.value	1.52	0.84	1.37	1.31
Gm45338	-0.310495	1	bad_p.value	0.4	0.56	0.47	0.5
Trpc2	-0.309577	1	bad_p.value	0.19	0.04	0.17	0.1
Slc4a3	-0.309574	1	bad_p.value	1.27	1.11	1.31	1.55
Spats2l	-0.309443	1	bad_p.value	0.49	0.38	0.67	0.39
Chid1	-0.3094	0.961889	bad_p.value	1.37	1.49	1.63	1.56
Fam111a	-0.309326	1	bad_p.value	0.67	0.69	0.7	0.96
Gm13123	-0.308999	1	bad_p.value	4.8	5.14	5.47	6.33
Tyw3	-0.308929	1	bad_p.value	0.74	0.61	0.87	0.8
Mstn	-0.308702	1	bad_p.value	38.01	45.38	51.78	49.2
Gm28036	-0.308559	1	bad_p.value	1.49	1.25	1.35	2.12
Ms4a6d	-0.308206	1	bad_p.value	0.31	0.22	0.4	0.23
Abcg2	-0.308155	0.503143	bad_p.value	6.85	7.63	8.34	8.6
Ybey	-0.308008	0.858375	bad_p.value	1.72	1.88	2.18	2.23
Zfp651	-0.30793	0.197486	bad_p.value	73.06	80.29	98.24	89.28
Cep41	-0.307824	1	bad_p.value	0.31	0.16	0.27	0.38
Sirt3	-0.307444	1	bad_p.value	10.67	8.44	10.38	11.43
Myocd	-0.306608	1	bad_p.value	0.06	0.14	0.17	0.12
Mapre3	-0.30631	0.308016	bad_p.value	34.81	37.9	44.22	44.28
Myadml2	-0.306023	0.961889	bad_p.value	47.42	45.96	52.48	58.86
Gm5529	-0.305927	1	bad_p.value	0.52	0.55	0.68	0.61
Frs3	-0.305902	1	bad_p.value	2.37	1.91	2.75	2.55
Cat	-0.305662	0.750556	bad_p.value	27.61	30.5	36.37	33.79
Gm26751	-0.305533	1	bad_p.value	0.05	0.12	0.05	0.15
Mst1r	-0.305518	1	bad_p.value	0.4	0.18	0.17	0.27
Mgst3	-0.305399	0.646314	bad_p.value	68.6	65.6	76.09	85.5
Gm5420	-0.305252	1	bad_p.value	1.21	2.17	2.57	2.21
Tmem238	-0.305047	1	bad_p.value	2.34	1.93	2.91	2.07
Gm6580	-0.304901	1	bad_p.value	0.47	0.3	0.38	0.55
Mettl21e	-0.304606	1	bad_p.value	1.42	1.27	1.39	1.91
Scly	-0.304366	0.685562	bad_p.value	4.14	4.08	4.96	5.19
Dusp15	-0.304325	1	bad_p.value	0.27	0.21	0.18	0.37
Gm17690	-0.304311	1	bad_p.value	0.75	1.49	1.13	0.83
Gm15910	-0.304252	1	bad_p.value	0.46	0.45	0.5	0.61
Dnaaf3	-0.304091	1	bad_p.value	0.05	0.02	0.03	0.05
Tmem43	-0.303964	0.644883	bad_p.value	8.32	9.08	10.46	10.58
Gm11221	-0.303955	1	bad_p.value	3.19	2.61	2.89	4.05
Sertad3	-0.303805	1	bad_p.value	2.42	1.94	2.27	3.02
P4ha2	-0.303675	0.986315	bad_p.value	8.99	10	10.79	12.08
Ormdl2	-0.303429	1	bad_p.value	0.93	1	1.08	1.37
Pisd-ps2	-0.303409	1	bad_p.value	0.22	0.38	0.47	0.35
Gm15674	-0.303334	1	bad_p.value	1.08	0.57	1.07	0.91
Rps6kl1	-0.303207	1	bad_p.value	0.43	0.49	0.55	0.55
Tfrc	-0.30303	1	bad_p.value	38.1	26.56	41.31	36.66
Dpt	-0.303009	0.490494	bad_p.value	12.76	12.6	14.27	16.36
Gm45053	-0.302963	1	bad_p.value	0.35	0.26	0.36	0.38
Ccnd3	-0.302774	0.964611	bad_p.value	5.52	6.44	6.92	7.14
Adcy7	-0.302744	1	bad_p.value	0.46	0.37	0.59	0.51
Slc38a4	-0.3027	0.597974	bad_p.value	30.2	32.84	40.75	35.22
Gm9860	-0.302635	1	bad_p.value	0.4	0.25	0.41	0.37
Tead2	-0.302632	1	bad_p.value	0.73	0.56	0.64	0.49
Ephx2	-0.302595	0.978124	bad_p.value	8.76	8.62	9.18	11.88
P2rx4	-0.302485	0.964611	bad_p.value	1.14	1.25	1.27	1.3
Sssca1	-0.302335	0.778477	bad_p.value	16.07	16.54	19.13	18.85
Vwa3a	-0.302308	1	bad_p.value	0.12	0.15	0.27	0.19
Rnf208	-0.302229	1	bad_p.value	0.1	0.03	0.09	0.13
Thap7	-0.302105	0.916184	bad_p.value	8.56	8.11	9.52	10.51
Thy1	-0.302084	0.964611	bad_p.value	4.71	3.71	4.48	6.17
Cdca3	-0.302061	1	bad_p.value	0.45	0.6	0.41	0.48
Lpin1	-0.302057	0.907135	bad_p.value	67.09	71.16	85.4	81.8
Cmah	-0.302023	1	bad_p.value	0.07	0.12	0.1	0.14
Pik3ap1	-0.302019	1	bad_p.value	0.12	0.02	0.09	0.08
Tmem88b	-0.301923	1	bad_p.value	0.3	0.25	0.36	0.3
Fam84a	-0.301876	1	bad_p.value	0.01	0.04	0.02	0.03
Gpsm3	-0.301866	1	bad_p.value	0.88	0.4	0.76	0.61
Glb1	-0.301862	1	bad_p.value	0.5	0.52	0.59	0.64
D630045J12Rik	-0.301661	1	bad_p.value	0.11	0.09	0.08	0.07
5033430I15Rik	-0.301385	1	bad_p.value	2.19	2.89	3.48	2.69
Gm15427	-0.301239	0.781524	bad_p.value	160.79	161.47	195.57	181.62
Crocc	-0.300945	1	bad_p.value	0.93	0.91	1.29	0.86
Man2c1os	-0.300794	1	bad_p.value	0.36	0.54	0.24	0.49
Gk5	-0.300648	1	bad_p.value	0.43	0.2	0.32	0.35
Wdr90	-0.30062	1	bad_p.value	0.18	0.06	0.18	0.12
Rmi2	-0.300224	1	bad_p.value	0.79	0.92	0.89	1.18
Exoc3l2	-0.300162	1	bad_p.value	0.68	1.19	1.06	1.1
Emx2	-0.30008	1	bad_p.value	0.42	0.34	0.52	0.43
Hspa8	-0.300033	1	bad_p.value	467.63	534.55	622.83	648.13
Fam151b	-0.300022	1	bad_p.value	0.89	0.58	0.94	0.83
Mon1a	-0.299933	0.646314	bad_p.value	5.15	5.35	6.05	6.76
Col4a2	-0.299834	1	bad_p.value	8.36	8.11	9.78	9.98
2310001K24Rik	-0.299741	1	bad_p.value	0.9	1.03	1.29	1.02
H19	-0.299592	1	bad_p.value	178.59	165.88	216.83	198.6
Stt3b	-0.299575	0.55643	bad_p.value	26.75	29.95	33.86	34.56
CN725425	-0.299456	1	bad_p.value	0.01	0.07	0.06	0.03
Trp53inp2	-0.29896	0.130529	bad_p.value	200.24	193.73	238.79	235.83
Pcgf6	-0.298713	1	bad_p.value	1.81	1.76	2	2.31
Mad2l2	-0.298685	1	bad_p.value	3.25	3.26	4.12	3.6
Cebpb	-0.298239	1	bad_p.value	24.29	39.13	39.19	36.78
Sema3g	-0.297589	1	bad_p.value	1.93	2.57	2.25	3.21
Mettl8	-0.297508	0.995133	bad_p.value	1.91	2.01	2.12	2.14
Ocel1	-0.296724	1	bad_p.value	1.52	1.46	1.89	1.48
2310001H17Rik	-0.296444	0.995133	bad_p.value	6.37	6.29	6.14	9.17
Alox5ap	-0.296424	1	bad_p.value	1.65	1.12	1.29	1.55
Kif11	-0.296151	1	bad_p.value	0.09	0.08	0.08	0.13
Gm14440	-0.296035	1	bad_p.value	1.64	2.55	3.39	1.57
3110001I22Rik	-0.296017	1	bad_p.value	0.74	0.81	0.89	0.96
BB218582	-0.295822	1	bad_p.value	2.48	4.01	4.12	5.32
Gm21967	-0.295711	0.995133	bad_p.value	19.02	20.1	23.05	23.85
Cars2	-0.295596	0.843982	bad_p.value	5.05	5.48	6.25	6.15
Atf5	-0.29556	0.823027	bad_p.value	23.83	21.44	27	27.3
Gpr182	-0.295451	1	bad_p.value	0.33	0.21	0.32	0.33
Atoh8	-0.295346	1	bad_p.value	1.54	2.78	2.38	2.94
Gm17259	-0.295088	1	bad_p.value	0.15	0.11	0.16	0.16
Lrp8	-0.29494	1	bad_p.value	0.02	0.08	0.1	0.01
Vps9d1	-0.294668	0.55643	bad_p.value	7.44	6.44	9.11	8
Ldb2	-0.294468	1	bad_p.value	1.06	1	1.45	1.07
Pisd-ps1	-0.294102	1	bad_p.value	0.87	0.63	0.94	0.94
Mrpl4	-0.294033	0.563899	bad_p.value	23.17	22.29	27.03	27.57
Irak2	-0.293973	1	bad_p.value	2.99	3.9	5.22	4.23
H2afx	-0.293965	1	bad_p.value	5.24	5.9	6.8	6.49
Dbndd1	-0.293947	1	bad_p.value	1.29	1.27	1.15	1.95
Cnpy4	-0.293896	1	bad_p.value	0.85	0.9	0.92	1.17
4930556M19Rik	-0.29358	1	bad_p.value	0.61	0.72	0.77	0.82
Spats2	-0.293376	0.817852	bad_p.value	2.05	1.63	2.12	2.31
Polr1e	-0.293346	1	bad_p.value	1.55	2.2	2.29	2.74
Npff	-0.293123	1	bad_p.value	1.01	0.49	0.86	1.07
Dpp4	-0.292978	1	bad_p.value	0.44	0.38	0.56	0.41
Gm16758	-0.292887	1	bad_p.value	0.16	0.15	0.12	0.27
Pkn1	-0.292845	0.483626	bad_p.value	5.95	5.34	6.9	6.87
Lpcat3	-0.29282	0.631257	bad_p.value	6.04	6.49	7.51	7.35
Mypop	-0.292777	0.980619	bad_p.value	5.36	6.03	6.67	6.97
Psmb10	-0.292585	1	bad_p.value	7.78	7	7.41	9.88
Grin2c	-0.292567	1	bad_p.value	0.01	0	0.01	0.01
Stat6	-0.292417	0.732057	bad_p.value	5.72	4.97	5.96	6.16
Dync1li1	-0.292185	0.425891	bad_p.value	14.74	16.38	19.08	18.18
Rgl2	-0.292171	0.817852	bad_p.value	7.78	6.07	8.54	8.64
Olfm1	-0.292105	1	bad_p.value	1.44	1.57	1.9	1.71
Hipk2	-0.291932	0.964611	bad_p.value	30.14	37.84	38.19	43.04
Gm7335	-0.291852	1	bad_p.value	3.42	5.48	5.32	4.77
Rtn4r	-0.29184	1	bad_p.value	0.16	0.07	0.23	0.04
Cd109	-0.291674	1	bad_p.value	0.22	0.16	0.2	0.27
Gm10039	-0.2916	1	bad_p.value	153.7	149.1	163.36	186.5
Chac1	-0.291447	1	bad_p.value	21.27	39.31	44.03	27.65
Nxn	-0.291099	0.925777	bad_p.value	16.67	16.52	19.26	20.73
Stk40	-0.290968	0.624479	bad_p.value	44.27	44.64	52.04	54.65
Amigo3	-0.290162	1	bad_p.value	1.42	0.87	1.52	1.22
Gm12715	-0.290135	1	bad_p.value	15.88	13.45	18.74	16.02
Adprm	-0.290068	1	bad_p.value	3.36	3.93	3.9	4.59
Gm9575	-0.289969	1	bad_p.value	0.34	0.71	0.53	0.73
Meox1	-0.289808	1	bad_p.value	1.08	1.08	1	1.61
Cma1	-0.289787	1	bad_p.value	0.76	0.87	1.2	0.71
Hagh	-0.289382	0.654869	bad_p.value	19.99	20.63	22.58	26.14
Naip5	-0.28908	1	bad_p.value	0.05	0.02	0.05	0.04
CT030170.4	-0.289059	1	bad_p.value	0.81	0.53	0.45	0.65
Cox19	-0.288605	0.75469	bad_p.value	17.26	14.91	18	17.63
Mmp9	-0.288457	1	bad_p.value	0.18	0.18	0.23	0.2
Rap1gap	-0.288456	1	bad_p.value	4.22	5.35	5.25	6.34
Lrrc3b	-0.288336	1	bad_p.value	0.58	0.42	0.67	0.54
Tuba1b	-0.28778	0.96008	bad_p.value	15.06	17.28	19.6	18.97
Ica1	-0.287714	1	bad_p.value	0.28	0.4	0.35	0.43
Haus1	-0.287587	1	bad_p.value	6.02	5.45	6.54	7.08
Osr1	-0.287536	1	bad_p.value	1.04	1.07	1.41	1.23
Gna12	-0.287534	0.553025	bad_p.value	10.88	11.54	13.03	13.8
Rhoc	-0.287513	0.964611	bad_p.value	16.4	13.79	18.03	18.5
Hdhd3	-0.287408	1	bad_p.value	0.64	0.6	0.56	0.92
Dok1	-0.287252	1	bad_p.value	0.7	0.61	0.73	0.69
Tuba1c	-0.286895	1	bad_p.value	1.9	1.93	2.21	2.37
Man1c1	-0.286836	1	bad_p.value	0.72	0.98	0.99	1.05
Fam122a	-0.286736	0.964611	bad_p.value	23.25	26.11	30.37	27.75
Aoc2	-0.286703	1	bad_p.value	0.28	0.17	0.2	0.33
mt-Rnr1	-0.286657	1	bad_p.value	2675.94	3627.88	3607.27	3863.74
Nup93	-0.286609	0.817852	bad_p.value	3.16	2.85	3.85	3.58
Gm4950	-0.286584	1	bad_p.value	9.65	9.66	9.72	13.05
Adam15	-0.286535	1	bad_p.value	5.27	6.1	6.55	7.53
Zdhhc9	-0.286532	0.594235	bad_p.value	3.54	3.94	4.49	4.48
Nampt	-0.286507	0.494408	bad_p.value	40.19	40.75	47.11	49.25
Grrp1	-0.286396	1	bad_p.value	1.78	2.3	2.29	2.34
Shisa4	-0.286374	0.515559	bad_p.value	67.67	69	82.17	81.87
Grhl1	-0.286356	1	bad_p.value	0.15	0.05	0.12	0.11
3110056K07Rik	-0.286153	1	bad_p.value	2.1	1.21	1.99	2.03
Gm13204	-0.285803	1	bad_p.value	0.82	0.31	0.5	0.85
Dusp18	-0.285621	1	bad_p.value	2.38	2.74	2.68	3.48
Afg1l	-0.285274	0.813454	bad_p.value	5.33	4.81	5.71	6.32
Cyp51	-0.285272	0.814344	bad_p.value	1.19	1.39	1.48	1.59
Cfap126	-0.28519	1	bad_p.value	1.83	1.07	1.79	1.42
Gm12804	-0.285053	1	bad_p.value	0.73	0.68	1.01	0.65
Lrrc32	-0.284827	1	bad_p.value	1.17	1.72	1.42	2.04
Ror2	-0.284721	1	bad_p.value	0.1	0.16	0.13	0.17
3300002P13Rik	-0.284579	0.999421	bad_p.value	7.54	7.39	8.35	9.37
Hck	-0.284549	1	bad_p.value	0.09	0.06	0.09	0.09
Sh3pxd2b	-0.284487	1	bad_p.value	0.51	0.54	0.53	0.71
Ucp2	-0.284318	1	bad_p.value	3.4	3.68	4.72	4.95
Hspb11	-0.284069	1	bad_p.value	2.68	2.2	2.98	2.84
Prrt4	-0.283848	1	bad_p.value	0.06	0.06	0.04	0.1
Pidd1	-0.28383	1	bad_p.value	0.09	0.07	0.13	0.16
Tspan17	-0.283817	1	bad_p.value	4.1	4.08	4.39	5.03
Maz	-0.2836	0.224802	bad_p.value	34.63	36.78	39.31	45.8
Hebp1	-0.283534	1	bad_p.value	2.28	2.46	3.59	3.23
Gm7332	-0.283418	1	bad_p.value	48.05	44.44	53.61	52.62
A630033H20Rik	-0.283409	1	bad_p.value	0.08	0.1	0.18	0.08
BC065397	-0.283175	1	bad_p.value	0.23	0.17	0.4	0.46
Slc10a3	-0.28315	1	bad_p.value	1.44	1.35	1.69	1.64
Fdx1	-0.283095	0.863925	bad_p.value	18.63	19.52	20.81	23.23
Efr3b	-0.283082	1	bad_p.value	1.25	1.14	1.41	1.48
Ppm1h	-0.283026	1	bad_p.value	0.18	0.24	0.51	0.23
Acd	-0.282951	1	bad_p.value	2.17	2.24	2.63	2.34
Ahi1	-0.282896	1	bad_p.value	0.27	0.22	0.36	0.3
Gpr4	-0.282884	1	bad_p.value	0.83	1.49	1.08	1.7
Mical2	-0.282884	0.793796	bad_p.value	61.12	54.77	71.89	69.71
Mfsd7a	-0.282811	1	bad_p.value	0.45	0.49	0.51	0.6
Gm26566	-0.282493	1	bad_p.value	0.51	0.82	0.41	1.2
[truncated: 13,218 more rows]
