# Supplementary material for: The muscle specific MEF2Dα2 isoform promotes muscle ketolysis and running capacity in mice
Source: EMBO Rep. 2025 Sep 16;26(21):5216–38. doi: 10.1038/s44319-025-00578-3 (PMC12592725; doi:10.1038/s44319-025-00578-3)
Supplement: Supplementary file 3 — Table EV3 [file 44319_2025_578_MOESM3_ESM.xlsx]

## Sheet: Sheet2
S.No.	Gene name	Forward primer sequence (5'-3')	Reverse primer sequence (5'-3')
1	Gdnf	CCT TCG CGC TGA CCA GTG AC	CAG CCT GCC GAT TCC TCT CTC
2	Slc17a7	CGT GTC CAT GGT CAA CAA CAG	TGA GTG ACA ATG TAG CCC CAG A
3	Zfp503	CCA TCA AGG TGC TGA AGA TGC	CGA ACA TGT TTG AGC CAG CAG
4	Mybph	GTT CTT CCT GCG TGT GAC TGC	ACC TGG CGG ATG TAG GTC TG
5	Pcdhga10	CCA ACA CTG ACT GGC GTT TCT	GAT CAT GGC TTG CAG CAT CTC
6	Il12a	CCA CTG GAA CTA CAC AAG AAC G	TGG CCT GGA ACT CTG TCT GG
7	Ostn	CCT GGC TAT GAT TGT GAT GCT G	GCT TAG CCG AAA GCT CAG TGG
8	Aldh12	CAC AGT GCC AGA CAA GGA TGG	TCC CAC CGA CTG GTA AGC TTC
9	Actc1	GTG TGA CGA CGA GGA GAC CAC	GTC CCA TAC CCA CCA TGA CAC
10	Glut4	ACG GTC TTC ACG TTG GTC TCG	CAT AGC TCA TGG CTG GAA CCC
11	Ldha	GCA GTG GAA GGA GGT TCA CAA G	GCA CCC GCC TAA GGT TCT TC
12	Ldhb	GTT GGA CAA GTG GGT ATG GCA TG	TCG GAG TCT GGA GGA ACA AGC
13	Cpt1b	GAG TGA CTG GTG GGA AGA ATA TG	GGC TGC TTG CAC ATT TGT GTT C
14	Cpt2	AAG CAC ACC AGC TAC ATC TCA G	CTG GTC ATT ATA CTC AGA CTT CGG G
15	Cd36	GCT TCC ACA TTT CCT ACA TGC AAG	ATG TTG ACC TGC AGT CGT TTT GC
16	Fabp3	CGA CGA GGT GAC AGC AGA TG	CCG TCA ACT AGC TCC CTA GTT AG
17	Fabp4	GAC GAC AGG AAG GTG AAG AGC	TCT TGT GGA AGT CAC GCC TTT C
18	Fatp1 (Slc27a1)	ACT CTA CCA CTC TGC AGG GAA C	ACC TAT GTA CTG CAC TAC CGT GC
19	Fatp4	CCA AAG CTG CCA TTG TGG TGC	CCC ACG ATG TTT CCT GCT GAG
20	Hk2	AGC CTC GGT TTC TCT ATT TGG CC	AGA CGC ATG TGG TAG AGA TAC TG
21	Gck	GCC AAT GTG AGG TCG GCA TG	GTC GTA CTC CAG GAG GAA CTC
22	Gapdh	TGC AGT GGC AAA GTG GAG ATT G	TCT CGC TCC TGG AAG ATG GTG
23	Pfkm	GTG AAG AGA GGC CTG GTG CTG	GTC AAA GGG AGT TGG GCT TCC
24	Pkm2	GAT AGT TCT CAC GGA GTC TGG C	CAG CAC AGG GAA GAT GCC AC
25	Pgam2	CCA GAG AGT GCT TAT TGC AGC C	CAG CTC ATA CAC AAT GGG GAT TCC
26	Eno3	CAG GCA ATC CCG ACC TCG TAC	CGA TGC GCA TGG CTT CCT TG
27	Pgk1	GAG AAT GCC AAG ACT GGC CAA G	CAA ACA ATC TGC TTA GCT CGA CC
28	Gpi1	GTA CAT GCA CCG CTT TGC TGC	AGC TGG TAG AAT GCA TGT TGA CC
29	Aldoa	GGA GTA CAT CAA GCG CGC CC	CAG CTC TGG TTA GTA GGC ATG G
30	Pgc1α	TCT TCC TCT GAC CCC AGA GTC AC	CAC GGT CTT GCA AGA GGG CTT C
31	Ppara	TCA CAA GTG CCT GTC TGT CGG	TGC CCA GAG ATT TGA GGT CTG C
32	Ppard	CAG TAC TGC CGC TTC CAG AAG	GCT TAG AGA AGG CCT TCA GGT C
33	Pparg	GAG GGC GAT CTT GAC AGG AAA G	GAT GGC CAC CTC TTT GCT CTG
34	Esrra	GCT AGT GCT CAG CTC TCT ACC	GGA CAG CTG TAC TCG ATG CTC
35	Esrrb	ACG GCT GGA TTC GGA GAA CAG	GGG AGG CAT AGC ATA CAG CTT G
36	Esrrg	CCC AGC CAC GAA TGA ATG TGA G	ACG CAC TCT GTC AAG ACG GAC
37	Pnpla2 (Atgl)	CTC ACA TCT ACG GAG CCT CG	GAT GCA GAG GAC CCA GGA AC
38	Lipe (Hsl)	CAC CGC TGA CTT CCT GCA AG	GAC ACC AGC CCG ATG GAG AG
39	Acsl1	CAT CAG CCT CAA AGC TCT GGA G	GGT GAG TGA TCA TTG CTC CTT TGG
40	Acsl6	CTG GAC CTG CAA AGG AGA AGG	TTG AGT GTT CCC TCC GGC AG
41	Acadvl	CCA AGG CGG TTG ATC ATG CTA C	GCA CTC AGC ATG TAA GCC ATG G
42	Acadl	TGG TGG AAA ACG GAA TGA AAG G	CCA AGT AAG GCA TTA GCT GGC
43	Acadm	AGC CAC GAA GTA TGC CCT GG	AGG CTG CTC TCT GGT AAC TGA G
44	Acads	GAC TTT GCC GAG AAG GAG TTG G	TGC ACC ACT CAG CTC CTC TG
45	Hadha	CGA CAT GGT GAT TGA GGC TGT G	GGG AGA GCA GAT GTG TTG CTG
46	Hadhb	GCA CTG CGT TCT CAT AGT CTG G	GCT CCA GTG AGG AAG GAC GG
47	Hadh	CCG ACT CTT GGT GCC ATA CC	AGC TCA AAC GGA CCC ATG GG
48	Eci1	GAG GTG GTA CCT GAG GAT CAG	GCT TGA TCA GGT TGT CTG CGG
49	Acaa2	CCA GTC CCT GCT ATC AAT GGA G	GTC AAG ATC CAG GGC CTT CTG
50	Echs1	GTA GTA GCC ATG GCG AAA GAA TC	GCA GTC ATC CCT TCT CTC CG
51	Fasn	GCT TCG GCT GCT GTT GGA AG	TCT GCT AAG GGC CTC GGA TG
52	Rpl30	CGA TCA ACT CTA GGC TCC AACT	AAC CAA CTT CGC TTT GCC TTG
53	Acat1 ChIP	CCA GGA GAG TCC TTG GTG AG	TGCCACTAAGCTACACCATCC
54	Bdh1 ChIP	GGA CCC GCG TTA CAC TTT TA	CTA GCT CCC AAC CCT GTC AC
55	Oxct1 ChIP	GGA ATG CGA AGC TCA GAA TC	CTG GTG TGC CTT TGG AAT TT
