# Supplementary material for: The muscle specific MEF2Dα2 isoform promotes muscle ketolysis and running capacity in mice
Source: EMBO Rep. 2025 Sep 16;26(21):5216–38. doi: 10.1038/s44319-025-00578-3 (PMC12592725; doi:10.1038/s44319-025-00578-3)
Supplement: Supplementary file 5 — Source data Fig. 1 [file 44319_2025_578_MOESM5_ESM.zip]

Archive with 38 entries (34 files):
- Figure 1/
- __MACOSX/._Figure 1
- Figure 1/.DS_Store
- __MACOSX/Figure 1/._.DS_Store
- Figure 1/1A/
- __MACOSX/Figure 1/._1A
- Figure 1/1B/
- __MACOSX/Figure 1/._1B
- Figure 1/1C/
- __MACOSX/Figure 1/._1C
- Figure 1/1A/Gas D beta PSI.xlsx
- __MACOSX/Figure 1/1A/._Gas D beta PSI.xlsx
- Figure 1/1A/Sol D beta PSI.xlsx
- __MACOSX/Figure 1/1A/._Sol D beta PSI.xlsx
- Figure 1/1A/1A (MEF2D a exon).tif
- __MACOSX/Figure 1/1A/._1A (MEF2D a exon).tif
- Figure 1/1A/1A (sol mef2d alpha).tif
- __MACOSX/Figure 1/1A/._1A (sol mef2d alpha).tif
- Figure 1/1A/Sol D alpha PSI.xlsx
- __MACOSX/Figure 1/1A/._Sol D alpha PSI.xlsx
- Figure 1/1A/1A (Mef2d b exon).tif
- __MACOSX/Figure 1/1A/._1A (Mef2d b exon).tif
- Figure 1/1A/1A (sol mef2d beta).tif
- __MACOSX/Figure 1/1A/._1A (sol mef2d beta).tif
- Figure 1/1A/Gas D alpha PSI.xlsx
- __MACOSX/Figure 1/1A/._Gas D alpha PSI.xlsx
- Figure 1/1B/1B (Coomasie stained MEF2D blot).tif
- __MACOSX/Figure 1/1B/._1B (Coomasie stained MEF2D blot).tif
- Figure 1/1B/.DS_Store
- __MACOSX/Figure 1/1B/._.DS_Store
- Figure 1/1B/Line-1047-C5-Total-MEF2D_densitometry_6-3-22.xlsx
- __MACOSX/Figure 1/1B/._Line-1047-C5-Total-MEF2D_densitometry_6-3-22.xlsx
- Figure 1/1B/1B (MEF2D Western blot).tif
- __MACOSX/Figure 1/1B/._1B (MEF2D Western blot).tif
- Figure 1/1C/.DS_Store
- __MACOSX/Figure 1/1C/._.DS_Store
- Figure 1/1C/1047-C2_Quad_Soleus_Mef2s_qPCR_4-9-2021_ttest_RS.xlsx
- __MACOSX/Figure 1/1C/._1047-C2_Quad_Soleus_Mef2s_qPCR_4-9-2021_ttest_RS.xlsx
