# Supplementary material for: The muscle specific MEF2Dα2 isoform promotes muscle ketolysis and running capacity in mice
Source: EMBO Rep. 2025 Sep 16;26(21):5216–38. doi: 10.1038/s44319-025-00578-3 (PMC12592725; doi:10.1038/s44319-025-00578-3)
Supplement: Supplementary file 5 — Source data Fig. 1 [file 44319_2025_578_MOESM5_ESM.zip › Figure 1/1A/Gas D beta PSI.xlsx]

## Sheet: D beta
gas mef2d beta good
Sample	Lane	Band No.	Relative Front	Adj. Volume (Int)	Band %		Sample	Mouse	Sex/geno	Exon PSI
1	1	1	0.230366	35129355	92.6518		1	1630	♂WT	92.6518
2	2	1	0.251309	38683164	91.5238		2	1632	♂WT	91.5238
3	3	1	0.251309	35597517	93.8185		3	1693	♂WT	93.8185
4	4	1	0.256545	37655235	90.0908		4	1635	♂KD	90.0908
5	5	1	0.256545	37990314	90.159		5	1638	♂KD	90.159
6	6	1	0.240838	53450262	92.1756		6	1642	♂KD	92.1756
7	7	1	0.235602	37573953	89.3526		7	1662	♀WT	89.3526
8	8	1	0.235602	36206946	89.2942		8	1663	♀WT	89.2942
9	9	1	0.246073	33837120	89.1719		9	1592	♀WT	89.1719
10	10	1	0.240838	31875471	89.8264		10	1665	♀KD	89.8264
11	11	1	0.246073	35424072	88.0788		11	1677	♀KD	88.0788
12	12	1	0.240838	37692714	89.3333		12	1680	♀KD	89.3333
1	1	2	0.539267	2786094	7.34818
2	2	2	0.560209	3582546	8.47625
3	3	2	0.560209	2345460	6.18154
4	4	2	0.565445	4141755	9.90922
5	5	2	0.565445	4146684	9.84096
6	6	2	0.549738	4537191	7.82444
7	7	2	0.544503	4477392	10.6474
8	8	2	0.544503	4340961	10.7058
9	9	2	0.554974	4108833	10.8281
10	10	2	0.554974	3610167	10.1736
11	11	2	0.554974	4794522	11.9212
12	12	2	0.554974	4500642	10.6667
