# Supplementary material for: The muscle specific MEF2Dα2 isoform promotes muscle ketolysis and running capacity in mice
Source: EMBO Rep. 2025 Sep 16;26(21):5216–38. doi: 10.1038/s44319-025-00578-3 (PMC12592725; doi:10.1038/s44319-025-00578-3)
Supplement: Supplementary file 5 — Source data Fig. 1 [file 44319_2025_578_MOESM5_ESM.zip › Figure 1/1A/Sol D beta PSI.xlsx]

## Sheet: Sheet1
sol mef2d beta good (Edited)
Lane	Band No.	Relative Front	Adj. Volume (Int)	Band %		Sample	Mouse	Sex/geno	Exon PSI
1	1	0.502651	17645769	90.2481		1	1630	♂WT	90.2481
2	1	0.504772	19405413	85.0002		2	1632	♂WT	85.0002		86.8861	2.91881	0.504714
3	1	0.504772	19710378	85.4099		3	1693	♂WT	85.4099
4	1	0.503712	16971606	82.4412		4	1635	♂KD	82.4412
5	1	0.503712	19275813	80.0962		5	1638	♂KD	80.0962		84.2995	5.37886	0.611992
6	1	0.502651	22630833	90.3611		6	1642	♂KD	90.3611
7	1	0.501591	19746099	89.9892		7	1662	♀WT	89.9892
8	1	0.501591	22601187	89.933		8	1663	♀WT	89.933
9	1	0.50053	20644389	80.3354		9	1592	♀WT	80.3354
10	1	0.498409	21960234	88.0809		10	1665	♀KD	88.0809
11	1	0.496288	20984508	76.2748		11	1677	♀KD	76.2748
12	1	0.496288	26664228	92.9967		12	1680	♀KD	92.9967
1	2	0.555673	1906740	9.75189
2	2	0.557794	3424437	14.9998
3	2	0.558855	3367008	14.5901
4	2	0.557794	3614706	17.5588
5	2	0.557794	4790016	19.9038
6	2	0.556734	2414043	9.63887
7	2	0.555673	2196639	10.0108
8	2	0.555673	2529954	10.067
9	2	0.554613	5053347	19.6646
10	2	0.552492	2971647	11.9191
11	2	0.550371	6527223	23.7252
12	2	0.549311	2007990	7.00326
