# Supplementary material for: The muscle specific MEF2Dα2 isoform promotes muscle ketolysis and running capacity in mice
Source: EMBO Rep. 2025 Sep 16;26(21):5216–38. doi: 10.1038/s44319-025-00578-3 (PMC12592725; doi:10.1038/s44319-025-00578-3)
Supplement: Supplementary file 5 — Source data Fig. 1 [file 44319_2025_578_MOESM5_ESM.zip › Figure 1/1A/Sol D alpha PSI.xlsx]

## Sheet: Sheet1
sol mef2d alpha OK									Alpha 1
Lane	Band No.	Relative Front	Adj. Volume (Int)	Band %		Sample	Mouse	Sex/geno	Exon PSI
1	1	0.380091	15548778	18.5915		1	1630	♂WT	18.5915	81.4085
2	1	0.402715	55807558	37.2084		2	1632	♂WT	37.2084	62.7916	72.0288	9.30928	0.000179307
3	1	0.39819	30626636	28.1136		3	1693	♂WT	28.1136	71.8864
4	1	0.39819	53181996	100		4	1635	♂KD	100	0
5	1	0.425339	129996124	100		5	1638	♂KD	100	0
6	1	0.429864	135565790	100		6	1642	♂KD	100	0
7	1	0.402715	23431808	26.0519		7	1662	♀WT	26.0519	73.9481
8	1	0.41629	44257452	32.4904		8	1663	♀WT	32.4904	67.5096	69.2007	4.16765	8.70035e-06
9	1	0.40724	34904322	33.8555		9	1592	♀WT	33.8555	66.1445
10	1	0.41629	92130984	100		10	1665	♀KD	100	0
11	1	0.425339	127302974	100		11	1677	♀KD	100	0
12	1	0.434389	150625592	100		12	1680	♀KD	100	0
1	2	0.542986	68085150	81.4085						±
2	2	0.561086	94178876	62.7916
3	2	0.556561	78312166	71.8864
4	2	~0.55	0	0
5	2	~0.55	0	0
6	2	~0.55	0	0
7	2	0.556561	66511106	73.9481
8	2	0.570136	91959574	67.5096
9	2	0.561086	68193486	66.1445
10	2	~0.55	0	0
11	2	~0.55	0	0
12	2	~0.55	0	0
