# Supplementary material for: The muscle specific MEF2Dα2 isoform promotes muscle ketolysis and running capacity in mice
Source: EMBO Rep. 2025 Sep 16;26(21):5216–38. doi: 10.1038/s44319-025-00578-3 (PMC12592725; doi:10.1038/s44319-025-00578-3)
Supplement: Supplementary file 5 — Source data Fig. 1 [file 44319_2025_578_MOESM5_ESM.zip › Figure 1/1A/Gas D alpha PSI.xlsx]

## Sheet: D alpha
gas mef2d alpha good
Sample	Lane	Band No.	Relative Front	Adj. Volume (Int)	Band %		Sample	Mouse	Sex/geno	Exon PSI
1	1	1	0.171429	52664541	26.1926		1	1630	♂WT	26.1926	73.8074
2	2	1	0.177143	64505751	32.4633		2	1632	♂WT	32.4633	67.5367	69.8594	3.43682	3.88423e-06
3	3	1	0.174286	61620540	31.7659		3	1693	♂WT	31.7659	68.2341
4	4	1	0.18	130032525	100		4	1635	♂KD	100	0
5	5	1	0.18	129348030	100		5	1638	♂KD	100	0
6	6	1	0.18	137611416	100		6	1642	♂KD	100	0
7	7	1	0.162857	48431988	27.31		7	1662	♀WT	27.31	72.69
8	8	1	0.165714	56015676	31.6856		8	1663	♀WT	31.6856	68.3144	70.1547	2.26907
9	9	1	0.165714	51927279	30.5403		9	1592	♀WT	30.5403	69.4597
10	10	1	0.18	130154049	100		10	1665	♀KD	100
11	11	1	0.185714	138957036	100		11	1677	♀KD	100
12	12	1	0.177143	152396754	100		12	1680	♀KD	100
1	1	2	0.274286	148402083	73.8074
2	2	2	0.28	134197920	67.5367
3	3	2	0.277143	132362514	68.2341
4	4	2	~0.27	0	0
5	5	2	~0.27	0	0
6	6	2	~0.27	0	0
7	7	2	0.271429	128909535	72.69
8	8	2	0.262857	120770256	68.3144
9	9	2	0.274286	118101648	69.4597
10	10	2	~0.27	0	0
11	11	2	~0.27	0	0
12	12	2	~0.27	0	0
