# Supplementary material for: The muscle specific MEF2Dα2 isoform promotes muscle ketolysis and running capacity in mice
Source: EMBO Rep. 2025 Sep 16;26(21):5216–38. doi: 10.1038/s44319-025-00578-3 (PMC12592725; doi:10.1038/s44319-025-00578-3)
Supplement: Supplementary file 5 — Source data Fig. 1 [file 44319_2025_578_MOESM5_ESM.zip › Figure 1/1B/Line-1047-C5-Total-MEF2D_densitometry_6-3-22.xlsx]

## Sheet: Sheet1
2022-06-03 Chemiluminescence 10.000s_analyzed
Lane	Adj. Volume (Int)			S.No.	Tag #	Description	Muscle	MEF2D_10s	Coomassie	Normalized MEF2D	Relative MEF2D		Average	Std Dev	Std Dev x 100	aver ± stDev	ttest
1	7436430			1	4989	Wt-Sed-1	TA	7436430	1173253256	0.0063383	1	0.0063383	78.1464	0.273821	27.3821	78± 27.4	0.310735
2	3241440			2	4923	Wt-Sed-2	TA	3241440	1078212060	0.00300631	0.474309	0.0063383
3	5568840			3	4915	Wt-Sed-3	TA	5568840	1009790100	0.00551485	0.870083	0.0063383
4	6593920			4	4926	Eko-Sed-1	TA	6593920	993386196	0.00663782	1.04726	0.0063383	97.7921	0.105536	10.5536	97 ± 10.5
5	5275410			5	4919	Eko-Sed-2	TA	5275410	971793123	0.00542853	0.856465	0.0063383
6	7033140			6	4913	Eko-Sed-3	TA	7033140	1077261867	0.00652872	1.03004	0.0063383
7	14707290			7	4989	Wt-Sed-1	Soleus	14707290	819078120	0.0179559	1	0.0179559	107.215	0.0793492	7.93492	107 ± 8.0	0.175513
8	16309857			8	4923	Wt-Sed-2	Soleus	16309857	857462088	0.0190211	1.05932	0.0179559
9	15609258			9	4915	Wt-Sed-3	Soleus	15609258	751261277	0.0207774	1.15713	0.0179559
10	16208979			10	4926	Eko-Sed-1	Soleus	16208979	862561440	0.0187917	1.04655	0.0179559	128.974	0.215066	21.5066	128 ± 21.5
11	18773572			11	4919	Eko-Sed-2	Soleus	18773572	718643840	0.0261236	1.45488	0.0179559
12	16727016			12	4913	Eko-Sed-3	Soleus	16727016	681064020	0.0245601	1.3678	0.0179559
2022-07-07 Ponceau S 0.416s_ANALYZED
Lane	Adj. Volume (Int)
1	1173253256
2	1078212060
3	1009790100
4	993386196
5	971793123
6	1077261867
7	819078120
8	857462088
9	751261277
10	862561440
11	718643840
12	681064020
