# Supplementary material for: The muscle specific MEF2Dα2 isoform promotes muscle ketolysis and running capacity in mice
Source: EMBO Rep. 2025 Sep 16;26(21):5216–38. doi: 10.1038/s44319-025-00578-3 (PMC12592725; doi:10.1038/s44319-025-00578-3)
Supplement: Supplementary file 5 — Source data Fig. 1 [file 44319_2025_578_MOESM5_ESM.zip › Figure 1/1C/1047-C2_Quad_Soleus_Mef2s_qPCR_4-9-2021_ttest_RS.xlsx]

## Sheet: Sheet1
Sample	Mef2a_Ct1	Mef2a_Ct2	Mef2a_Av. Ct	Rpl30_ Ct1	Rpl30_ Ct2	Rpl30_Av Ct	dCt (Test-control)	ddCt	Fold change			TTEST
WT-Soleus-1	19.6755	20.3039	19.9897	17.9943	18.3624	18.1784	1.81136	0	1	1.81136		0.283644
WT-Soleus-2	20.0555	20.2625	20.159	17.8343	18.3071	18.0707	2.08828	0.27692	0.825351	1.81136
WT-Soleus-3	20.2119	20.234	20.223	18.2513	18.4178	18.3345	1.88842	0.0770531	0.947992	1.81136
Eko-Soleus-1	20.0022	20.2129	20.1076	17.8478	18.0134	17.9306	2.17695	0.365589	0.776152	1.81136
Eko-Soleus-2	20.1585	20.0996	20.1291	17.7777	18.1647	17.9712	2.15793	0.346565	0.786454	1.81136
Eko-Soleus-3	20.0995	20.2599	20.1797	17.9874	18.5639	18.2756	1.90409	0.0927286	0.937747	1.81136
WT-Quad-1	20.0763	20.4518	20.2641	18.6048	18.9315	18.7681	1.49594	0.0507069	0.965463	1.44524		0.386096
WT-Quad-2	20.1586	20.346	20.2523	18.6598	18.8784	18.7691	1.48323	0.0379915	0.97401	1.44524
WT-Quad-3	20.49	20.1061	20.2981	19.132	19.0992	19.1156	1.18248	-0.262761	1.19977	1.44524
Eko-Quad-1	20.4637	20.199	20.3313	18.8641	18.908	18.8861	1.44524	0	1	1.44524
Eko-Quad-2	20.2398	20.3019	20.2708	18.6547	18.9302	18.7925	1.47837	0.0331364	0.977293	1.44524
Eko-Quad-3	20.3227	20.4155	20.3691	18.7584	18.8812	18.8198	1.54931	0.104074	0.930402	1.44524
Sample	Mef2c_Ct1	Mef2c_Ct2	Mef2c_Av. Ct	Rpl30_ Ct1	Rpl30_ Ct2	Rpl30_Av Ct	dCt (Test-control)	ddCt	Fold change
WT-Soleus-1	17.0516	17.5077	17.2797	17.9943	18.3624	18.1784	-0.898667	0	1	-0.898667		0.329898
WT-Soleus-2	17.3673	17.8537	17.6105	17.8343	18.3071	18.0707	-0.460237	0.438431	0.737937	-0.898667
WT-Soleus-3	17.7932	17.7795	17.7863	18.2513	18.4178	18.3345	-0.548211	0.350456	0.784336	-0.898667
Eko-Soleus-1	17.0675	17.6342	17.3509	17.8478	18.0134	17.9306	-0.579761	0.318907	0.801677	-0.898667
Eko-Soleus-2	16.8716	17.2853	17.0784	17.7777	18.1647	17.9712	-0.892715	0.00595188	0.995883	-0.898667
Eko-Soleus-3	17.087	17.2263	17.1566	17.9874	18.5639	18.2756	-1.119	-0.220337	1.16501	-0.898667
WT-Quad-1	18.6211	18.51	18.5655	18.6048	18.9315	18.7681	-0.20261	0.215529	0.86123	-0.418139		0.904122
WT-Quad-2	18.3775	18.6906	18.534	18.6598	18.8784	18.7691	-0.235072	0.183067	0.880828	-0.418139
WT-Quad-3	18.4817	18.6342	18.5579	19.132	19.0992	19.1156	-0.557653	-0.139514	1.10153	-0.418139
Eko-Quad-1	18.5681	18.7997	18.6839	18.8641	18.908	18.8861	-0.202208	0.215932	0.86099	-0.418139
Eko-Quad-2	18.1749	18.5738	18.3743	18.6547	18.9302	18.7925	-0.418139	0	1	-0.418139
Eko-Quad-3	18.1026	18.6496	18.3761	18.7584	18.8812	18.8198	-0.443678	-0.0255384	1.01786	-0.418139
Sample	Mef2d_Ct1	Mef2d_Ct2	Mef2d_Av. Ct	Rpl30_ Ct1	Rpl30_ Ct2	Rpl30_Av Ct	dCt (Test-control)	ddCt	Fold change
WT-Soleus-1	19.1489	19.1489	19.1489	17.9943	18.3624	18.1784	0.970545	0	1	0.970545		0.446946
WT-Soleus-2	18.7687	19.1579	18.9633	17.8343	18.3071	18.0707	0.892615	-0.0779295	1.0555	0.970545
WT-Soleus-3	19.0906	19.0249	19.0577	18.2513	18.4178	18.3345	0.723176	-0.247369	1.18704	0.970545
Eko-Soleus-1	18.6644	18.8512	18.7578	17.8478	18.0134	17.9306	0.827179	-0.143366	1.10448	0.970545
Eko-Soleus-2	18.5338	19.1787	18.8562	17.7777	18.1647	17.9712	0.88505	-0.085495	1.06105	0.970545
Eko-Soleus-3	18.7138	18.9552	18.8345	17.9874	18.5639	18.2756	0.558877	-0.411668	1.33022	0.970545
WT-Quad-1	19.0948	19.7473	19.421	18.6048	18.9315	18.7681	0.652918	0.0914679	0.938567	0.56145		0.296142
WT-Quad-2	19.176	19.2835	19.2297	18.6598	18.8784	18.7691	0.460623	-0.100827	1.07239	0.56145
WT-Quad-3	19.3127	19.441	19.3768	19.132	19.0992	19.1156	0.261248	-0.300202	1.23132	0.56145
Eko-Quad-1	19.6948	19.5889	19.6419	18.8641	18.908	18.8861	0.75576	0.19431	0.873991	0.56145
Eko-Quad-2	19.366	19.3418	19.3539	18.6547	18.9302	18.7925	0.56145	0	1	0.56145
Eko-Quad-3	19.646	19.0553	19.3507	18.7584	18.8812	18.8198	0.530882	-0.0305681	1.02141	0.56145
