# Supplementary material for: The muscle specific MEF2Dα2 isoform promotes muscle ketolysis and running capacity in mice
Source: EMBO Rep. 2025 Sep 16;26(21):5216–38. doi: 10.1038/s44319-025-00578-3 (PMC12592725; doi:10.1038/s44319-025-00578-3)
Supplement: Supplementary file 6 — Source data Fig. 2 [file 44319_2025_578_MOESM6_ESM.zip]

Archive with 46 entries (39 files):
- Figure 2/
- __MACOSX/._Figure 2
- Figure 2/.DS_Store
- __MACOSX/Figure 2/._.DS_Store
- Figure 2/2A/
- __MACOSX/Figure 2/._2A
- Figure 2/2F/
- __MACOSX/Figure 2/._2F
- Figure 2/2C/
- __MACOSX/Figure 2/._2C
- Figure 2/2D/
- __MACOSX/Figure 2/._2D
- Figure 2/2E/
- __MACOSX/Figure 2/._2E
- Figure 2/2B/
- __MACOSX/Figure 2/._2B
- Figure 2/2A/Line-1047_Body weight highlighted.xlsx
- __MACOSX/Figure 2/2A/._Line-1047_Body weight highlighted.xlsx
- Figure 2/2F/2F EDL cross section area.xlsx
- __MACOSX/Figure 2/2F/._2F EDL cross section area.xlsx
- Figure 2/2F/Fig 2F 1047-EDL_All fibers_annotated.xlsm
- __MACOSX/Figure 2/2F/._Fig 2F 1047-EDL_All fibers_annotated.xlsm
- Figure 2/2F/Fig 2F 1047-Soleus-All fibers_annotated.xlsm
- __MACOSX/Figure 2/2F/._Fig 2F 1047-Soleus-All fibers_annotated.xlsm
- Figure 2/2C/.DS_Store
- __MACOSX/Figure 2/2C/._.DS_Store
- Figure 2/2C/IPGTT_Line 1047-males.xlsx
- __MACOSX/Figure 2/2C/._IPGTT_Line 1047-males.xlsx
- Figure 2/2D/.DS_Store
- __MACOSX/Figure 2/2D/._.DS_Store
- Figure 2/2D/1047-EDL-EKO-Merged.tif
- __MACOSX/Figure 2/2D/._1047-EDL-EKO-Merged.tif
- Figure 2/2D/1047-Soleus-WT-Merged.tif
- __MACOSX/Figure 2/2D/._1047-Soleus-WT-Merged.tif
- Figure 2/2D/1047-EDL-WT-Merged.tif
- __MACOSX/Figure 2/2D/._1047-EDL-WT-Merged.tif
- Figure 2/2D/1047-Soleus-KO-Merged.tif
- __MACOSX/Figure 2/2D/._1047-Soleus-KO-Merged.tif
- Figure 2/2E/.DS_Store
- __MACOSX/Figure 2/2E/._.DS_Store
- Figure 2/2E/Fiber-typing-summary.xlsx
- __MACOSX/Figure 2/2E/._Fiber-typing-summary.xlsx
- Figure 2/2B/.DS_Store
- __MACOSX/Figure 2/2B/._.DS_Store
- Figure 2/2B/Quadriceps_Soleus weights_Line 1047.xlsx
- __MACOSX/Figure 2/2B/._Quadriceps_Soleus weights_Line 1047.xlsx
