# Supplementary material for: The muscle specific MEF2Dα2 isoform promotes muscle ketolysis and running capacity in mice
Source: EMBO Rep. 2025 Sep 16;26(21):5216–38. doi: 10.1038/s44319-025-00578-3 (PMC12592725; doi:10.1038/s44319-025-00578-3)
Supplement: Supplementary file 6 — Source data Fig. 2 [file 44319_2025_578_MOESM6_ESM.zip › Figure 2/2A/Line-1047_Body weight highlighted.xlsx]

## Sheet: Sheet1
S. No.	Genotype	Gram force_Read 1	Gram force_Read 2	Gram force_Read 3	Mean Gram force	Body weight	Mean Gram force/Body weight
1	Wt-Male	230	209	192	210.333	22.96	9.16086
2	Wt-Male	200	211	181	197.333	19.69	10.022
3	Wt-Male	248	231	245	241.333	24.49	9.85436
4	Wt-Male	213	232	209	218	24.19	9.01199
5	Wt-Male	274	254	203	243.667	22.42	10.8683
6	Wt-Male	190	250	211	217	22.72	9.55106
7	Wt-Male	181	223	210	204.667	21.92	9.33698
8	Wt-Male	184	174	192	183.333	20.55	8.92133
9	Wt-Male	225	207	228	220	23.28	9.45017
10	Eko-male	211	210	231	217.333	23.15	9.38805
11	Eko-male	239	210	190	213	22.37	9.52168
12	Eko-male	176	213	200	196.333	24.19	8.1163
13	Eko-male	227	232	187	215.333	23.2	9.28161
14	Eko-male	239	268	246	251	23.92	10.4933
15	Eko-male	248	225	194	222.333	20.79	10.6942
16	Eko-male	257	213	207	225.667	22.02	10.2483
17	Eko-male	263	255	201	239.667	22.7	10.558
18	Eko-male	201	221	203	208.333	22.25	9.3633
19	Eko-male	231	224	245	233.333	22.12	10.5485
20	Wt-female	192	243	198	211	18.45	11.4363
21	Wt-female	183	243	200	208.667	20.13	10.366
22	Wt-female	241	215	213	223	17.84	12.5
23	Wt-female	182	184	204	190	18.93	10.037
24	Wt-female	200	200	206	202	18.91	10.6822
25	Wt-female	184	196	181	187	18.48	10.119
26	Wt-female	229	196	185	203.333	20.3	10.0164
27	Wt-female	212	202	205	206.333	18.49	11.1592
28	Eko-female	197	201	190	196	18.01	10.8828
29	Eko-female	175	166	149	163.333	16.91	9.65898
30	Eko-female	157	194	202	184.333	18.69	9.86267
31	Eko-female	207	189	238	211.333	19.66	10.7494
32	Eko-female	182	164	166	170.667	18.89	9.03476
33	Eko-female	231	232	202	221.667	20	11.0833
34	Eko-female	203	178	216	199	20.48	9.7168
35	Eko-female	202	181	221	201.333	17.82	11.2982
36	Eko-female	193	202	161	185.333	19.03	9.73901

## Sheet: Body Weight stats
ANOAVA results
Table Analyzed	Body weight
Data sets analyzed	A-D
ANOVA summary
F	29.72
P value	<0.0001
P value summary	****
Significant diff. among means (P < 0.05)?	Yes
R squared	0.7359
Brown-Forsythe test
F (DFn, DFd)	0.7712 (3, 32)
P value	0.5187
P value summary	ns
Are SDs significantly different (P < 0.05)?	No
Bartlett's test
Bartlett's statistic (corrected)	3.101
P value	0.3764
P value summary	ns
Are SDs significantly different (P < 0.05)?	No
ANOVA table	SS	DF	MS	F (DFn, DFd)	P value
Treatment (between columns)	122.5	3	40.84	F (3, 32) = 29.72	P<0.0001
Residual (within columns)	43.98	32	1.374
Total	166.5	35
Data summary
Number of treatments (columns)	4
Number of values (total)	36
Multiple Comparisons
Number of families	1
Number of comparisons per family	6
Alpha	0.05
Tukey's multiple comparisons test	Mean Diff.	95.00% CI of diff.	Below threshold?	Summary	Adjusted P Value
Male_wt/wt vs. Male_e-/e-	-0.2021	-1.662 to 1.257	No	ns	0.9817	A-B
Male_wt/wt vs. Female_wt/wt	3.528	1.984 to 5.071	Yes	****	<0.0001	A-C
Male_wt/wt vs. Female_e-/e-	3.637	2.139 to 5.134	Yes	****	<0.0001	A-D
Male_e-/e- vs. Female_wt/wt	3.73	2.223 to 5.236	Yes	****	<0.0001	B-C
Male_e-/e- vs. Female_e-/e-	3.839	2.379 to 5.298	Yes	****	<0.0001	B-D
Female_wt/wt vs. Female_e-/e-	0.109	-1.434 to 1.652	No	ns	0.9975	C-D
Test details	Mean 1	Mean 2	Mean Diff.	SE of diff.	n1	n2	q	DF
Male_wt/wt vs. Male_e-/e-	22.47	22.67	-0.2021	0.5387	9	10	0.5306	32
Male_wt/wt vs. Female_wt/wt	22.47	18.94	3.528	0.5697	9	8	8.758	32
Male_wt/wt vs. Female_e-/e-	22.47	18.83	3.637	0.5527	9	9	9.306	32
Male_e-/e- vs. Female_wt/wt	22.67	18.94	3.73	0.5561	10	8	9.485	32
Male_e-/e- vs. Female_e-/e-	22.67	18.83	3.839	0.5387	10	9	10.08	32
Female_wt/wt vs. Female_e-/e-	18.94	18.83	0.109	0.5697	8	9	0.2707	32
Compact letter display
Male_e-/e-	A
Male_wt/wt	A
Female_wt/wt	B
Female_e-/e-	B
