# Supplementary material for: The muscle specific MEF2Dα2 isoform promotes muscle ketolysis and running capacity in mice
Source: EMBO Rep. 2025 Sep 16;26(21):5216–38. doi: 10.1038/s44319-025-00578-3 (PMC12592725; doi:10.1038/s44319-025-00578-3)
Supplement: Supplementary file 6 — Source data Fig. 2 [file 44319_2025_578_MOESM6_ESM.zip › Figure 2/2F/2F EDL cross section area.xlsx]

## Sheet: Sheet1
		Fiber count sorted in 400um2 cross-sectional area increments
Range	WT-1	WT-2	WT-3	Total WT	Eko-1	Eko-2	Eko-3	Total Eko
400	191	316	541	349.333	365	198	196	253
800	183	191	228	200.667	257	205	195	219
1200	121	191	250	187.333	245	204	218	222.333
1600	160	201	128	163	197	171	183	183.667
2000	104	118	25	82.3333	91	115	107	104.333
2400	30	23	10	21	9	7	30	15.3333
2800	4	1	0	1.66667	3	0	4	2.33333
3200	0	0	0	0	3	0	1	1.33333
3600	0	1	0	0.333333	0	2	0	0.666667
4000	1	1	2	1.33333	2	0	0	0.666667
4400	0	1	0	0.333333	1	1	1	1
4800	2	1	2	1.66667	0	1	0	0.333333
5200	0	0	0	0	1	0	0	0.333333
5600	1	0	1	0.666667	1	0	0	0.333333
6000	1	0	0	0.333333	0	0	0	0
6400	1	0	1	0.666667	0	0	0	0
6800	0	0	0	0	0	0	0	0
7200	0	0	0	0	0	0	0	0
7600	0	2	0	0.666667	0	0	1	0.333333
8000	0	0	0	0	0	0	0	0
8400	0	0	0	0	0	0	0	0
8800	0	0	0	0	0	0	0	0
9200	0	0	0	0	0	0	0	0
9600	0	0	0	0	0	0	0	0
10000	0	1	0	0.333333	0	0	0	0
10400	0	0	0	0	0	0	0	0
10800	0	0	0	0	0	0	0	0
11200	0	0	0	0	0	0	0	0
11600	0	0	0	0	0	0	0	0
12000	0	0	0	0	0	0	0	0
12400	0	0	0	0	0	0	0	0
12800	0	0	0	0	0	0	0	0
13200	1	0	0	0.333333	0	0	0	0
13600	0	0	0	0	0	0	0	0
14000	0	0	0	0	0	0	0	0
14400	0	0	0	0	0	0	0	0
14800	0	0	0	0	0	0	0	0
15200	0	0	0	0	0	0	0	0
15600	0	0	0	0	0	0	1	0.333333
16000	0	0	0	0	0	0	0	0
16400	0	0	0	0	0	0	0	0
16800	0	0	0	0	0	0	0	0
17200	0	0	0	0	0	0	0	0
17600	0	0	0	0	0	0	0	0
18000	0	0	0	0	0	0	0	0
18400	0	0	0	0	0	0	0	0
18800	0	0	0	0	0	0	0	0
19200	0	0	0	0	0	0	0	0
19600	0	0	0	0	0	0	0	0
20000	0	0	0	0	0	0	0	0
20400
20800
21200
21600
22000
22400
22800
23200
23600
24000
24400
24800
25200
25600
26000
SUM >2800	11	8	6	25	11	4	8	23
