# Supplementary material for: The muscle specific MEF2Dα2 isoform promotes muscle ketolysis and running capacity in mice
Source: EMBO Rep. 2025 Sep 16;26(21):5216–38. doi: 10.1038/s44319-025-00578-3 (PMC12592725; doi:10.1038/s44319-025-00578-3)
Supplement: Supplementary file 6 — Source data Fig. 2 [file 44319_2025_578_MOESM6_ESM.zip › Figure 2/2F/Fig 2F 1047-EDL_All fibers_annotated.xlsm]

## Sheet: Sheet1
	Fiber Count in Wt or Mef2da2 EKO								Fiber count sorted in 400um2 cross-sectional area increments
WT-1	WT-2	WT-3	Eko-1	Eko-2	Eko-3		Range	WT-1	WT-2	WT-3	Total WT	Eko-1	Eko-2	Eko-3	Total Eko
52.74	50.13	50.13	50.1297	50.3286	52.8363		400	191	316	541	1048	365	198	196	759
53.16	50.55	50.23	52.0096	50.9551	52.9407		800	183	191	228	602	257	205	195	657
53.36	50.76	50.33	52.8451	51.0595	61.0854		1200	121	191	250	562	245	204	218	667
53.57	50.96	50.65	53.1584	55.9671	65.8887		1600	160	201	128	489	197	171	183	551
53.78	50.96	50.86	53.2629	60.1437	66.5152		2000	104	118	25	247	91	115	107	313
53.89	51.59	50.86	53.785	61.6055	71.0052		2400	30	23	10	63	9	7	30	46
54.41	52.01	51.48	54.6205	62.7541	77.4792		2800	4	1	0	5	3	0	4	7
55.35	52.32	51.9	55.456	63.6939	79.15		3200	0	0	0	0	3	0	1	4
56.71	52.84	52.11	55.6649	67.1396	79.8809		3600	0	1	0	1	0	2	0	2
57.96	53.47	52.21	56.1871	67.244	80.6118		4000	1	1	2	4	2	0	0	2
58.48	53.99	52.53	58.6936	68.8103	82.2825		4400	0	1	0	1	1	1	1	3
59.21	54.1	52.84	59.738	70.0633	86.7726		4800	2	1	2	5	0	1	0	1
61.72	54.52	52.84	59.8424	71.3162	89.0698		5200	0	0	0	0	1	0	0	1
62.87	54.52	53.05	64.1243	74.0311	93.7687		5600	1	0	1	2	1	0	0	1
63.6	54.62	53.26	67.0485	74.3443	94.8129		6000	1	0	0	1	0	0	0	0
64.02	54.93	53.36	70.9127	74.762	97.7366		6400	1	0	1	2	0	0	0	0
64.54	55.14	53.47	72.0615	75.7017	100.974		6800	0	0	0	0	0	0	0	0
65.79	55.35	53.57	72.166	80.9225	107.656		7200	0	0	0	0	0	0	0	0
67.57	55.56	53.68	75.8212	86.0389	108.387		7600	0	2	0	2	0	0	1	1
67.67	55.87	53.78	77.2834	88.9626	112.147		8000	0	0	0	0	0	0	0	0
67.88	56.6	54.51	79.0588	89.067	116.532		8400	0	0	0	0	0	0	0	0
67.98	59.21	54.72	82.1919	96.8982	119.978		8800	0	0	0	0	0	0	0	0
68.51	59.74	55.35	85.7428	97.5247	123.946		9200	0	0	0	0	0	0	0	0
68.72	59.84	55.45	86.8916	97.5247	127.392		9600	0	0	0	0	0	0	0	0
68.92	60.57	55.56	88.667	100.135	130.211		10000	0	1	0	1	0	0	0	0
69.76	61.2	55.76	89.9202	101.493	133.239		10400	0	0	0	0	0	0	0	0
71.12	61.51	56.08	90.5469	104.103	133.866		10800	0	0	0	0	0	0	0	0
72.68	62.03	56.18	99.8418	105.46	135.85		11200	0	0	0	0	0	0	0	0
73.83	62.03	56.7	101.408	106.922	136.267		11600	0	0	0	0	0	0	0	0
74.77	62.35	57.12	101.826	114.545	140.966		12000	0	0	0	0	0	0	0	0
75.3	62.45	57.54	104.333	116.111	148.798		12400	0	0	0	0	0	0	0	0
75.71	62.77	57.85	115.507	116.737	151.095		12800	0	0	0	0	0	0	0	0
76.86	63.08	58.79	118.432	117.781	157.256		13200	1	0	0	1	0	0	0	0
83.34	63.91	59.52	122.713	118.095	160.075		13600	0	0	0	0	0	0	0	0
86.16	64.85	59.73	129.711	125.195	166.027		14000	0	0	0	0	0	0	0	0
87.93	64.96	59.73	133.053	125.926	168.742		14400	0	0	0	0	0	0	0	0
88.14	65.27	60.05	133.157	127.074	169.995		14800	0	0	0	0	0	0	0	0
88.45	65.27	60.25	133.679	127.074	170.726		15200	0	0	0	0	0	0	0	0
90.12	65.79	60.78	137.752	131.878	172.188		15600	0	0	0	0	0	0	1	1
91.17	66.42	60.99	142.556	132.713	173.858		16000	0	0	0	0	0	0	0	0
91.8	66.53	61.3	144.019	135.428	174.276		16400	0	0	0	0	0	0	0	0
92.53	66.63	61.3	146.316	135.741	175.529		16800	0	0	0	0	0	0	0	0
93.78	66.73	61.4	146.316	142.528	178.244		17200	0	0	0	0	0	0	0	0
94.82	66.84	61.61	157.595	145.452	181.481		17600	0	0	0		0	0	0
95.76	66.94	61.72	158.013	146.287	183.465		18000	0	0	0		0	0	0
102.03	67.47	61.82	158.118	147.331	185.449		18400	0	0	0		0	0	0
103.28	67.57	62.24	158.222	147.644	185.867		18800	0	0	0		0	0	0
105.68	68.09	62.45	163.026	149.315	190.879		19200	0	0	0		0	0	0
105.89	71.22	62.55	164.906	149.42	191.923		19600	0	0	0		0	0	0
107.67	71.54	62.76	165.324	150.881	194.011		20000	0	0	0		0	0	0
108.19	72.69	62.87	171.068	156.415	196.517		20400
111.53	72.79	63.07	171.277	157.251	197.875		20800
112.47	73.31	63.39	171.799	160.279	204.036		21200
112.58	74.04	63.7	172.53	161.114	209.257		21600
116.65	74.88	64.12	175.245	167.17	211.449		22000
118.84	75.09	64.43	175.872	172.913	213.225		22400
125	75.09	64.64	177.543	178.447	213.225		22800
137.43	75.51	65.79	177.856	178.76	215		23200
137.64	75.92	67.04	180.154	179.909	215.104		23600
138.37	76.76	67.67	182.66	183.668	215.313		24000
139.42	77.28	67.77	183.287	184.921	218.446		24400
140.98	78.64	68.19	184.645	187.531	220.534		24800
142.13	79.27	68.61	185.48	187.949	232.229		25200
148.29	79.27	68.61	185.793	190.873	234.004		25600
149.86	79.37	68.92	186.733	193.17	236.197		26000
156.12	80.73	69.03	187.047	194.214	237.032		SUM >2800	11	8	6	25	11	4	8	23
156.54	80.94	69.03	188.091	194.945	240.896
156.75	84.28	69.13	190.075	199.122	241.105
162.6	84.28	69.34	190.284	201.628	242.253
163.23	84.59	69.86	196.133	201.732	245.281
163.96	85.32	69.97	196.759	201.941	246.534
164.9	85.53	69.97	197.386	202.881	246.534
173.15	85.95	70.18	197.49	205.282	247.996
175.13	86.79	70.18	197.595	206.848	248.936
177.53	87.41	70.18	200.623	209.668	250.502
177.74	87.52	70.7	200.728	212.487	251.442
179.31	87.83	70.91	201.25	212.905	252.591
180.77	87.93	71.12	204.383	213.531	252.8
187.87	90.13	71.43	205.636	223.346	255.201
192.47	90.65	72.05	206.263	223.555	255.41
195.08	94.62	72.37	208.038	223.868	255.723
197.17	95.35	72.99	208.561	224.495	256.559
198.11	96.39	72.99	211.38	225.748	260.213
199.57	96.81	73.2	212.738	227.732	263.764
200.2	96.92	73.83	214.827	227.836	264.808
201.45	97.33	73.83	215.349	229.611	265.539
201.66	98.48	74.04	216.707	230.238	265.643
206.98	99.84	74.14	219.004	230.342	268.045
210.12	101.2	74.46	219.527	231.282	268.776
210.64	101.41	74.56	221.72	232.117	269.089
220.25	101.93	74.56	221.824	235.981	272.222
230.38	102.35	74.87	221.929	238.8	272.326
231.63	103.18	75.08	222.66	238.904	272.43
232.05	104.64	75.08	223.182	239.322	273.37
234.45	104.96	75.19	223.808	240.157	273.475
235.39	105.27	75.71	223.913	240.679	273.579
238.1	107.67	76.23	224.017	242.454	275.041
244.68	107.67	76.75	224.017	244.543	276.92
244.68	108.51	77.59	224.122	247.571	282.141
247.29	108.93	78.22	224.122	249.033	284.021
250.53	109.97	78.32	225.062	249.659	285.274
256.69	110.7	78.63	226.106	249.868	285.796
257.63	111.33	79.36	229.657	250.703	287.78
258.57	112.58	79.68	229.97	251.225	288.302
258.57	112.89	79.78	231.746	255.715	289.973
259.2	113.1	79.99	235.088	256.133	290.286
260.66	113.21	80.1	235.505	256.133	296.551
261.5	114.04	80.51	235.61	256.968	297.909
266.2	115.09	80.93	236.236	257.595	299.475
268.91	116.97	81.24	236.55	259.057	299.579
272.15	118.12	81.24	237.49	262.189	303.13
275.39	118.74	81.77	238.221	263.024	304.592
275.8	119.47	82.08	238.952	263.86	305.636
278.73	121.35	82.39	239.265	265.53	309.082
284.58	121.56	82.6	239.892	268.036	311.17
286.66	121.67	83.33	240.309	270.542	311.797
287.08	122.08	83.65	241.249	271.586	311.797
292.2	122.4	84.17	241.354	271.795	312.005
292.51	122.61	84.48	241.876	273.153	312.11
292.83	123.23	85.11	242.712	273.988	312.319
293.03	124.28	85.21	243.756	276.076	316.287
297.11	128.35	85.32	243.86	276.912	317.435
298.15	128.56	85.94	244.174	278.165	318.375
301.28	129.81	86.15	244.278	278.582	318.479
302.33	129.92	86.47	246.471	280.88	320.881
302.64	131.07	86.78	246.576	281.297	321.508
305.25	133.05	86.99	247.516	282.132	321.716
309.01	133.15	87.2	249.604	282.759	323.074
309.01	133.36	87.61	250.544	283.385	323.596
309.53	133.99	87.72	250.649	284.012	324.536
314.76	134.41	87.72	252.215	285.474	324.745
316.95	135.24	87.82	252.737	288.502	327.146
318.41	137.96	88.55	252.737	290.381	327.251
318.72	139.42	89.91	252.842	293.201	328.921
319.56	142.76	89.91	253.051	293.932	329.026
322.17	143.18	90.33	253.051	294.662	330.279
323.53	143.7	90.43	255.035	298.108	330.696
328.23	146.31	90.43	255.14	298.421	331.532
329.06	149.24	91.06	255.14	301.032	331.741
329.9	151.64	91.37	257.019	301.867	332.994
332.93	152.06	92	257.333	305	335.917
334.7	152.06	92.31	257.437	305.104	338.11
334.7	153.1	92.31	257.646	306.357	338.841
335.02	154.67	93.25	257.646	306.879	339.99
337	154.67	94.09	257.75	309.281	340.199
338.88	156.65	94.3	257.855	310.847	340.199
339.51	157.49	96.28	258.377	312.831	340.303
340.86	160.2	96.49	258.586	316.694	342.287
342.12	160.83	96.7	258.795	317.738	344.898
343.16	160.93	98.37	260.048	319.2	347.195
343.27	162.61	100.04	260.048	319.722	348.657
346.19	163.75	100.04	260.153	320.14	349.91
348.59	165.01	101.4	260.361	322.542	351.894
348.91	165.63	102.03	261.51	323.481	353.564
353.08	167.1	102.34	261.615	325.778	353.669
355.59	169.5	102.97	262.555	326.823	353.773
357.57	170.54	103.38	263.912	327.031	353.982
357.89	172	103.38	264.643	327.345	354.295
358.62	172.42	103.8	265.688	329.015	354.295
359.14	174.93	104.95	266.21	330.268	354.295
360.39	175.76	105.37	267.254	332.252	355.757
361.23	179.42	105.68	270.492	333.923	356.801
361.54	181.09	105.68	270.492	334.863	358.576
362.79	182.03	105.89	270.805	336.011	358.994
364.26	182.34	106.52	271.223	336.429	359.203
366.24	182.66	106.72	271.327	336.847	360.56
367.08	184.95	107.14	271.432	337.786	361.709
367.18	186.73	107.98	272.476	340.397	362.231
367.29	187.88	109.23	273.416	341.023	364.111
372.09	187.98	109.54	273.834	342.903	364.633
373.24	190.39	110.28	274.774	343.007	366.617
374.28	190.59	110.28	274.878	345.409	367.557
374.8	192.37	110.38	275.296	345.722	374.553
375.54	192.68	110.48	276.027	347.184	376.015
375.74	193.73	111.01	276.027	348.332	376.641
381.38	194.04	111.95	276.445	350.107	377.372
383.68	194.04	112.05	276.445	350.734	377.685
385.46	194.14	112.68	276.967	355.224	378.521
385.98	195.4	112.78	278.011	358.878	378.625
386.71	196.34	113.2	278.011	361.489	378.834
386.71	196.44	113.51	278.325	365.143	379.043
386.81	197.49	113.72	278.847	365.457	379.043
386.81	198.74	114.56	280.622	366.083	380.087
387.75	198.95	115.18	281.249	366.814	386.561
389.32	199.68	115.18	281.353	367.963	386.874
389.32	203.54	116.65	281.353	371.199	387.501
391.1	203.96	117.48	282.606	373.497	390.738
392.98	204.07	118.73	283.024	382.79	391.573
393.71	204.38	119.47	283.129	383.729	391.886
395.69	206.05	119.99	284.173	386.34	392.722
398.82	206.57	120.4	285.531	386.549	392.826
400.18	206.57	123.02	285.844	387.697	393.139
402.79	206.99	123.54	286.053	388.428	393.453
403.73	207.41	124.16	287.306	393.649	393.661
404.25	209.29	124.37	288.246	395.32	398.987
404.88	209.5	124.69	289.29	395.424	399.927
406.76	210.02	124.69	289.708	396.781	400.658
409.48	211.27	124.9	290.23	399.392	401.075
409.89	213.05	125.1	291.484	400.958	404.834
411.25	214.41	125.94	291.692	401.271	405.461
412.3	215.76	127.19	293.468	404.926	406.923
413.55	216.81	127.71	293.781	405.552	407.027
414.91	218.16	127.71	293.99	407.536	407.132
415.32	219.94	128.45	294.095	410.773	408.593
415.95	221.09	129.8	294.095	412.339	409.638
417.41	223.07	130.43	294.721	412.862	411.622
418.87	223.07	132.73	295.661	413.279	412.666
420.23	223.7	133.35	295.87	416.516	412.77
423.16	224.95	133.67	296.079	416.934	413.501
424.2	225.27	133.77	297.019	418.918	414.232
424.83	225.48	134.19	297.228	420.066	417.26
425.04	226.1	134.61	297.541	421.215	419.766
425.66	226.1	134.71	297.645	422.363	420.08
426.92	226.73	135.76	298.376	422.781	421.124
427.23	229.55	136.07	299.63	424.243	422.69
428.27	229.86	136.17	300.361	427.48	423.108
429.94	231.22	136.9	300.674	427.793	428.537
430.36	231.95	137.32	303.076	429.359	429.06
430.68	234.35	137.84	303.076	435.207	429.791
430.68	234.98	138.26	303.181	437.086	429.895
431.2	237.17	139.2	303.494	438.235	430.835
431.72	237.9	139.41	304.016	444.917	433.758
435.48	238.01	139.62	304.643	445.126	437.622
435.79	239.89	140.04	304.643	448.154	437.622
436.42	240.72	140.35	304.747	450.138	438.562
437.88	241.87	141.29	304.852	451.391	439.815
438.61	243.86	141.5	304.956	451.391	440.65
442.48	249.81	141.5	305.06	452.122	440.859
443.62	251.27	141.5	306.731	452.644	440.963
446.03	251.79	143.59	306.836	455.881	442.216
448.12	252.21	144.74	307.045	461.519	446.08
450.73	252.84	145.26	307.254	462.668	447.333
450.83	252.84	145.68	307.671	463.19	448.064
450.83	255.66	147.03	308.716	464.965	448.482
456.89	258.06	147.14	308.82	467.158	449.421
458.98	258.37	147.66	310.073	469.664	452.658
460.75	258.69	148.18	310.282	474.154	452.763
461.17	261.82	148.29	311.118	475.929	455.582
461.17	264.53	148.6	311.222	476.973	457.357
467.02	266.1	148.6	311.64	478.435	457.984
470.36	266.62	150.27	312.267	479.583	460.385
470.88	268.4	150.58	312.789	479.688	460.699
472.03	268.92	151	313.102	479.792	462.056
472.13	269.13	152.05	313.729	483.76	462.996
476.62	269.44	152.15	314.46	483.969	468.008
480.38	270.17	152.99	315.713	486.893	468.112
483.2	270.38	153.2	316.235	490.547	468.53
484.98	272.05	153.3	317.802	490.652	469.157
486.96	272.16	153.3	317.906	496.081	469.679
488.22	274.04	154.55	318.115	496.081	471.036
488.74	277.69	154.55	318.115	497.961	471.141
490.72	278.84	155.81	318.324	500.153	471.558
495.94	279.78	156.01	318.324	504.017	473.02
495.94	281.03	157.69	319.682	504.643	476.362
497.62	281.66	158.63	320.099	505.688	479.494
504.19	282.81	159.15	320.935	505.896	480.643
507.22	283.75	159.15	321.457	506.314	481.687
507.85	286.57	159.88	321.666	507.149	482.314
509.1	286.99	160.09	321.875	508.507	484.611
512.03	286.99	160.61	322.293	510.177	485.028
512.76	286.99	160.71	322.501	510.908	486.699
513.28	287.61	161.13	324.381	511.952	488.161
514.12	289.29	161.44	324.381	512.37	489.727
516.41	291.06	161.55	325.843	512.683	491.398
517.98	291.37	162.91	325.843	514.354	497.768
518.29	296.18	163.01	326.157	514.981	498.812
520.9	296.18	163.01	326.679	514.981	500.169
522.16	296.39	163.43	326.888	522.185	500.274
525.5	296.91	164.79	326.992	529.181	500.587
525.6	297.12	165.1	327.097	532	501.005
526.33	298.16	165.41	328.141	532.731	502.884
530.72	298.89	165.52	328.976	532.836	503.511
532.5	306.62	165.62	329.29	533.462	506.33
533.02	310.49	166.77	330.439	533.88	507.061
534.27	310.8	166.98	331.065	535.551	513.117
537.61	311.74	167.92	332.214	536.804	518.443
537.93	314.45	170.01	332.527	542.651	520.635
539.28	316.65	170.11	333.258	543.904	520.635
541.27	317.17	171.47	333.363	547.141	521.993
542.63	321.76	172.51	333.676	552.048	523.768
543.46	321.97	172.72	333.676	552.466	524.395
544.3	321.97	173.04	333.781	558.627	524.499
544.4	322.39	173.87	333.989	559.775	531.6
544.82	323.96	173.87	334.198	561.655	531.6
548.26	327.09	173.87	334.825	561.968	534.21
549.83	331.48	174.08	335.347	562.803	535.672
550.25	340.35	174.5	335.556	564.578	536.612
550.77	341.29	174.71	335.765	571.052	537.76
551.61	346.72	174.81	337.436	573.454	539.849
555.58	347.04	175.02	338.376	574.393	543.503
558.19	349.54	175.23	338.898	577.526	544.965
559.02	352.26	175.86	339.316	581.807	547.785
561.74	353.2	177.63	339.629	588.49	552.275
563.93	353.83	178.68	340.36	589.429	553.423
564.24	356.96	178.99	340.36	589.638	554.676
565.81	357.06	179.93	343.075	591.518	558.122
567.69	357.9	180.56	343.18	591.831	559.166
567.9	360.72	180.87	345.06	592.875	559.48
568.21	362.39	180.87	346.104	594.337	560.524
569.99	362.6	181.29	346.417	598.409	561.15
573.43	364.9	181.6	346.835	604.465	561.672
576.04	367.82	182.23	348.297	604.57	562.299
577.71	374.71	183.06	349.864	605.196	562.299
578.13	377.74	183.27	349.968	608.329	563.239
581.16	378.37	184.21	351.013	608.851	565.849
582.83	378.79	185.05	351.222	615.22	566.58
584.29	379.1	185.25	352.893	616.055	568.251
587.01	380.25	185.46	353.415	619.501	569.295
590.87	383.28	186.19	354.564	620.232	569.399
591.4	383.59	186.3	356.235	623.678	575.665
591.81	386.93	186.72	357.383	624.409	577.648
591.92	388.71	188.18	357.592	629.003	578.902
600.79	393.2	189.85	358.323	632.762	581.721
601.11	395.5	190.16	359.159	633.075	588.717
601.63	398.21	190.16	359.994	633.597	590.074
603.51	399.99	190.48	360.725	635.894	592.998
603.82	403.12	191	360.934	640.071	598.01
606.22	403.85	192.36	361.248	643.308	598.01
606.75	404.06	192.67	361.456	646.127	598.219
608.21	407.09	192.77	363.232	647.067	599.368
611.13	410.64	194.97	363.336	647.902	605.842
611.65	411.47	195.49	364.485	649.26	606.155
615.52	411.58	196.53	365.947	654.063	607.512
615.52	417.74	196.85	366.156	654.063	607.617
617.19	422.02	198.83	366.783	657.822	610.541
617.5	422.75	199.14	367.723	658.657	612.525
617.71	423.69	201.02	369.289	659.701	613.047
619.38	426.72	201.13	369.602	660.537	614.926
619.38	430.59	201.75	370.02	663.252	616.388
619.8	433.93	202.17	370.438	664.191	621.818
621.26	434.66	202.38	371.378	664.713	625.055
622.83	435.49	202.48	371.9	669.099	627.77
623.46	437.9	206.24	372.736	671.605	628.605
624.5	439.25	206.24	374.198	673.589	629.649
625.23	442.6	206.77	374.72	674.215	632.782
626.17	443.95	206.77	375.138	678.392	634.244
630.77	443.95	208.33	375.138	681.524	637.585
631.29	445.62	208.54	375.346	683.717	637.794
641.42	445.83	208.54	376.286	685.388	645.626
644.55	447.61	208.65	376.704	685.388	646.774
645.91	447.71	210.32	378.271	685.701	653.561
650.92	448.03	211.57	380.255	687.372	659.722
658.02	448.97	211.67	380.777	696.038	666.509
660.11	449.07	212.2	381.508	696.247	669.12
677.03	450.12	213.03	381.717	697.291	669.851
677.34	452.73	215.54	382.239	697.604	672.148
678.28	454.29	215.75	383.075	699.484	679.98
680.89	455.44	216.79	383.493	700.528	681.65
687.37	455.75	218.46	387.252	700.841	687.08
687.99	457.43	219.09	387.252	701.05	691.361
690.19	457.95	219.72	387.461	701.886	693.45
692.59	461.5	219.72	388.401	701.99	694.703
698.65	464.21	221.28	388.819	702.721	695.956
699.48	464.84	221.49	388.923	703.974	696.582
699.59	468.81	221.6	389.237	704.6	697
701.99	470.17	222.53	389.863	704.914	698.566
721.83	472.78	223.06	391.43	706.062	706.398
724.96	474.34	223.06	391.848	714.938	708.068
728.93	474.55	223.16	392.579	728.825	712.141
729.56	475.49	224.62	392.892	731.122	712.767
743.34	477.89	224.83	394.458	732.062	713.498
746.06	480.19	227.03	396.547	732.897	715.065
751.28	480.61	227.13	397.069	732.897	715.587
752.11	480.71	227.44	397.383	733.837	718.51
761.2	480.92	227.86	399.576	735.299	723.836
762.66	482.28	229.22	403.858	737.909	724.671
764.44	483.33	229.53	403.962	741.042	725.924
765.69	483.95	230.05	408.035	743.652	733.756
773.84	484.47	230.47	409.184	744.174	735.322
783.55	491.47	230.58	409.289	744.696	743.049
786.79	494.4	230.89	409.393	745.845	747.852
788.56	507.03	231.41	409.393	748.56	750.358
789.29	508.49	232.46	409.811	750.752	752.551
797.54	509.85	232.87	409.811	752.945	758.712
800.78	512.46	232.87	410.333	757.435	760.905
801.3	520.09	233.29	410.751	757.853	761.531
802.35	520.19	233.81	412.317	758.897	763.515
803.81	522.49	234.44	412.63	760.985	764.246
811.85	523.53	234.65	414.51	761.089	767.901
812.69	526.56	234.75	414.719	764.013	770.198
814.36	530.32	235.17	415.764	764.222	770.511
818.53	531.78	236.11	416.704	765.057	773.644
826.47	533.98	237.36	416.912	769.025	777.821
826.47	536.8	237.57	417.852	771.949	779.387
830.86	537.63	238.3	418.792	772.366	790.664
835.03	537.84	240.29	419.106	773.306	791.813
837.54	538.05	240.71	419.628	774.35	791.813
838.38	538.15	240.91	421.299	774.664	792.022
839.32	538.68	241.33	422.656	775.394	792.857
840.78	543.58	241.44	424.327	775.499	793.797
842.66	544.11	242.38	425.163	778.318	795.154
845.89	547.14	242.58	425.685	778.736	800.688
847.46	551.42	243.21	426.103	780.615	803.821
848.3	554.03	244.05	426.416	780.929	804.552
849.86	555.49	245.3	427.043	781.868	804.865
851.95	557.27	245.51	428.609	784.061	807.476
852.79	558.52	245.61	429.027	786.776	807.476
854.04	572.41	245.82	429.236	787.089	807.789
858.32	573.24	247.91	431.325	788.133	808.102
862.92	574.18	248.12	431.429	790.013	812.592
863.02	574.5	248.22	431.534	794.816	813.323
865.95	578.67	248.33	434.145	795.756	813.95
868.97	582.64	248.85	434.249	798.888	814.367
869.7	585.36	250.63	434.458	801.185	816.769
877.95	585.36	250.83	434.667	802.543	817.291
878.79	586.72	250.94	434.98	805.884	817.5
882.03	590.06	252.3	436.651	808.599	818.544
884.95	592.77	252.3	437.278	809.017	820.737
887.25	594.34	252.61	438.009	810.061	821.677
892.68	600.08	253.45	438.322	814.028	824.809
911.9	604.37	255.22	441.037	817.37	825.123
915.34	606.25	255.43	441.246	817.579	826.271
926.41	606.77	255.64	441.455	825.097	826.376
927.98	607.5	256.26	441.56	826.663	827.315
933.93	613.14	256.37	442.291	828.856	838.071
937.9	614.08	256.79	443.648	828.96	841.934
944.9	616.06	257	447.095	834.494	851.854
945.42	617	257	448.348	836.269	852.376
953.15	617.52	258.14	452.734	838.88	854.36
957.43	618.57	258.14	452.943	843.369	856.031
958.05	618.88	258.67	456.807	846.293	860.834
958.47	619.09	259.82	457.33	847.755	862.818
960.56	620.34	260.13	458.792	850.365	866.264
962.44	623.16	261.17	463.805	852.558	867.83
964.42	623.9	261.49	466.938	852.976	868.248
966.62	624.63	261.7	468.818	856.839	869.083
969.02	630.79	263.26	471.533	857.152	869.396
975.08	631.1	263.78	473.622	860.911	870.963
975.81	635.59	263.89	478.635	861.642	873.469
979.04	635.91	265.14	480.723	864.253	877.854
984.06	637.89	265.56	483.857	864.984	877.959
987.5	637.89	267.23	485.11	865.088	881.718
988.23	638.41	268.38	485.423	871.457	887.983
990.01	638.62	268.8	485.632	875.112	889.236
992.31	641.34	268.8	487.721	880.437	889.863
994.92	647.6	269.74	489.705	880.646	889.967
995.75	650.84	269.74	491.689	880.646	893.831
1013.92	650.94	270.88	491.794	881.69	895.084
1017.89	652.3	271.3	492.316	882.108	895.71
1019.56	652.41	271.72	496.911	882.317	897.276
1021.97	652.61	273.91	497.016	887.851	900.096
1023.43	653.45	274.64	497.224	894.429	901.558
1024.47	655.33	275.17	498.582	894.951	902.602
1024.68	663.16	277.67	501.611	895.473	905.943
1029.38	663.58	279.34	502.76	895.786	906.152
1035.44	664.42	280.49	502.968	899.023	908.032
1044.63	665.67	283.31	503.804	899.232	908.554
1046.19	666.61	284.36	504.953	899.545	908.658
1046.92	671.62	284.77	509.235	900.589	908.867
1052.04	672.67	288.53	514.039	900.694	911.686
1052.56	674.23	291.46	515.396	901.529	914.715
1058.2	676.53	291.67	515.919	901.842	915.341
1059.56	677.57	291.87	521.976	904.453	915.968
1060.5	678.62	292.81	522.603	905.393	916.176
1064.16	678.93	293.02	523.125	911.762	932.675
1066.14	679.77	293.75	523.334	911.866	933.51
1072.93	682.59	294.49	523.438	912.911	938.627
1076.79	682.8	295.11	523.96	914.059	938.835
1078.15	683.11	295.95	524.796	914.164	939.044
1079.09	686.03	296.89	526.571	925.858	939.984
1081.18	688.02	298.98	528.764	926.171	940.297
1085.67	691.36	301.17	530.018	927.529	943.012
1100.71	693.24	303.36	530.227	928.677	944.474
1100.81	699.92	304.82	532.942	928.677	946.98
1106.35	701.59	305.76	534.091	930.557	951.47
1109.48	704.1	306.91	535.24	932.541	952.201
1112.09	708.59	307.43	538.895	933.898	952.723
1114.39	711.1	309.52	538.895	938.284	953.454
1115.43	711.31	309.84	541.297	943.191	954.916
1125.46	712.25	313.8	541.715	945.384	955.125
1129.63	712.46	314.74	542.028	945.384	956.378
1130.37	715.38	315.79	542.237	946.533	960.137
1130.57	716.95	316.83	545.37	949.039	960.137
1134.54	726.66	317.25	546.414	949.665	961.494
1135.17	726.97	317.46	548.19	951.336	961.599
1135.27	740.65	318.09	556.545	956.243	964.105
1138.93	743.16	318.61	559.678	956.765	966.089
1141.75	743.26	319.13	559.887	957.183	967.968
1145.51	745.35	319.65	560.827	958.645	968.595
1145.82	751.1	322.37	560.931	958.854	969.117
1151.77	752.98	323.52	566.466	960.002	970.683
1152.4	754.33	324.46	569.704	963.344	971.728
1167.65	755.59	325.08	569.808	965.954	972.25
1179.97	757.89	325.92	570.226	967.311	973.294
1182.16	762.06	326.13	571.479	967.938	977.157
1183.31	762.38	326.86	573.463	972.01	979.037
1184.98	764.67	327.8	573.986	973.263	982.065
1186.97	766.14	328.63	575.239	975.351	983.109
1192.92	766.45	331.04	577.745	977.127	985.302
1194.17	767.28	332.5	580.356	977.231	990.941
1194.38	769.58	332.81	580.983	977.44	992.82
1194.8	771.36	333.85	582.341	981.303	993.551
1195.11	775.12	334.79	588.816	981.825	994.909
1198.56	781.8	336.36	589.233	982.974	995.953
1199.19	781.91	337.93	591.009	983.809	997.102
1200.13	784.52	338.14	597.902	984.853	1000.03
1202.01	785.14	338.45	599.364	987.881	1000.34
1204.41	786.81	339.7	599.677	996.13	1000.76
1206.39	787.65	342	602.81	996.861	1002.43
1211.09	790.89	344.09	608.868	999.054	1002.95
1213.49	791.51	344.51	613.776	1000.1	1003.58
1215.16	792.87	344.61	614.507	1001.87	1006.5
1216.31	795.69	346.39	615.238	1002.4	1007.54
1218.71	796.11	352.23	615.76	1003.54	1014.12
1221.74	797.05	354.53	616.178	1006.99	1018.93
1221.85	798.82	355.26	617.014	1008.24	1021.22
1221.95	799.97	355.68	617.64	1010.54	1021.22
1222.79	803.11	355.78	618.789	1011.48	1024.25
1223.21	803.63	356.1	621.922	1014.09	1024.56
1223.62	805.61	356.2	621.922	1018.27	1025.09
1225.4	809.16	356.62	622.34	1018.68	1028.53
1227.59	810.73	357.04	623.384	1020.88	1032.4
1228.01	812.82	359.54	624.846	1021.61	1035.11
1232.29	814.28	360.07	628.293	1023.49	1037.3
1232.4	816.89	360.38	631.322	1024.22	1040.33
1249.1	817.31	362.36	634.455	1029.02	1043.46
1256.73	820.23	365.6	636.439	1029.44	1046.7
1256.73	822.95	366.33	638.632	1030.8	1048.68
1259.44	824.62	366.64	641.034	1031.63	1048.89
1263.72	826.29	368.84	641.661	1032.88	1049.73
1269.78	827.75	368.94	641.974	1039.78	1051.5
1271.35	828.69	368.94	643.018	1040.19	1052.13
1274.59	832.24	369.15	645.316	1040.82	1058.71
1275.63	832.77	369.67	646.256	1045.21	1059.44
1279.49	834.65	370.2	647.3	1045.94	1059.54
1286.07	836.73	371.34	649.807	1045.94	1059.96
1286.59	839.66	372.28	652.209	1047.61	1061.53
1287.53	840.49	372.91	652.313	1050.43	1062.99
1288.68	843.1	377.51	656.073	1054.29	1066.64
1293.28	845.92	377.71	656.386	1054.29	1068.11
1294.84	846.13	379.18	657.535	1054.5	1068.21
1294.95	848.43	379.28	659.102	1056.8	1068.42
1302.16	849.37	380.64	663.488	1060.24	1068.94
1303.41	851.25	387.32	665.264	1062.02	1071.13
1304.87	852.61	387.43	669.023	1063.69	1072.49
1305.91	853.13	388.78	669.232	1063.9	1079.28
1306.33	855.32	391.29	676.438	1067.13	1080.11
1308.53	855.74	392.86	676.647	1069.95	1080.22
1308.63	856.68	393.06	677.169	1074.86	1080.32
1310.51	858.14	396.82	677.483	1075.28	1082.73
1312.49	859.29	399.75	679.467	1075.38	1083.98
1313.12	863.57	403.82	681.347	1077.16	1086.69
1313.22	864.3	404.97	683.853	1078.41	1087.22
1317.4	864.41	405.81	684.48	1081.54	1088.36
1319.49	866.5	406.74	685.107	1081.65	1089.2
1320.74	868.17	409.77	686.151	1085.61	1090.24
1320.95	871.2	410.19	687.195	1088.96	1090.24
1324.61	872.45	412.7	687.822	1089.27	1092.75
1326.28	873.29	416.56	688.866	1089.48	1093.38
1328.47	875.06	416.56	690.433	1090.21	1101.63
1328.47	875.27	421.89	691.268	1095.12	1101.94
1330.66	883.31	421.89	693.879	1096.16	1103.92
1337.24	887.28	424.71	695.55	1097.21	1104.55
1342.26	888.53	425.23	697.012	1097.62	1104.86
1342.99	896.05	426.06	697.117	1099.4	1106.22
1343.51	896.37	427.94	697.117	1102.84	1107.26
1343.61	897.31	428.47	697.535	1106.5	1108.62
1344.03	901.8	428.47	701.608	1106.92	1110.61
1349.04	905.03	428.67	704.01	1107.33	1110.81
1351.13	905.03	429.41	704.845	1107.54	1110.92
1351.55	907.85	431.7	704.845	1109.21	1116.45
1351.66	907.96	432.33	707.038	1114.22	1117.29
1353.22	911.93	433.06	708.187	1114.96	1118.85
1355.21	913.81	433.37	708.5	1116.63	1119.38
1355.52	917.25	434	710.171	1116.73	1120
1359.28	924.77	434.42	711.32	1117.25	1121.57
1359.28	931.35	437.03	713.096	1119.45	1125.64
1359.38	934.69	442.25	713.2	1120.18	1127.63
1365.96	934.9	442.46	713.513	1120.59	1127.73
1368.36	936.05	446.11	713.827	1121.33	1128.88
1369.1	936.26	447.47	716.751	1122.79	1129.19
1372.65	936.68	447.78	718.318	1122.89	1129.61
1372.75	938.66	451.44	721.033	1125.5	1132.64
1373.38	940.02	453.32	722.495	1126.02	1144.33
1377.03	948.58	454.15	723.331	1127.28	1148.41
1379.75	951.19	457.81	726.359	1130.31	1151.85
1380.48	951.4	458.12	728.03	1130.41	1154.67
1380.69	955.69	458.23	728.552	1131.98	1158.43
1381.63	962.47	458.75	728.552	1135.53	1159.47
1381.73	965.92	459.17	729.701	1135.94	1160.41
1384.55	966.96	459.69	729.701	1145.45	1161.46
1386.54	967.17	459.69	730.954	1147.95	1163.75
1388.31	971.04	461.46	731.372	1149.62	1164.07
1392.07	971.46	461.88	731.581	1154.22	1165.74
1392.59	972.08	462.72	731.685	1154.63	1167.2
1394.99	974.59	465.22	733.983	1157.98	1167.72
1395.1	979.18	465.33	735.863	1159.44	1168.77
1395.41	983.88	468.15	736.49	1159.65	1170.12
1395.73	985.14	470.86	737.429	1160.17	1170.23
1400.01	985.55	470.86	739.832	1163.09	1170.33
1401.99	986.39	472.33	744.113	1163.09	1170.75
1402.83	987.12	472.53	747.351	1165.18	1170.86
1403.87	988.69	472.95	748.918	1166.43	1171.27
1408.99	990.25	473.27	750.066	1166.54	1171.69
1411.08	990.46	474	750.275	1171.34	1171.69
1412.64	991.09	478.17	751.528	1180.63	1172.84
1413.48	996.21	480.47	754.766	1181.36	1173.36
1420.27	997.67	483.19	755.497	1182.1	1177.64
1425.38	998.5	484.65	756.437	1184.18	1180.67
1426.85	1001.01	489.03	757.481	1184.29	1181.09
1429.25	1001.22	492.17	758.212	1185.65	1181.61
1430.08	1002.37	493.94	759.048	1185.85	1182.13
1430.5	1002.37	497.39	761.137	1188.15	1184.12
1431.02	1003.62	498.85	765.941	1194.52	1184.74
1432.59	1006.65	500.94	768.134	1197.65	1185.37
1435.31	1007.69	501.57	773.147	1199.32	1185.58
1437.08	1008.01	502.09	774.609	1199.43	1185.79
1437.5	1011.77	505.32	774.922	1202.14	1187.04
1438.12	1012.81	505.64	776.593	1204.23	1194.25
1441.36	1013.86	506.47	776.698	1205.38	1200.3
1445.02	1016.88	510.34	783.173	1206.42	1204.69
1451.18	1018.45	511.07	783.695	1208.51	1207.19
1454.73	1018.66	512.32	786.515	1209.35	1212.31
1456.61	1020.02	516.71	788.395	1210.6	1213.35
1458.07	1020.96	518.48	789.126	1212.48	1216.8
1458.8	1022.63	518.8	791.632	1212.9	1218.16
1466.11	1023.25	521.82	793.825	1215.2	1222.33
1468.62	1027.75	524.43	795.392	1216.97	1223.27
1472.17	1030.25	524.75	795.601	1217.07	1223.8
1478.75	1032.76	525.69	796.541	1217.7	1225.57
1489.82	1033.59	526.73	798.421	1221.36	1230.69
1495.04	1033.59	528.51	798.734	1223.86	1233.92
1500.68	1034.22	531.74	800.301	1233.26	1234.86
1501.62	1037.35	532.89	800.614	1233.36	1237.79
1502.77	1038.92	533.31	803.956	1251.32	1241.97
1505.38	1039.65	537.07	804.791	1255.4	1246.14
1506.95	1039.86	539.89	805.522	1257.28	1248.54
1508.51	1041.64	539.89	808.447	1259.68	1249.8
1511.75	1043.2	541.04	810.222	1260.3	1250.01
1513.11	1043.83	541.04	811.162	1262.08	1253.35
1515.4	1044.35	541.67	811.789	1270.64	1254.81
1521.67	1046.13	542.4	813.355	1271.06	1255.44
1522.09	1050.3	546.99	813.773	1275.97	1256.38
1523.03	1050.72	548.45	814.191	1278.05	1263.48
1523.24	1051.77	552.73	815.966	1279.31	1267.34
1525.85	1057.61	552.84	820.039	1280.04	1267.97
1539.21	1058.35	553.88	820.561	1283.69	1268.28
1548.3	1058.55	555.97	822.023	1285.99	1270.37
1548.82	1059.49	556.81	822.755	1287.97	1270.58
1552.37	1062.31	562.45	823.486	1288.39	1270.78
1557.59	1067.64	566.94	825.157	1293.19	1270.89
1560.94	1071.61	569.44	825.47	1294.34	1272.25
1565.01	1077.35	569.86	826.096	1296.54	1273.29
1567.83	1078.08	570.59	827.036	1296.95	1274.96
1568.56	1078.92	571.43	827.976	1305.2	1279.14
1573.05	1079.86	573.62	830.587	1305.2	1279.97
1573.68	1084.14	574.77	831.736	1309.38	1281.23
1575.35	1085.5	576.75	832.049	1311.26	1282.06
1576.08	1085.92	578.42	832.154	1313.66	1284.15
1577.44	1086.12	579.05	832.467	1314.81	1284.67
1580.99	1086.23	579.36	834.66	1316.27	1285.61
1591.12	1087.38	579.99	835.809	1319.72	1285.61
1594.15	1091.45	586.05	836.749	1324.83	1286.13
1596.97	1093.85	586.26	837.48	1325.46	1288.85
1597.17	1094.58	587.09	844.164	1325.98	1294.17
1604.48	1095.84	588.66	846.253	1328.38	1294.38
1606.68	1101.48	596.28	849.699	1329.43	1298.98
1607.3	1102.52	597.43	849.699	1329.64	1300.34
1610.85	1108.16	598.79	853.355	1330.26	1301.59
1612.84	1112.86	600.77	857.428	1334.54	1301.8
1613.05	1115.99	602.55	858.054	1336.21	1302.53
1613.15	1122.89	602.86	858.994	1341.02	1304.09
1618.16	1122.99	604.63	859.412	1342.79	1304.3
1620.36	1124.97	607.87	860.665	1343.52	1305.24
1621.4	1126.85	608.29	863.067	1344.46	1305.35
1623.91	1127.27	611.63	863.903	1346.97	1310.05
1624.85	1129.15	615.08	864.112	1347.6	1311.82
1627.56	1130.41	615.18	868.498	1349.68	1316
1628.4	1130.93	617.58	870.482	1353.34	1316.1
1628.92	1131.14	618.63	870.796	1353.65	1320.91
1630.38	1134.58	618.73	874.66	1355.11	1323.73
1632.37	1136.25	618.84	876.122	1356.57	1327.07
1632.68	1136.98	620.09	876.226	1356.89	1327.28
1635.5	1139.91	620.19	878.211	1357.31	1328.11
1635.5	1141.79	621.76	879.777	1361.17	1328.63
1641.45	1146.07	623.85	880.404	1363.88	1328.84
1642.29	1146.8	624.16	882.492	1364.82	1331.56
1644.69	1148.79	630.43	887.088	1370.25	1333.85
1649.08	1154.22	632.1	891.37	1371.82	1340.85
1649.18	1154.84	634.08	892.832	1373.39	1350.56
1658.89	1156.62	642.02	894.189	1375.89	1352.65
1658.89	1158.81	644.21	898.054	1386.96	1354.63
1665.89	1162.15	645.26	898.576	1389.05	1355.47
1670.07	1167.17	647.03	902.335	1390.72	1357.66
1672.36	1168	648.6	904.32	1391.24	1359.33
1685.42	1171.24	648.6	905.364	1394.16	1361
1689.8	1175.1	649.12	905.677	1395.73	1362.88
1693.04	1175.21	649.12	906.722	1398.03	1364.66
1694.5	1175.42	649.54	907.662	1406.38	1365.08
1703.49	1182.21	650.17	908.08	1412.65	1369.25
1705.16	1183.56	654.45	909.019	1413.48	1374.47
1707.45	1186.07	657.58	910.273	1415.05	1374.68
1708.6	1192.65	658.42	912.048	1416.82	1374.79
1711.11	1193.59	658.94	912.361	1418.39	1379.07
1711.63	1193.59	659.35	913.197	1419.02	1381.68
1715.29	1193.9	662.49	913.615	1421.73	1382.72
1719.05	1195.26	663.43	915.703	1422.77	1383.56
1726.67	1196.09	663.74	916.957	1427.68	1385.02
1736.28	1200.38	664.16	917.688	1428.94	1387.42
1742.54	1202.78	668.44	922.701	1429.77	1395.67
1746.93	1202.99	673.87	924.789	1432.38	1395.78
1752.15	1208.42	675.54	925.207	1433.43	1397.24
1756.75	1209.46	677.21	925.729	1434.89	1398.07
1768.02	1209.57	679.61	926.356	1434.89	1398.59
1770.11	1209.67	682.12	927.609	1435.41	1399.53
1779.41	1213.01	685.46	927.818	1435.72	1400.47
1782.02	1213.12	685.98	930.22	1436.87	1400.68
1782.12	1213.33	687.55	930.325	1438.54	1401
1786.93	1214.16	688.28	931.578	1442.93	1404.44
1793.5	1214.27	689.12	936.904	1443.45	1405.38
1795.18	1218.44	692.35	943.588	1447.73	1406.01
1799.14	1219.7	692.98	943.693	1449.71	1406.32
1799.77	1220.85	695.9	944.424	1449.92	1407.05
1808.02	1233.17	696.84	945.781	1453.16	1411.12
1808.96	1234.53	697.37	945.886	1454.73	1411.75
1810.84	1234.53	705.41	950.376	1454.83	1414.26
1815.85	1236.41	706.24	951.839	1461.1	1416.45
1816.79	1236.93	708.02	952.674	1461.83	1416.87
1817.32	1241.84	710	955.494	1464.85	1423.86
1817.63	1241.84	711.67	959.254	1466.32	1425.74
1819.61	1242.26	713.76	960.194	1467.05	1426.06
1819.93	1248.42	714.18	961.447	1468.2	1426.06
1822.85	1249.67	714.49	966.042	1468.51	1428.46
1828.7	1250.82	715.85	970.011	1470.6	1429.71
1829.85	1251.03	719.09	970.324	1470.91	1430.02
1830.47	1251.45	720.03	970.951	1472.48	1431.38
1847.6	1252.8	721.38	972.099	1472.58	1433.37
1847.7	1253.64	725.98	972.935	1473.42	1436.19
1848.23	1254.47	726.4	974.084	1476.24	1437.23
1850.42	1255.31	726.92	974.71	1478.74	1437.33
1853.66	1259.07	727.13	975.859	1480.93	1439.11
1853.66	1259.8	730.26	976.59	1486.05	1440.78
1857.52	1262.62	733.39	978.992	1486.47	1442.24
1871.83	1263.14	734.12	978.992	1489.08	1443.29
1882.58	1276.82	738.82	980.35	1491.27	1446.52
1884.15	1276.93	740.39	980.663	1496.49	1448.19
1889.58	1277.24	740.81	981.603	1497.95	1449.76
1899.29	1277.55	742.79	983.483	1506.93	1451.01
1903.05	1279.02	743.31	986.303	1510.48	1451.33
1903.37	1279.33	744.57	986.407	1511.53	1451.74
1906.81	1280.37	747.91	987.869	1513.2	1452.79
1909.63	1280.9	748.12	991.107	1515.29	1456.03
1912.87	1281.52	750.52	991.629	1515.71	1457.59
1923.42	1282.67	751.67	993.405	1517.06	1460.41
1929.06	1284.34	752.71	993.509	1519.67	1464.27
1931.77	1284.55	755.22	994.658	1526.15	1466.47
1932.09	1285.49	760.75	996.12	1526.36	1469.39
1937.93	1286.22	762.42	997.373	1530.74	1472.11
1942.11	1288.1	763.16	997.791	1534.5	1472.84
1955.27	1289.98	764.2	998.626	1537.74	1476.7
1956.52	1290.61	766.5	998.731	1539.3	1477.01
1963.41	1291.65	767.02	999.566	1541.6	1477.54
1969.68	1293.22	769.94	1001.24	1541.91	1478.27
1974.07	1293.22	773.39	1001.76	1543.06	1483.17
1975.11	1293.53	774.12	1004.68	1545.15	1486.93
1985.24	1293.85	776.73	1004.89	1551.52	1490.38
1988.48	1294.68	779.86	1006.67	1551.62	1493.93
1991.61	1295.2	780.39	1007.5	1552.04	1494.35
1997.77	1298.23	780.6	1007.61	1553.4	1497.27
2005.5	1298.34	782.68	1008.55	1554.76	1497.9
2005.71	1303.98	783.31	1008.76	1557.99	1497.9
2006.02	1305.65	783.52	1008.86	1557.99	1498
2021.79	1306.17	783.73	1011.47	1558.72	1498.42
2025.76	1308.15	788.53	1012.93	1559.04	1501.24
2032.13	1311.5	793.75	1013.25	1564.36	1502.8
2034.74	1316.3	793.96	1014.61	1564.36	1504.68
2035.16	1318.08	796.68	1016.07	1564.68	1505.73
2050.82	1319.22	796.78	1017.53	1566.24	1510.74
2065.76	1319.54	799.29	1020.35	1568.44	1513.66
2067.12	1319.54	803.15	1022.54	1572.82	1518.68
2082.99	1320.69	804.4	1025.26	1575.12	1519.09
2084.97	1323.92	806.39	1025.78	1576.06	1520.45
2091.76	1327.79	806.6	1025.88	1582.84	1520.66
2095.31	1328.73	807.02	1030.06	1584.52	1525.57
2098.03	1331.65	807.33	1030.17	1593.08	1530.27
2102.2	1334.16	807.54	1032.15	1593.91	1530.68
2118.91	1334.89	807.96	1035.07	1598.51	1531.52
2119.33	1337.19	809.63	1039.04	1598.72	1533.4
2140.11	1339.8	813.91	1039.04	1600.07	1540.29
2145.44	1340.22	814.12	1040.09	1604.25	1541.54
2159.22	1342.51	815.37	1041.24	1607.49	1542.48
2176.14	1342.72	815.58	1041.45	1608.11	1548.54
2186.58	1342.83	815.58	1041.45	1608.43	1552.82
2192.96	1344.18	816	1041.76	1611.45	1562.74
2194.73	1348.88	816.41	1042.18	1616.36	1569.11
2262.3	1350.35	816.83	1043.33	1617.41	1580.81
2284.44	1352.75	816.94	1050.64	1619.81	1581.95
2288.51	1353.9	817.56	1050.95	1621.58	1583.94
2361.93	1355.05	823.51	1054.08	1621.58	1586.97
2463.01	1356.4	828.84	1055.13	1622.52	1592.4
2530.06	1360.06	829.05	1056.38	1623.46	1596.05
2564.84	1365.91	829.26	1056.38	1623.88	1597.1
2643.16	1367.16	833.85	1057.32	1624.61	1600.12
3914.61	1369.04	834.9	1057.42	1626.6	1601.27
4587.67	1369.77	842.1	1058.16	1637.98	1601.27
4710.07	1372.69	846.8	1059.51	1640.27	1605.45
5378.53	1373.01	847.01	1061.08	1640.38	1613.8
5771.51	1373.32	847.95	1061.18	1646.02	1614.74
6115.61	1375.83	850.35	1061.6	1648	1614.95
13001	1376.25	852.13	1064.11	1649.67	1615.89
	1380.21	856.41	1064.53	1656.56	1618.08
	1381.57	857.98	1066.82	1657.92	1618.71
	1384.5	859.44	1068.08	1657.92	1624.66
	1386.17	860.9	1071.52	1659.38	1624.66
	1387	865.6	1071.52	1662.2	1627.38
	1388.67	867.48	1078.31	1662.83	1635.52
	1392.02	868.94	1081.13	1671.49	1640.01
	1393.89	870.72	1081.34	1675.15	1641.47
	1394.94	874.79	1082.8	1678.28	1642.1
	1394.94	875.1	1083.43	1678.91	1643.04
	1397.13	875.31	1083.74	1681.73	1644.71
	1397.65	877.09	1086.56	1682.77	1655.26
	1398.7	881.47	1088.44	1686.22	1657.97
	1401.41	881.68	1090.43	1697.91	1658.7
	1402.56	882.93	1092.31	1700.1	1659.54
	1404.44	883.35	1092.52	1700.1	1659.96
	1407.68	884.92	1096.8	1701.46	1662.67
	1408.52	893.38	1097.11	1702.61	1665.49
	1409.87	893.48	1100.03	1704.8	1667.06
	1410.5	894.53	1100.77	1710.55	1669.88
	1412.69	894.53	1101.39	1712.22	1671.86
	1420.63	895.57	1102.02	1716.29	1674.89
	1422.72	896.2	1102.75	1720.67	1677.92
	1425.33	897.87	1103.48	1725.79	1679.17
	1425.75	897.97	1107.45	1729.34	1683.66
	1433.68	898.18	1107.76	1729.55	1683.76
	1434.1	898.91	1108.29	1734.46	1688.67
	1435.15	899.43	1111	1736.44	1692.33
	1437.55	905.28	1117.58	1737.49	1693.79
	1438.59	905.49	1121.55	1739.57	1697.34
	1442.35	908.41	1122.8	1739.99	1699.53
	1444.65	909.15	1124.06	1741.04	1701.62
	1445.59	911.86	1128.65	1741.56	1701.83
	1446.53	912.59	1129.69	1742.08	1702.56
	1447.78	913.32	1131.47	1747.09	1705.27
	1449.66	914.05	1137.95	1753.04	1711.12
	1451.96	914.26	1142.64	1753.46	1716.66
	1454.05	916.46	1143.06	1755.03	1719.27
	1456.76	916.87	1147.87	1760.04	1721.98
	1460	919.38	1150.27	1761.81	1724.28
	1464.7	919.8	1152.78	1764.53	1727.41
	1467	923.87	1161.65	1769.23	1728.87
	1469.3	925.02	1161.97	1771.73	1730.54
	1470.45	925.23	1163.11	1772.88	1739.52
	1477.55	925.33	1164.99	1775.28	1747.25
	1477.55	925.54	1166.87	1775.39	1755.5
	1482.14	925.54	1168.75	1777.69	1757.28
	1484.75	930.14	1171.37	1778.73	1764.38
	1486.32	932.33	1172.1	1779.15	1765.52
	1487.57	933.69	1172.93	1787.4	1766.05
	1488.1	936.51	1173.66	1788.02	1766.05
	1498.75	938.8	1173.87	1791.36	1771.06
	1502.09	941.41	1174.18	1792.62	1771.69
	1502.82	942.56	1177.11	1793.77	1772.83
	1508.25	945.07	1178.99	1795.44	1774.71
	1508.77	946.84	1181.29	1797.32	1778.05
	1509.4	947.16	1185.26	1797.42	1786.72
	1512.01	949.56	1185.99	1800.76	1803.32
	1512.43	950.08	1186.2	1806.71	1803.43
	1514.41	952.9	1186.93	1807.76	1804.79
	1520.68	953.42	1189.01	1812.98	1808.75
	1521.1	953.74	1189.01	1816.42	1815.96
	1521.31	957.5	1189.54	1816.53	1818.47
	1525.17	958.54	1191.83	1819.97	1818.99
	1528.72	960.42	1194.76	1822.48	1826.82
	1528.83	961.25	1194.76	1823.42	1827.65
	1535.3	964.6	1199.67	1829.06	1837.99
	1537.08	964.7	1200.92	1834.91	1843.94
	1540.52	967	1203.01	1837.93	1844.78
	1541.15	973.79	1203.95	1843.15	1844.99
	1541.15	975.14	1204.47	1844.41	1845.93
	1543.97	975.98	1207.81	1856.31	1847.18
	1544.07	976.29	1208.86	1857.04	1848.96
	1545.85	977.86	1209.48	1857.35	1852.51
	1546.79	983.81	1210.74	1859.03	1852.61
	1553.16	986.32	1211.36	1865.29	1856.47
	1559.42	987.15	1213.04	1866.54	1859.92
	1559.63	988.3	1213.35	1869.15	1874.02
	1561.83	988.72	1217	1883.88	1878.4
	1562.66	989.03	1218.47	1884.29	1880.49
	1568.3	989.45	1218.57	1885.34	1882.16
	1572.27	991.33	1220.87	1889.2	1890.72
	1572.27	992.48	1221.81	1890.25	1891.04
	1574.15	993.42	1223.69	1893.17	1891.56
	1589.08	994.67	1226.61	1898.08	1899.49
	1589.4	995.4	1229.43	1908.31	1904.09
	1589.71	996.03	1230.06	1911.44	1936.98
	1590.13	998.22	1230.79	1915.51	1936.98
	1590.96	1000.31	1231.1	1928.36	1938.55
	1591.59	1001.15	1231.52	1933.06	1946.27
	1593.26	1004.38	1233.19	1952.58	1948.15
	1595.14	1004.38	1233.82	1959.79	1964.86
	1595.77	1005.32	1234.13	1990.28	1969.77
	1596.29	1005.43	1235.8	2003.96	1972.8
	1596.39	1006.37	1235.91	2006.98	1974.47
	1596.6	1006.37	1238	2022.12	1984.18
	1598.59	1006.79	1240.08	2050	1992.11
	1598.59	1008.35	1240.82	2064.62	1995.66
	1598.8	1008.98	1241.23	2136.04	1998.9
	1602.03	1016.5	1242.07	2267.71	2004.12
	1606.11	1017.54	1242.17	3211.63	2007.46
	1608.61	1018.38	1243.74	3510.47	2008.2
	1611.96	1018.69	1244.78	4367.94	2053.51
	1614.15	1020.36	1246.66	4613	2061.14
	1614.46	1021.61	1246.98		2063.54
	1615.4	1023.81	1250.42		2070.95
	1619.16	1024.02	1255.54		2071.68
	1619.16	1024.02	1255.65		2080.87
	1620.52	1024.64	1256.79		2090.27
	1621.25	1024.64	1259.82		2098.31
	1625.53	1024.85	1260.66		2107.39
	1628.14	1025.79	1262.23		2119.51
	1628.77	1027.67	1262.64		2121.7
	1630.75	1027.77	1264.21		2128.07
	1630.86	1030.91	1264.63		2128.28
	1632.11	1032.16	1265.46		2134.96
	1633.89	1032.89	1265.46		2143.21
	1639.32	1035.08	1267.86		2174.01
	1640.88	1036.13	1269.95		2175.16
	1644.96	1036.44	1271		2176.31
	1650.28	1037.59	1272.67		2176.62
	1650.39	1038.32	1272.88		2201.16
	1652.58	1040.1	1273.4		2212.54
	1654.56	1040.31	1274.03		2221.52
	1656.24	1041.56	1277.37		2247.52
	1659.79	1041.87	1279.25		2309.34
	1661.04	1042.29	1279.77		2310.28
	1661.25	1042.6	1280.4		2326.15
	1668.66	1044.17	1283.84		2386.61
	1670.02	1046.78	1286.45		2410.11
	1670.02	1047.09	1286.56		2420.44
	1670.33	1048.03	1289.69		2500.12
	1670.65	1048.76	1291.57		2729.42
	1672.21	1049.29	1292.2		3026.6
	1673.68	1049.81	1294.81		4243.19
	1675.97	1051.48	1299.93		7273.86
	1677.65	1051.58	1301.08		15337
	1678.58	1052.42	1302.33
	1679.73	1054.2	1303.48
	1687.98	1054.61	1305.04
	1691.85	1054.61	1306.4
	1692.27	1055.24	1307.45
	1694.77	1057.12	1309.85
	1701.87	1057.64	1310.68
	1703.13	1058.69	1310.68
	1704.38	1059.63	1312.46
	1704.9	1060.57	1313.29
	1709.39	1062.13	1314.76
	1709.6	1062.76	1317.58
	1713.36	1063.59	1319.25
	1719.84	1064.43	1319.67
	1724.75	1066.1	1320.81
	1725.16	1069.75	1321.65
	1727.04	1071.11	1323.22
	1736.86	1074.25	1323.32
	1737.8	1076.02	1326.66
	1746.78	1079.68	1327.92
	1750.96	1082.81	1332.82
	1752.84	1084.17	1337.42
	1753.99	1087.61	1338.46
	1757.02	1088.24	1343.48
	1767.15	1089.49	1345.25
	1771.11	1090.64	1348.49
	1771.74	1093.88	1354.86
	1772.16	1095.13	1357.47
	1773.93	1097.01	1357.58
	1777.49	1097.64	1361.23
	1779.36	1098.89	1362.9
	1783.44	1101.61	1365.1
	1785.63	1102.96	1365.72
	1785.84	1103.9	1366.98
	1788.66	1108.18	1367.08
	1789.39	1108.71	1368.23
	1790.02	1110.06	1369.48
	1791.06	1111.42	1375.12
	1794.72	1116.02	1378.05
	1797.22	1118.21	1379.3
	1797.64	1123.12	1384.52
	1797.75	1123.33	1385.04
	1799.42	1124.68	1388.18
	1807.14	1124.79	1393.71
	1809.44	1125.21	1395.28
	1810.28	1125.94	1397.99
	1814.66	1127.29	1398.83
	1816.33	1130.74	1400.6
	1819.36	1131.99	1400.92
	1819.99	1132.2	1404.47
	1820.51	1135.34	1405.51
	1821.35	1137.11	1405.72
	1827.09	1139.2	1407.6
	1833.25	1141.29	1414.49
	1842.55	1145.67	1415.54
	1846.93	1145.78	1422.64
	1850.59	1146.4	1423.06
	1852.89	1150.48	1425.88
	1853.93	1151.31	1427.03
	1856.12	1152.46	1427.65
	1865.84	1152.98	1434.34
	1877.22	1153.19	1434.65
	1884.53	1156.22	1435.38
	1898	1156.95	1436.95
	1898.32	1158.2	1437.78
	1898.53	1158.62	1439.25
	1903.12	1161.76	1441.65
	1908.97	1166.87	1442.9
	1916.49	1171.99	1447.39
	1921.4	1172.93	1448.54
	1934.66	1173.97	1450.11
	1946.77	1179.19	1460.55
	1948.55	1182.22	1462.43
	1951.06	1182.43	1464
	1951.89	1186.5	1465.77
	1960.14	1187.76	1467.34
	1982.7	1191.1	1468.18
	1983.74	1191.41	1480.5
	1986.15	1191.52	1481.75
	1994.81	1192.98	1481.96
	2004.74	1193.61	1483.42
	2011.73	1199.24	1488.44
	2022.49	1200.5	1492.51
	2024.79	1206.45	1492.93
	2025.41	1207.08	1493.14
	2032.41	1214.7	1495.96
	2059.98	1215.43	1497.94
	2063.64	1217.1	1498.98
	2063.74	1218.67	1501.28
	2078.26	1218.88	1507.44
	2097.47	1219.61	1509.11
	2108.44	1221.07	1510.58
	2108.65	1226.5	1514.23
	2121.18	1227.96	1517.05
	2125.36	1235.79	1517.36
	2132.67	1242.58	1519.87
	2147.5	1244.78	1521.54
	2153.35	1250.41	1524.57
	2202.33	1250.52	1524.78
	2228.44	1253.34	1528.96
	2248.7	1255.32	1529.06
	2276.58	1256.47	1531.36
	2398.35	1258.25	1536.79
	2634.9	1259.71	1539.3
	3348.29	1274.64	1542.64
	3880.08	1276.1	1543.89
	4170.51	1276.73	1544.21
	4740.52	1277.36	1545.15
	7537.91	1277.98	1550.58
	7567.89	1278.09	1551.52
	9827.65	1282.16	1558.1
		1282.68	1558.51
		1284.14	1559.87
		1284.14	1564.57
		1284.67	1566.45
		1286.55	1567.91
		1289.89	1570.52
		1295.21	1575.75
		1296.99	1577
		1297.2	1577.21
		1297.93	1580.86
		1299.6	1581.18
		1303.78	1583.16
		1305.03	1588.07
		1310.88	1588.59
		1311.92	1589.84
		1313.59	1599.87
		1315.47	1600.6
		1316.93	1601.12
		1322.36	1602.27
		1322.78	1607.7
		1322.99	1609.06
		1324.04	1611.78
		1325.6	1617.62
		1326.02	1620.76
		1326.23	1621.07
		1326.96	1622.74
		1329.88	1624.73
		1336.98	1626.92
		1341.27	1630.78
		1345.23	1633.71
		1345.34	1637.89
		1346.8	1638.93
		1346.91	1643.94
		1350.66	1644.57
		1353.69	1645.2
		1354.95	1649.69
		1358.29	1652.09
		1359.54	1653.45
		1365.49	1655.01
		1368.31	1661.59
		1371.24	1666.71
		1374.47	1666.81
		1395.67	1667.13
		1398.39	1669.01
		1398.7	1669.84
		1399.43	1676.42
		1406.01	1679.03
		1406.74	1682.27
		1408.41	1687.39
		1409.25	1687.6
		1416.66	1692.82
		1416.98	1695.33
		1420.84	1699.82
		1422.2	1700.23
		1422.82	1701.38
		1427.52	1701.59
		1431.91	1709.42
		1434.1	1710.05
		1438.17	1710.47
		1439.11	1715.17
		1448.51	1717.67
		1463.66	1718.72
		1465.85	1720.39
		1470.44	1729.16
		1471.28	1730.1
		1472.74	1738.77
		1478.07	1740.02
		1481.41	1743.05
		1482.14	1751.09
		1484.44	1755.9
		1487.36	1760.7
		1493.21	1766.86
		1503.76	1767.28
		1508.14	1773.03
		1508.35	1773.34
		1509.5	1779.08
		1512.11	1790.78
		1517.96	1796
		1518.69	1798.3
		1525.16	1803.52
		1530.28	1805.19
		1534.35	1806.13
		1544.59	1807.39
		1544.9	1819.19
		1547.41	1819.29
		1548.66	1822.32
		1557.95	1832.45
		1559.21	1837.26
		1559.94	1840.7
		1560.04	1855.85
		1565.26	1857.62
		1565.79	1871.93
		1573.2	1872.87
		1579.36	1873.08
		1589.7	1878.72
		1590.74	1880.7
		1593.25	1883
		1598.37	1910.78
		1598.99	1910.88
		1606.3	1911.93
		1606.72	1918.3
		1607.14	1921.43
		1612.05	1924.67
		1629.69	1937.41
		1653.3	1956.21
		1670.11	1978.98
		1672.41	1997.36
		1676.17	2042.58
		1677.63	2061.59
		1689.22	2074.12
		1689.32	2093.54
		1690.89	2115.27
		1695.48	2147.96
		1704.05	2148.9
		1715.12	2169.99
		1734.23	2321.01
		1739.34	2639.96
		1835.1	2728.83
		1835.73	2766.95
		1837.3	2926.43
		1853.07	3001.21
		1859.33	3075.15
		1868.83	3908.76
		1946.42	3991.58
		2019.52	4366.3
		2057.43	4996.68
		2082.7	5369.42
		2085
		2116.64
		2123.11
		2157.37
		2175.43
		2197.47
		2360.79
		3904.86
		3966.36
		4604.62
		4764.4
		5408.92
		6036.32
