# Supplementary material for: The muscle specific MEF2Dα2 isoform promotes muscle ketolysis and running capacity in mice
Source: EMBO Rep. 2025 Sep 16;26(21):5216–38. doi: 10.1038/s44319-025-00578-3 (PMC12592725; doi:10.1038/s44319-025-00578-3)
Supplement: Supplementary file 6 — Source data Fig. 2 [file 44319_2025_578_MOESM6_ESM.zip › Figure 2/2F/Fig 2F 1047-Soleus-All fibers_annotated.xlsm]

## Sheet: Sheet1
	Fiber Count in Wt or Mef2da2 EKO								Fiber count sorted in 400um2 cross-sectional area increments
WT-1	WT-2	WT-3	Eko-1	Eko-2	Eko-3		Range	WT-1	WT-2	WT-3	Total WT	EKO-1	EKO-2	EKO-3	Total EKO
50.8547	67.576	64.7466	52.418	51.8999	64.7594		400	223	210	75		168	189	99
59.2087	74.9917	88.87	53.7754	67.8772	97.0346		800	258	380	260		167	362	257
60.2529	76.245	91.794	56.908	69.548	117.507		1200	201	214	301		231	274	339
67.4582	77.7072	102.237	57.7433	77.7977	159.601		1600	102	138	128		169	97	165
69.129	77.9161	115.291	61.9201	78.4243	201.067		2000	49	44	24		70	17	40
71.5307	79.4828	118.633	64.1128	85.4208	202.53		2400	33	12	15		27	1	5
74.7679	87.734	128.24	67.3498	87.6138	203.156		2800	19	5	5		2	0	1
75.9166	92.1207	142.965	67.8719	93.044	203.47		3200	9	3	1		5	2	0
76.9608	93.0607	158.943	72.5707	95.8635	204.619		3600	9	1	1		0	0	0
82.3909	94.5229	203.012	74.8679	96.0723	204.828		4000	2	0	2		1	0	0
89.1785	97.0296	203.743	76.4342	98.3697	206.499		4400	4	1	0		0	2	0
97.1147	119.068	204.37	78.0005	100.041	207.021		4800	5	0	0		0	0	0
97.9501	122.619	205.727	79.7756	100.667	207.23		5200	0	0	0		0	0	0
101.187	129.199	206.667	83.117	104.531	210.99		5600	2	1	1		0	0	1
106.2	137.972	206.772	83.2214	107.35	212.557		6000	2	0	1		0	0	1
106.617	150.297	210.844	83.7435	111.319	212.975		6400	1	0	1		0	1	0
108.706	157.294	211.053	83.8479	114.869	213.915		6800	2	0	0		0	0	1
109.019	186.33	213.768	83.8479	117.793	214.646		7200	2	0	0		0	0	0
109.124	200.953	220.765	84.1611	124.998	216.526		7600	1	0	0		0	0	0
110.794	205.026	220.87	85.4142	130.637	217.466		8000	1	0	0		0	0	0
111.108	206.593	227.971	87.2937	132.935	221.122		8400	0	0	0		0	0	0
112.361	206.801	230.582	87.7114	142.96	223.315		8800	0	0	2		0	0	0
116.747	210.144	230.686	87.8158	144.213	223.629		9200	0	0	0		0	0	0
119.148	212.337	234.028	88.3379	147.972	223.838		9600	0	0	0		0	0	0
119.879	212.859	240.085	89.7997	158.728	235.118		10000	1	0	0		0	0	0
121.968	213.068	240.607	90.8439	161.652	240.863		10400	0	0	1		0	0	0
122.699	213.277	247.186	92.3058	171.677	241.803		10800	1	0	0		0	0	0
133.35	213.382	251.99	96.3781	195.173	245.877		11200	0	0	0		0	0	0
137.214	214.739	253.034	99.3018	198.515	249.533		11600	0	0	0		0	0	0
144.523	215.47	254.809	101.808	201.752	251.935		12000	0	0	0		0	0	0
145.672	217.037	257.42	104.627	202.274	253.502		12400	0	0	0		0	0	0
145.985	217.037	257.525	105.045	206.451	254.233		12800	0	0	0		0	0	0
146.09	217.455	257.733	109.639	207.286	255.173		13200	0	0	0		0	1	0
154.339	217.977	258.256	111.728	207.391	261.544		13600	1	0	0		0	0	0
161.127	219.335	262.642	116.113	207.495	262.38		14000	0	0	0		0	0	0
162.798	219.648	267.759	116.531	207.495	264.887		14400	0	0	0		0	0	0
163.529	219.962	268.176	117.784	209.584	265.513		14800	0	1	0		0	0	0
168.854	220.693	273.816	118.619	210.733	270.214		15200	0	0	0		0	0	0
173.867	220.693	274.964	118.724	211.881	272.198		15600	0	0	0		0	0	0
177.835	221.11	275.069	123.109	211.986	273.87		16000	0	0	0		0	0	0
193.812	221.424	279.873	124.362	214.387	281.808		16400	0	0	0		0	0	0
196.945	221.946	281.335	124.362	216.789	282.017		16800	0	0	0		0	0	0
200.704	222.259	287.6	125.093	216.894	284.628		17200	0	0	0		0	0	0
203.314	224.035	295.015	126.764	218.773	284.837		17600	1	0	0		0	0	0
206.029	226.228	297.626	127.704	218.773	285.046		18000	0	0	0		0	0	0
206.447	226.646	303.996	129.688	220.34	287.135		18400	0	0	0		0	0	0
208.64	227.482	308.173	130.105	220.653	289.119		18800	0	0	0		0	0	0
208.64	227.795	308.173	132.924	222.115	289.224		19200	0	0	0		0	0	0
209.162	228.108	315.483	135.117	222.533	290.059		19600	0	0	0		0	0	0
209.371	230.197	317.676	138.459	222.637	295.595		20000	0	0	0		0	0	0
210.624	231.033	320.809	140.129	222.742	295.7		SUM >2800	63	12	15	0	8	6	4
210.624	231.659	323.42	142.844	222.846	297.789
210.729	232.704	328.433	144.306	227.858	304.369
211.564	233.226	329.686	145.664	228.172	309.278
211.564	233.226	331.148	146.186	228.485	313.561
215.01	233.748	334.698	148.483	229.112	314.71
215.114	233.957	339.92	156.21	229.425	317.217
215.219	234.793	343.888	160.909	230.991	318.679
216.785	235.419	346.081	161.431	235.273	319.828
216.89	236.046	348.379	162.788	236.421	320.037
217.516	243.88	355.062	165.294	237.152	325.573
218.874	244.715	359.448	166.338	239.868	327.453
220.022	245.864	363.208	171.246	242.896	327.871
220.649	246.073	367.907	190.25	243.731	328.706
220.753	247.953	370.518	192.025	245.611	337.898
221.067	249.206	372.502	194.636	246.342	338.211
223.99	250.251	373.233	198.29	250.206	338.942
225.766	250.877	380.856	204.66	250.937	339.569
226.183	251.086	381.796	205.6	251.459	339.987
227.332	251.608	388.375	206.017	253.443	343.225
228.585	252.235	388.793	219.278	256.68	343.747
229.838	252.235	392.657	219.696	257.307	344.792
229.943	252.757	395.268	220.636	258.664	345.627
230.151	253.906	395.999	221.576	262.424	347.298
231.405	254.429	399.967	222.62	266.914	349.91
231.613	254.533	401.847	224.917	268.063	350.118
231.927	255.473	403.413	225.23	268.794	350.745
232.971	256.309	412.081	225.857	269.002	351.059
234.851	257.666	414.17	226.692	269.838	353.252
236.104	259.86	425.135	227.319	269.838	353.565
236.208	261.426	428.163	227.423	270.464	355.445
237.148	261.74	429.834	230.242	274.015	359.728
238.714	264.351	430.565	230.973	274.85	361.295
239.236	264.769	430.774	231.287	277.461	361.713
241.012	265.5	431.505	232.226	277.774	363.488
241.951	266.022	433.28	232.435	278.088	363.906
244.249	266.649	436.622	235.985	281.325	365.159
245.293	270.722	439.442	236.612	281.534	367.457
245.293	274.064	439.755	237.865	283.1	371.949
245.502	274.169	441.113	241.415	285.189	372.366
246.546	274.378	441.321	241.937	287.695	384.378
246.755	274.586	442.366	244.234	288.113	385.632
246.755	274.9	453.018	247.367	290.097	386.99
249.888	277.72	453.958	247.471	291.767	387.721
250.619	279.286	456.046	247.785	291.872	388.139
251.767	281.062	459.388	250.291	293.125	391.69
255.422	281.898	463.983	252.483	293.752	396.703
256.153	282.315	464.192	254.05	296.467	397.017
258.242	283.046	464.401	254.154	296.676	397.017
261.374	283.464	465.967	256.138	297.824	409.655
263.254	283.778	470.562	256.973	297.929	411.535
263.776	285.24	475.366	258.226	298.346	413.624
265.656	287.538	475.888	258.853	298.973	414.356
268.58	290.358	476.306	259.479	300.122	414.565
268.893	291.193	476.619	259.897	300.226	414.878
269.311	291.402	478.603	261.046	300.539	415.4
270.459	291.507	480.9	262.612	303.359	415.818
276.307	291.507	483.198	264.074	303.359	419.996
276.829	291.611	487.48	264.909	303.463	425.218
277.873	292.342	488.002	271.696	303.985	427.621
280.275	292.551	488.211	272.323	305.865	432.321
282.573	292.655	489.359	272.949	306.178	434.097
282.781	294.013	493.014	276.082	309.416	435.037
285.392	294.849	495.312	276.395	310.147	435.664
285.81	295.058	499.385	276.5	311.504	437.857
285.914	295.058	501.473	277.648	314.532	438.588
286.227	299.131	503.562	280.885	315.577	441.095
286.332	299.549	504.606	281.721	317.143	441.722
287.167	299.653	509.305	282.66	318.187	448.929
290.196	300.593	512.125	283.078	320.485	452.793
290.822	301.533	513.169	285.062	320.902	453.942
291.657	301.638	513.587	287.464	321.633	454.569
293.746	302.996	516.093	289.239	326.541	456.658
294.373	303.1	517.451	289.865	327.272	459.896
294.477	303.518	521.837	291.536	327.586	466.581
294.581	305.816	523.821	292.058	327.586	469.819
294.79	305.92	525.91	297.07	328.003	472.43
296.67	308.636	527.267	297.488	328.63	473.266
296.879	311.456	533.638	297.592	330.823	477.862
296.983	313.022	536.248	306.99	331.45	479.324
298.341	316.678	541.365	311.062	332.18	484.338
298.758	317.2	544.498	311.167	333.851	486.844
300.011	320.542	545.96	311.584	334.165	493.111
300.325	320.751	548.676	312.002	335	493.947
301.16	323.153	548.884	312.315	339.804	493.947
303.457	323.78	549.302	315.03	339.908	496.454
305.442	323.989	550.66	316.596	340.535	496.767
306.695	324.302	554.315	318.476	343.459	498.125
307.739	324.407	555.672	324.219	343.459	498.125
308.365	324.511	558.805	324.532	344.607	498.229
309.201	325.138	560.267	334.139	346.591	498.961
310.245	326.391	560.476	335.6	347.009	499.274
310.454	326.913	561.312	339.255	348.68	499.274
310.558	329.942	563.922	341.135	349.724	501.259
310.558	330.047	565.489	341.866	351.499	504.601
311.916	331.091	568.831	350.95	352.022	509.092
312.542	335.374	569.353	351.368	352.544	509.197
313.691	335.791	569.979	352.099	353.588	509.719
314.109	336.209	570.71	354.082	353.797	512.017
315.466	336.836	572.799	354.396	354.841	514.628
315.571	337.671	573.426	355.127	354.945	518.702
315.675	338.298	574.261	355.544	355.259	519.224
317.868	342.476	575.096	358.677	356.094	519.329
318.286	342.58	579.587	360.348	356.616	519.433
318.495	344.251	582.511	360.661	360.376	520.06
322.149	346.549	582.824	365.777	360.898	521.104
322.567	346.549	583.346	366.613	361.107	525.596
322.672	346.654	584.6	373.504	361.733	527.058
322.985	346.863	585.122	376.637	361.942	527.685
323.089	346.967	585.331	382.171	362.151	528.52
323.403	347.907	588.15	386.139	362.986	531.445
323.611	348.011	588.255	387.183	365.493	534.16
324.342	348.534	590.03	387.287	371.549	537.503
324.551	348.534	590.239	392.508	372.071	537.921
324.864	350.414	591.701	392.717	372.28	538.025
330.503	351.249	596.087	393.239	372.698	538.339
332.383	352.503	599.742	397.103	373.951	541.159
335.307	356.889	601.204	399.504	374.578	541.472
336.56	358.874	602.353	400.444	375.413	541.89
337.187	359.918	607.47	408.798	376.04	542.308
339.379	361.172	607.574	410.364	379.068	544.083
339.379	363.052	611.543	416.107	379.172	545.232
339.379	363.156	612.378	418.3	380.634	549.828
339.588	364.932	614.153	422.79	381.992	549.828
339.902	366.498	615.406	424.252	383.976	554.528
341.364	366.916	616.242	425.922	384.08	557.035
343.139	367.96	619.792	427.593	384.394	560.482
344.287	368.065	620.523	432.605	384.603	562.989
344.705	368.483	621.568	433.336	386.587	564.973
346.167	368.692	621.986	435.738	388.78	567.062
347.316	369.005	621.986	436.051	389.093	568.316
348.151	370.363	623.03	438.452	390.45	570.927
349.404	370.363	624.074	443.151	391.181	571.345
350.135	370.572	626.058	447.641	391.181	576.463
350.657	371.094	627.52	448.372	391.39	577.821
353.059	371.407	628.46	454.637	391.808	579.283
354.103	373.078	630.131	455.577	394.419	580.014
354.312	374.54	631.071	459.441	394.419	582.521
355.356	374.749	632.011	460.067	396.403	583.043
355.879	375.48	632.22	463.408	402.459	585.341
356.923	376.212	635.77	469.778	403.399	586.595
358.385	376.316	636.292	475.73	403.504	591.191
361.413	377.047	637.232	477.609	403.608	592.235
362.248	382.374	640.887	480.429	403.713	592.757
362.771	382.896	643.185	484.501	404.444	592.757
363.188	383.105	643.603	487.007	405.488	595.473
364.755	384.149	643.603	488.051	407.159	596.204
365.694	385.507	644.856	489.617	407.785	596.726
368.096	385.507	647.049	491.706	408.099	598.607
369.245	385.612	647.258	491.81	409.456	599.964
370.289	386.761	651.539	492.959	409.978	600.382
370.811	387.387	654.359	493.899	412.589	600.487
371.542	389.267	656.761	496.405	412.693	601.322
375.824	391.252	658.954	497.031	416.661	606.336
378.33	392.714	661.356	500.999	417.288	608.738
383.76	394.698	661.878	502.879	417.81	608.843
383.969	394.698	662.609	510.397	419.69	609.365
386.893	396.056	663.235	514.469	420.63	611.872
387.101	397.205	665.951	521.256	423.345	615.319
387.206	397.31	666.473	521.674	423.658	617.825
390.13	401.174	668.039	523.24	427.104	619.706
390.234	401.801	668.979	523.24	428.148	620.959
390.547	401.905	671.485	524.598	430.55	623.466
391.905	403.472	674.096	527.312	432.325	625.137
392.427	406.919	676.08	527.73	434.414	625.346
393.471	407.545	676.08	529.088	434.623	625.346
393.68	407.859	679.526	530.863	435.98	625.555
394.724	407.963	680.571	532.533	438.173	625.868
395.247	408.381	681.72	532.742	439.322	628.479
395.351	409.634	682.451	533.264	444.752	628.688
396.395	411.514	682.659	534.308	445.692	628.793
397.335	411.619	683.808	537.963	446.632	629.211
399.319	412.976	684.017	541.409	446.945	630.673
401.094	413.081	687.045	541.931	447.572	631.926
401.512	414.543	688.716	546.525	448.198	633.075
402.139	415.692	689.969	546.63	449.034	634.015
402.556	416.005	690.074	549.971	449.347	635.373
405.585	417.259	691.536	551.224	450.496	635.582
407.255	417.781	693.625	555.714	451.54	636.835
407.986	418.094	694.042	557.176	451.749	638.193
409.762	418.407	694.773	557.907	452.584	638.402
410.179	419.139	695.504	558.742	453.733	640.7
410.701	420.601	697.802	559.995	454.255	641.431
411.746	420.601	700.935	562.815	456.03	642.476
411.954	420.81	702.501	566.574	456.657	642.58
412.477	427.39	705.634	570.124	457.805	643.729
413.625	427.703	706.052	573.779	459.894	644.251
413.939	428.539	706.783	586.726	460.207	650.623
414.878	430.21	707.096	588.188	460.521	653.13
416.027	431.776	708.349	588.502	461.356	654.488
416.236	431.881	708.871	592.261	462.296	660.65
416.967	431.985	710.124	594.14	462.922	663.366
417.385	433.448	713.884	598.63	463.758	663.575
418.324	433.552	714.302	602.598	463.862	665.768
421.561	434.596	714.824	602.807	464.28	667.022
425.53	435.536	714.928	604.06	464.906	667.335
427.2	435.641	715.242	604.373	467.83	667.544
428.976	438.252	715.555	604.582	469.606	668.066
430.229	438.67	717.643	612.727	471.381	668.902
431.273	440.132	719.523	613.875	474.096	669.529
431.586	441.594	720.567	619.305	475.14	670.782
431.9	442.221	720.776	623.273	476.185	671.513
432.735	442.639	721.821	627.032	476.498	672.244
434.51	442.639	727.147	627.241	477.647	672.349
435.763	445.25	730.175	629.956	479.317	672.871
438.792	448.174	730.279	631.313	479.317	672.871
439.94	448.697	730.279	634.654	480.153	673.08
441.402	448.801	730.697	636.534	480.884	674.647
447.772	449.95	733.412	646.871	484.956	675.796
451.949	450.263	733.935	655.434	486.209	676.109
454.455	451.517	736.128	657.313	487.149	676.944
458.006	452.874	736.232	657.835	487.776	678.616
458.11	453.71	736.545	663.787	490.909	680.078
458.423	453.814	737.276	664.1	492.162	680.809
458.423	454.754	739.156	664.309	493.624	683.316
460.094	458.201	739.678	664.936	494.981	685.092
460.825	458.619	739.887	665.249	495.086	685.196
461.974	463.528	740.096	665.98	496.339	685.405
462.183	466.243	740.827	673.289	498.323	687.181
463.958	467.183	741.036	673.602	499.263	688.434
466.568	469.272	743.438	676.944	502.604	688.956
469.492	470.317	743.542	677.988	504.693	690.628
469.597	473.763	743.96	679.137	504.797	690.628
470.328	474.181	744.273	679.137	506.259	691.672
471.79	474.912	744.9	680.39	506.468	691.776
474.714	475.748	745.317	685.819	506.886	692.09
475.967	475.852	747.197	687.177	507.304	693.03
477.637	475.957	752.628	689.056	510.332	693.343
478.055	476.583	754.194	694.486	510.959	693.657
480.875	479.926	758.058	697.41	511.167	694.492
481.083	480.552	759.415	697.932	512.525	695.746
481.919	482.223	760.146	700.542	514.196	696.477
483.798	484.626	760.146	701.378	514.822	699.297
485.052	485.044	760.251	702.317	515.449	699.401
486.722	486.61	760.355	703.779	515.762	700.237
491.004	486.61	762.34	704.093	516.911	700.446
494.659	486.819	763.593	704.719	517.851	702.013
496.225	487.655	765.681	704.824	518.06	705.146
497.896	488.49	766.726	707.33	518.582	706.922
498.94	489.744	767.561	708.791	518.999	708.071
500.089	490.161	767.665	710.044	520.461	712.249
500.924	491.101	768.396	710.88	521.088	712.353
502.073	492.981	768.814	716.31	522.028	712.353
502.595	493.399	769.023	716.414	522.028	712.458
505.623	494.652	770.694	718.607	522.55	712.458
506.459	494.757	772.052	719.338	522.55	713.293
511.575	496.637	773.096	720.486	525.474	713.607
511.889	497.159	773.2	721.844	527.458	714.965
512.828	497.472	773.514	725.916	527.667	715.173
512.933	497.472	774.349	730.615	528.711	717.158
512.933	498.308	774.871	732.181	532.575	717.785
513.664	498.726	776.02	734.061	535.081	718.516
515.648	502.277	777.377	734.583	536.23	718.516
516.066	502.486	777.586	740.743	536.334	720.5
517.945	505.097	777.9	742.205	536.334	721.127
518.05	506.455	778.004	743.145	540.198	722.276
518.363	507.29	778.422	743.667	541.555	724.156
518.572	507.499	779.466	744.189	543.017	726.559
520.66	507.499	781.45	749.306	544.584	731.572
525.777	510.11	781.555	751.29	545.002	731.677
526.195	510.946	781.868	751.394	547.612	732.408
528.701	512.408	784.583	751.394	548.343	733.661
534.131	512.826	785.105	752.856	548.448	734.915
534.758	513.139	785.941	758.286	549.492	740.555
535.384	513.453	786.567	763.507	551.163	743.897
535.593	514.497	787.298	764.342	552.311	744.211
535.697	514.915	787.716	764.76	552.834	747.762
535.906	516.168	787.82	765.699	553.669	748.075
536.742	517.839	788.238	766.013	554.609	748.598
537.055	519.302	789.491	767.37	555.131	756.118
538.517	522.017	789.909	770.085	555.444	757.476
539.666	522.435	791.58	770.711	556.384	757.58
543.007	522.957	791.684	771.234	558.159	758.938
543.947	523.166	791.684	771.234	558.786	759.147
543.947	524.419	791.998	775.306	558.786	761.341
544.26	525.673	792.311	778.856	559.412	762.594
544.469	525.986	792.938	779.691	559.517	762.594
547.602	526.09	793.982	780.214	560.143	764.056
547.811	527.239	794.922	780.527	561.501	767.085
550.317	528.806	796.906	780.944	562.232	769.488
551.883	529.224	797.219	781.675	562.545	773.248
553.345	529.642	797.219	783.242	563.276	775.859
557	532.566	798.786	784.39	565.26	775.964
558.358	532.775	799.099	797.025	566.722	778.366
564.832	534.759	799.934	798.487	566.722	778.784
566.398	536.535	800.039	802.35	567.244	779.097
567.442	540.922	800.143	803.916	567.662	779.306
567.86	543.115	801.919	804.334	568.602	782.335
570.157	550.74	803.798	805.378	568.915	784.946
571.515	551.053	804.843	805.796	570.482	785.26
572.977	551.471	805.574	808.824	570.482	785.886
573.29	552.097	805.678	809.346	573.406	787.035
574.439	552.62	806.513	811.435	574.032	787.349
578.825	554.395	807.558	812.061	574.137	787.558
581.018	557.006	808.706	813.001	574.241	791.422
582.793	557.737	809.96	818.848	574.868	791.422
583.837	558.782	809.96	819.475	575.181	791.527
583.837	558.782	812.362	824.069	575.494	791.736
584.15	559.826	812.466	827.724	580.715	792.362
584.672	560.035	813.197	830.125	580.924	794.034
585.821	562.855	813.51	831.17	584.475	794.974
586.865	563.586	816.539	831.378	584.684	796.749
586.97	563.795	821.551	831.692	585.31	797.898
587.074	565.571	821.865	833.362	586.041	798.212
588.118	565.78	824.371	833.676	587.503	798.838
590.938	568.495	825.415	834.093	587.608	799.256
592.609	568.913	825.415	834.302	588.443	801.867
594.384	570.584	825.729	834.302	588.547	802.39
599.814	570.689	826.355	837.435	590.218	802.807
600.649	571.315	828.444	837.644	590.323	806.254
600.858	573.509	829.175	838.27	594.291	806.777
601.172	573.717	829.592	839.732	596.693	806.881
603.051	573.926	831.055	840.567	598.155	808.03
605.662	574.971	831.368	841.507	600.139	809.283
607.75	576.433	832.099	849.13	600.452	809.597
611.092	577.269	833.039	849.861	600.452	809.806
613.494	578.313	834.083	849.861	600.661	810.328
619.133	579.044	834.187	850.278	601.392	811.895
620.386	579.149	834.187	852.158	601.914	814.193
621.534	580.298	834.71	853.097	602.749	815.133
621.848	580.506	835.127	853.306	603.48	817.639
622.579	581.029	838.156	853.515	604.42	817.639
623.31	582.282	840.767	854.037	605.464	818.893
624.458	582.491	840.871	855.708	607.031	819.206
628.217	582.595	842.751	856.543	608.075	822.131
629.575	582.7	842.855	859.989	608.18	823.593
631.663	582.909	842.96	860.929	609.955	825.369
631.768	586.251	843.168	862.704	611.104	825.787
633.334	586.773	845.466	863.122	612.252	826.204
634.379	587.086	845.675	865.419	612.879	829.651
635.318	587.922	846.719	865.837	613.505	830.487
635.318	588.862	847.868	866.567	614.236	832.68
637.094	589.175	850.061	867.194	614.341	832.68
637.302	589.384	851.836	869.073	616.116	832.994
639.809	589.489	852.358	871.893	616.638	833.934
640.644	589.698	853.194	873.041	616.951	835.083
642.837	589.698	855.491	874.921	617.578	836.336
643.568	590.324	857.58	877.114	617.578	836.336
646.909	590.429	858.311	878.158	618.309	838.216
647.223	592.622	863.219	878.158	618.935	839.679
647.327	593.458	863.637	880.351	619.249	840.201
651.713	593.875	864.368	880.664	619.353	840.514
653.801	594.815	865.83	882.439	621.337	842.394
654.324	598.158	868.232	882.543	621.442	843.021
655.263	599.829	870.111	883.379	625.619	843.439
655.994	601.395	872.2	887.451	626.036	843.648
656.099	602.022	874.184	888.391	626.35	846.155
656.934	602.127	875.751	890.897	626.454	846.468
658.605	602.231	877.63	892.463	628.229	846.677
660.276	602.649	879.928	892.881	628.334	846.886
660.589	607.349	880.868	893.716	629.065	848.244
660.798	607.871	881.39	894.552	629.169	849.288
661.633	609.333	886.194	894.656	630.109	851.273
662.26	609.438	886.82	896.849	631.467	851.586
662.991	610.273	887.76	897.893	632.198	852.526
669.465	611.422	888.491	898.311	632.198	852.526
672.285	611.736	888.7	902.07	632.302	853.257
672.807	612.049	888.909	903.009	632.615	855.764
674.582	613.824	889.535	905.307	633.033	855.973
674.686	614.66	892.564	905.307	633.137	856.6
678.446	615.496	892.564	905.933	634.182	856.913
682.309	616.018	893.504	907.395	635.017	857.122
683.667	617.376	894.13	912.094	635.748	859.002
686.173	622.389	895.592	915.644	637.106	861.091
688.157	623.642	896.01	918.046	639.09	861.3
691.916	624.06	898.725	919.194	641.178	864.747
692.856	624.06	899.352	921.387	642.745	865.582
693.692	624.791	899.561	923.684	643.789	868.716
695.676	628.447	900.396	924.102	643.789	870.178
696.198	628.76	900.709	924.52	644.102	870.387
696.511	630.118	900.918	925.564	644.207	870.805
699.331	631.058	907.288	927.861	644.311	870.909
699.748	632.102	907.393	928.905	646.086	871.954
701.001	632.207	907.811	929.218	646.191	872.685
702.672	632.311	907.811	931.307	647.131	874.356
709.773	633.356	908.646	931.411	647.444	877.072
715.203	634.505	913.554	931.516	652.352	877.49
716.143	634.713	913.972	933.5	653.709	878.848
722.095	636.28	914.807	936.528	653.814	879.474
722.199	637.534	915.434	937.781	653.814	879.997
724.81	637.847	915.956	938.094	654.649	881.25
726.063	637.847	916.061	939.66	657.156	881.25
728.047	638.056	916.165	943.002	657.887	881.668
729.614	638.16	916.687	943.21	658.409	882.503
729.822	638.891	917.627	947.387	658.618	882.712
730.345	638.891	917.836	947.492	658.931	888.561
731.389	642.129	918.149	949.58	660.08	889.815
731.493	644.322	918.88	951.668	660.915	890.128
732.746	645.889	919.193	958.664	661.959	892.426
733.268	648.187	919.611	962.737	663.108	892.531
736.088	648.5	920.551	964.616	665.301	893.262
736.401	648.605	923.475	966.287	665.719	894.306
737.968	649.022	928.174	968.584	665.927	894.515
739.012	649.127	928.279	970.464	668.747	894.62
744.964	649.962	929.532	971.403	669.582	894.828
747.783	650.276	930.368	973.909	670	895.246
748.306	650.276	930.576	974.118	671.88	896.5
748.723	650.902	932.561	974.954	672.715	897.544
750.081	651.32	933.083	976.52	673.342	898.38
750.394	652.26	933.187	979.13	674.282	899.007
751.334	652.26	933.5	979.966	674.908	899.529
752.378	653.2	934.127	982.785	676.892	900.469
753.527	653.723	934.44	985.291	676.997	901.096
754.049	653.827	935.485	985.5	676.997	902.453
756.868	654.245	937.782	986.231	678.25	903.289
759.166	654.871	940.288	986.753	680.652	904.542
760.106	656.125	940.497	989.363	681.278	906.423
760.419	657.169	941.646	989.468	682.113	907.467
762.716	658.945	942.064	989.572	682.427	908.825
764.178	659.885	944.152	992.6	683.053	910.183
764.178	660.303	945.614	1000.95	683.262	910.287
773.054	660.825	945.928	1001.48	684.306	910.287
773.367	661.765	946.032	1001.68	685.768	910.914
773.89	662.078	946.45	1007.32	687.857	912.376
774.829	663.123	946.45	1008.05	688.379	912.898
782.348	668.554	947.285	1009.2	689.737	914.256
784.123	668.972	948.538	1012.54	691.199	914.361
785.898	669.598	952.716	1014.21	691.407	914.987
786.107	670.016	954.073	1017.35	691.407	916.763
787.778	671.374	954.7	1018.08	691.825	919.27
787.987	671.792	956.684	1018.7	692.138	920.628
788.509	672.314	956.997	1023.72	693.183	922.195
788.718	673.88	958.877	1026.01	693.705	922.403
789.762	674.507	959.399	1026.33	695.062	922.508
790.18	676.7	961.592	1028.73	697.777	925.433
790.389	677.014	962.532	1031.13	698.404	929.297
791.537	678.372	963.054	1034.58	698.822	932.953
793.313	678.58	964.307	1034.99	698.822	933.893
794.774	679.207	967.858	1035.93	699.553	934.52
798.429	679.207	969.007	1036.77	701.746	935.251
799.996	679.312	969.842	1040.95	703.103	936.295
803.337	679.729	970.051	1043.24	704.356	937.34
803.755	679.938	972.035	1044.39	705.192	937.549
806.366	680.774	972.14	1046.9	707.698	938.489
807.828	680.878	972.348	1047.73	707.802	941.413
810.02	682.027	972.662	1051.49	709.473	941.622
810.334	685.787	973.288	1051.91	712.919	942.562
810.438	686.936	973.288	1054.31	716.052	942.876
811.274	687.981	973.393	1054.94	718.245	944.965
812.944	688.398	973.706	1055.56	718.349	945.905
813.153	688.712	974.541	1055.77	720.02	948.203
813.884	689.338	975.481	1057.03	720.229	950.292
814.093	690.174	982.896	1057.13	721.587	950.605
814.72	690.383	983.209	1058.91	723.257	950.918
815.137	690.487	985.82	1064.65	725.659	952.067
819.732	693.098	987.177	1067.16	727.33	952.172
820.672	693.829	988.431	1068.2	727.748	953.216
821.925	694.769	988.639	1069.87	729.523	953.843
821.925	694.978	988.639	1070.29	730.358	953.843
822.238	695.292	988.744	1070.39	730.358	954.679
824.013	695.709	990.206	1070.5	731.82	954.992
824.327	697.067	991.041	1070.6	732.029	955.201
824.535	699.992	991.564	1075.72	733.178	955.932
826.52	700.305	992.503	1079.79	734.222	956.141
826.728	701.558	994.383	1087.2	735.789	958.752
829.652	703.856	995.01	1087.41	735.893	959.901
830.174	704.483	996.158	1089.6	737.146	965.333
832.576	704.587	997.725	1090.65	738.713	965.437
833.412	704.796	999.187	1091.28	738.921	966.795
834.247	707.721	1000.44	1097.65	739.13	967.108
835.396	707.721	1002.01	1099.42	739.339	967.526
835.813	708.034	1003.36	1100.46	740.592	968.571
838.946	708.87	1003.78	1101.4	742.994	970.346
841.035	709.287	1006.29	1101.93	744.352	970.451
843.75	710.123	1008.69	1102.76	744.352	972.018
845.525	711.272	1009.21	1103.91	745.396	972.122
846.987	712.212	1010.15	1107.67	745.709	972.644
850.433	713.57	1012.03	1107.88	746.127	972.958
850.642	713.883	1012.55	1110.7	748.32	973.793
851.686	715.867	1019.34	1113.52	748.842	974.107
855.132	717.016	1019.55	1115.19	754.377	974.211
856.594	717.225	1019.55	1116.54	755.212	975.047
857.638	717.225	1020.18	1125.42	759.389	975.778
858.056	718.165	1020.7	1128.66	761.582	976.196
861.397	718.479	1020.91	1130.64	765.341	977.449
862.755	718.583	1021.53	1133.36	765.446	977.762
862.859	720.672	1025.09	1137.43	771.503	977.971
866.514	721.925	1025.61	1139.2	772.025	978.076
868.498	722.97	1026.55	1140.14	774.949	980.06
869.125	723.074	1026.97	1144.63	777.246	981
869.751	723.179	1026.97	1144.63	777.873	982.463
870.9	724.536	1027.07	1145.99	778.081	984.447
871.422	725.894	1031.98	1146.1	779.543	985.178
876.957	725.894	1032.5	1146.3	781.841	985.492
877.27	727.043	1035.32	1150.38	784.765	986.641
880.716	728.087	1039.18	1150.9	788.733	989.983
883.849	728.087	1039.39	1151.84	788.837	991.55
885.206	728.192	1039.81	1154.03	788.837	993.221
885.519	729.132	1042.42	1154.24	789.151	993.848
886.668	729.341	1046.28	1155.08	789.568	997.399
887.19	730.281	1047.02	1155.81	790.926	997.608
891.68	731.221	1047.64	1162.18	792.179	998.757
893.769	734.563	1048.58	1162.18	792.179	1002.93
897.424	734.772	1049.73	1162.8	792.701	1005.13
899.93	735.085	1051.19	1165.62	794.476	1005.55
900.765	735.19	1052.45	1166.77	794.581	1008.68
903.689	736.548	1052.86	1167.29	795.521	1008.89
905.256	739.159	1054.01	1168.65	796.46	1008.99
906.717	739.472	1054.64	1168.75	797.714	1009.72
912.148	740.516	1055.68	1171.47	798.445	1010.25
913.401	741.561	1057.46	1173.04	799.802	1011.5
917.682	742.71	1058.19	1175.85	801.055	1013.07
919.666	743.441	1059.03	1176.17	801.368	1014.22
922.59	745.112	1059.03	1177.94	803.144	1014.95
923.112	745.739	1060.8	1178.15	803.457	1015.68
927.707	745.948	1062.89	1178.99	803.561	1016.93
928.02	749.812	1063.2	1180.66	803.561	1017.45
928.124	751.379	1064.77	1182.95	804.71	1018.6
928.542	752.737	1069.78	1183.06	807.216	1018.81
935.017	753.259	1070.72	1187.13	808.052	1019.02
937.105	753.885	1074.17	1188.28	808.678	1019.54
937.523	754.408	1077.3	1188.7	812.229	1019.65
939.611	758.272	1080.12	1189.01	816.197	1020.59
940.76	762.137	1081.9	1198.72	817.868	1021.42
942.117	764.748	1083.04	1199.04	819.852	1021.63
945.877	765.166	1083.15	1199.35	822.045	1024.56
948.905	767.568	1083.98	1200.91	822.985	1025.08
953.813	767.672	1085.24	1201.12	823.089	1025.6
956.11	769.03	1085.55	1202.17	824.447	1026.44
956.215	773.834	1085.76	1205.3	826.222	1026.85
957.154	775.192	1086.7	1211.15	830.295	1027.48
959.243	775.819	1089	1212.4	831.965	1027.69
961.331	777.281	1089.94	1214.8	832.488	1029.47
974.907	779.37	1092.23	1215.64	835.516	1030.3
975.22	781.772	1094.01	1216.06	836.142	1031.76
982.634	782.608	1097.04	1217.94	836.247	1032.08
985.14	783.13	1098.08	1219.19	837.5	1032.91
991.301	784.383	1100.28	1221.8	837.604	1034.06
996.105	784.801	1101.01	1222.11	838.127	1034.69
999.133	785.95	1101.63	1222.74	839.38	1035.94
999.446	787.308	1101.84	1226.39	839.484	1036.15
999.76	787.412	1105.29	1226.81	840.006	1036.67
1001.53	788.77	1106.65	1228.69	841.051	1038.45
1003.94	790.023	1107.69	1229.53	843.243	1038.66
1004.77	790.65	1110.51	1230.26	844.601	1039.6
1007.07	790.65	1112.7	1233.28	845.019	1040.64
1008.22	793.052	1114.69	1234.43	845.75	1041.69
1008.53	793.47	1114.79	1236.63	846.167	1042.63
1008.95	798.692	1115.94	1239.24	846.585	1042.94
1012.71	799.006	1117.51	1241.64	848.778	1043.25
1013.96	800.05	1117.92	1241.85	849.613	1045.13
1014.69	800.468	1119.49	1242.68	850.762	1045.76
1015.32	801.095	1122	1242.89	850.971	1045.97
1022	802.661	1122.41	1244.04	854.626	1046.7
1023.15	805.272	1123.98	1245.4	855.253	1046.91
1025.03	806.63	1124.29	1245.71	859.012	1047.74
1025.13	806.839	1135.36	1248.22	860.474	1048.79
1025.97	809.659	1135.78	1249.26	862.98	1049.21
1027.54	811.121	1136.51	1251.77	863.084	1050.56
1028.58	812.375	1139.75	1252.5	864.546	1051.5
1028.58	814.255	1140.79	1256.57	867.157	1054.43
1029.83	815.09	1142.05	1257.93	867.575	1054.85
1030.56	815.613	1143.3	1258.34	871.125	1058.4
1033.38	816.448	1143.3	1259.91	873.632	1060.49
1033.91	816.866	1145.81	1260.54	873.84	1063.2
1036.41	821.775	1147.69	1265.76	873.945	1063.2
1038.71	821.984	1148.1	1267.85	874.049	1064.56
1044.87	822.297	1148.73	1268.68	874.258	1064.67
1049.15	825.953	1150.3	1269	875.825	1065.19
1049.36	826.37	1151.86	1271.4	877.913	1065.29
1050.2	826.893	1153.95	1272.23	878.644	1065.4
1051.76	827.206	1155.73	1273.69	879.271	1069.78
1052.29	828.877	1158.03	1274.53	881.568	1071.04
1052.7	830.653	1158.34	1276.51	885.536	1071.77
1056.15	834.83	1158.44	1283.3	887.311	1073.75
1056.88	835.979	1163.14	1283.61	888.669	1073.96
1057.72	838.068	1163.77	1286.64	888.982	1074.27
1062.73	838.695	1163.77	1292.28	889.087	1075.01
1062.94	840.471	1164.71	1296.14	889.296	1078.66
1066.8	842.037	1165.34	1301.26	889.922	1079.39
1068.26	842.351	1165.54	1304.39	890.131	1079.5
1070.14	843.917	1165.96	1304.92	891.593	1080.33
1072.13	846.737	1169.51	1308.88	891.697	1081.69
1072.54	847.468	1172.44	1309.2	891.697	1084.09
1073.59	848.199	1173.17	1310.76	891.697	1085.76
1074.01	849.557	1177.76	1313.58	893.055	1087.02
1078.81	849.766	1180.58	1313.79	893.055	1089
1082.15	849.975	1182.25	1314.1	893.264	1094.54
1085.49	850.184	1187.58	1314.31	895.248	1095.58
1087.27	850.393	1191.55	1316.19	895.457	1099.24
1093.53	851.542	1192.07	1321.1	895.874	1103.73
1093.64	851.751	1192.28	1323.08	899.112	1104.04
1095.1	854.257	1192.38	1324.23	902.14	1104.46
1102.2	854.988	1195.2	1325.28	903.602	1108.22
1105.75	856.555	1196.77	1332.8	905.273	1111.67
1107.21	859.48	1199.59	1333.11	905.377	1115.53
1108.99	860.942	1200.63	1333.32	905.69	1115.74
1112.85	861.777	1209.2	1334.78	908.197	1116.26
1115.57	863.971	1210.24	1336.14	915.193	1116.37
1116.19	865.537	1211.6	1338.54	915.82	1117.52
1119.74	866.268	1212.43	1339.16	915.924	1119.19
1123.61	867.522	1212.96	1340.63	916.238	1120.44
1124.65	867.731	1215.57	1340.63	916.655	1123.47
1131.33	870.237	1216.19	1340.63	916.864	1123.99
1132.8	872.431	1216.4	1340.73	918.744	1124.31
1136.66	872.849	1217.03	1345.43	919.475	1124.62
1137.81	873.371	1218.07	1345.53	919.892	1126.08
1139.69	873.684	1218.39	1346.68	920.519	1128.8
1140.52	876.191	1218.7	1352.32	921.354	1130.26
1142.61	878.175	1222.56	1360.99	922.503	1130.26
1143.13	878.697	1222.77	1362.66	922.503	1131.93
1143.55	879.846	1222.88	1364.75	923.339	1132.04
1144.28	880.369	1224.23	1370.07	926.054	1133.29
1149.3	880.369	1224.96	1370.7	926.576	1134.33
1152.53	880.682	1226.43	1378.63	928.351	1135.8
1153.47	882.458	1227.26	1381.56	929.186	1136.32
1154.93	883.711	1231.75	1383.54	929.395	1137.05
1155.04	885.173	1233.53	1384.17	930.022	1137.36
1156.71	885.8	1238.85	1384.38	935.348	1138.3
1160.57	888.202	1241.46	1388.03	939.211	1138.41
1161.62	888.515	1246.48	1389.29	939.42	1139.97
1162.35	888.515	1247	1389.7	939.838	1141.54
1162.66	889.873	1247.52	1395.55	940.047	1141.85
1163.91	891.753	1248.25	1400.25	941.613	1141.96
1164.02	893.32	1253.37	1400.56	942.24	1144.47
1167.57	898.124	1255.67	1401.82	942.449	1147.29
1168.93	898.124	1257.55	1404.74	942.866	1148.33
1169.24	899.587	1264.75	1405.47	944.328	1148.85
1170.08	899.691	1265.17	1405.57	945.79	1151.88
1173.1	899.9	1265.69	1410.27	947.148	1154.81
1176.76	900.318	1266.32	1412.68	949.027	1155.02
1176.86	901.153	1269.14	1412.78	950.281	1157.52
1179.37	901.571	1269.56	1414.45	951.534	1159.61
1180.94	902.511	1275.09	1418.1	951.534	1160.03
1183.76	902.72	1275.09	1421.76	953.205	1164.52
1185.11	903.347	1275.09	1423.22	953.413	1165.67
1186.68	903.451	1275.72	1423.43	954.04	1170.68
1190.86	903.869	1279.69	1426.04	954.666	1173.92
1191.27	905.227	1281.88	1426.67	955.084	1175.07
1191.9	905.54	1286.58	1430.53	956.859	1177.89
1193.15	906.793	1294.1	1432.31	958.321	1178.41
1193.36	907.942	1297.65	1437	959.261	1181.96
1200.78	910.344	1298.8	1438.57	959.47	1186.35
1204.43	911.075	1299.63	1439.2	959.888	1186.77
1205.89	911.598	1300.89	1440.24	961.767	1186.87
1214.77	912.956	1301.62	1441.91	962.707	1188.44
1218.53	913.164	1302.87	1444.73	962.916	1188.54
1220.1	913.269	1302.97	1445.88	965.005	1189.59
1226.15	915.671	1307.26	1449.64	966.571	1192.3
1226.78	917.133	1307.67	1451.73	970.539	1197
1231.69	918.282	1308.72	1456.64	972.941	1197.74
1237.53	919.536	1309.14	1459.04	973.254	1198.26
1237.53	921.207	1311.54	1463.21	973.777	1198.36
1240.77	921.624	1313.21	1463.63	975.761	1198.78
1245.16	922.564	1313.63	1464.36	977.954	1199.72
1246.93	922.773	1319.16	1468.85	978.371	1200.35
1254.03	924.236	1320.1	1470.73	978.476	1200.76
1260.19	932.696	1326.47	1472.09	978.58	1201.5
1261.55	940.216	1331.69	1476.37	979.102	1203.58
1262.28	941.573	1334.62	1477.21	979.938	1207.14
1264.79	946.065	1345.48	1478.46	980.042	1207.66
1270.53	947.631	1348.92	1487.54	981.609	1209.64
1273.98	948.362	1351.95	1489.74	982.548	1209.75
1274.81	949.929	1357.28	1491.82	982.862	1214.34
1276.07	955.047	1358.22	1493.81	984.846	1215.28
1279.2	957.24	1359.68	1497.36	989.963	1219.15
1284.53	959.329	1360.2	1497.67	991.947	1219.57
1288.28	962.567	1360.72	1504.77	993.095	1220.92
1291.42	963.194	1361.98	1505.82	993.409	1221.86
1291.63	963.611	1367.72	1509.78	999.048	1226.15
1294.34	967.058	1370.12	1509.78	1000.09	1226.25
1294.45	967.58	1370.64	1512.29	1002.18	1228.97
1296.64	968.625	1372.94	1520.85	1005.31	1235.76
1301.02	968.938	1374.72	1523.78	1005.84	1237.32
1303.22	971.34	1378.79	1528.06	1006.04	1238.37
1303.95	971.34	1397.17	1531.5	1006.78	1246.72
1304.05	974.892	1399.05	1535.68	1009.18	1249.65
1305.2	978.443	1408.76	1538.6	1010.74	1250.07
1312.72	982.098	1414.09	1542.15	1012.41	1250.48
1313.97	985.754	1415.34	1544.03	1012.52	1254.03
1314.6	985.858	1416.07	1544.56	1015.02	1254.87
1317	987.738	1417.32	1546.75	1017.53	1254.87
1320.03	988.365	1422.65	1558.13	1022.54	1256.75
1320.76	988.678	1423.17	1561.58	1029.96	1258.94
1322.85	989.409	1426.62	1566.07	1030.27	1261.55
1323.27	991.185	1427.87	1570.76	1032.36	1264.69
1326.71	993.169	1428.39	1572.54	1032.78	1266.78
1327.44	997.661	1432.26	1573.17	1036.33	1267.72
1337.16	998.809	1434.87	1578.49	1040.3	1267.82
1337.26	1000.69	1439.26	1578.49	1043.22	1267.93
1338.2	1004.55	1440.82	1578.8	1044.26	1270.54
1342.38	1005.6	1444.48	1584.03	1044.89	1271.69
1342.48	1022.94	1448.03	1586.84	1046.46	1276.07
1343.63	1025.86	1455.23	1589.77	1047.29	1276.7
1345.3	1026.91	1460.45	1591.33	1047.4	1277.74
1351.46	1027.01	1463.07	1606.58	1050.22	1280.04
1353.24	1027.22	1465.57	1614.83	1054.92	1280.98
1358.25	1028.05	1465.88	1616.4	1057.74	1281.3
1360.55	1029.62	1469.12	1622.76	1058.15	1282.65
1362.01	1029.83	1472.46	1624.02	1062.33	1283.28
1362.22	1031.08	1474.66	1631.64	1062.96	1285.16
1364.72	1031.61	1477.58	1632.48	1064.11	1286.62
1366.39	1032.02	1478.63	1643.02	1065.25	1287.04
1371.3	1032.02	1480.4	1643.86	1065.88	1287.98
1372.03	1032.23	1481.97	1650.12	1066.09	1291.32
1372.24	1032.75	1483.22	1653.57	1066.09	1292.68
1372.55	1035.78	1484.16	1655.03	1067.03	1296.65
1381.74	1039.75	1489.28	1657.54	1069.74	1296.86
1385.09	1048.84	1497.21	1660.67	1070.27	1297.07
1387.38	1048.84	1498.36	1662.23	1070.48	1299.68
1396.57	1050.2	1501.81	1673.41	1071.1	1301.45
1398.03	1052.7	1502.23	1673.62	1071.83	1301.66
1402.94	1054.58	1509.33	1681.24	1072.15	1305.95
1403.26	1055.31	1510.37	1690.53	1073.29	1307.51
1411.92	1055.42	1520.5	1690.74	1074.97	1309.08
1411.92	1058.24	1546.5	1699.72	1077.26	1309.08
1418.29	1059.28	1546.61	1700.66	1081.75	1309.71
1419.96	1067.22	1558.51	1703.79	1083.32	1317.75
1422.99	1068.16	1561.54	1704.42	1089.17	1323.91
1429.99	1072.13	1561.86	1708.28	1089.17	1325.27
1437.4	1073.28	1563.32	1713.82	1090	1327.25
1442.62	1073.7	1573.87	1721.75	1090.73	1327.25
1443.25	1075.26	1575.54	1722.69	1092.72	1333.21
1457.14	1083.83	1586.61	1723.42	1092.82	1336.55
1465.49	1089.89	1621.49	1725.2	1093.55	1339.16
1468.31	1091.66	1646.24	1730.32	1097.63	1339.37
1478.75	1092.08	1650.1	1731.46	1097.73	1339.68
1496.4	1092.29	1654.9	1734.18	1100.86	1340.62
1498.49	1092.71	1660.02	1736.58	1103.37	1340.62
1502.98	1092.81	1689.68	1746.81	1105.14	1340.62
1505.9	1098.55	1713.59	1751.2	1106.4	1341.46
1515.83	1102.11	1714.12	1755.48	1106.71	1341.67
1528.15	1105.76	1729.78	1756	1108.17	1344.59
1529.92	1110.77	1732.6	1760.81	1108.8	1346.58
1535.98	1113.39	1745.03	1776.05	1109.64	1348.14
1539.63	1114.01	1747.85	1777.51	1110.26	1350.86
1543.6	1114.33	1752.02	1778.77	1110.37	1355.35
1546	1116.73	1763.72	1782.52	1110.99	1355.56
1559.47	1119.03	1765.49	1793.59	1113.08	1356.71
1578.06	1125.29	1779.49	1793.8	1118.51	1358.9
1580.36	1134.07	1785.96	1799.54	1118.62	1360.89
1584.95	1138.87	1794.53	1803.41	1119.56	1361.2
1589.55	1140.02	1798.81	1814.69	1119.76	1363.81
1589.97	1143.78	1816.25	1814.89	1123.21	1364.23
1602.92	1144.72	1817.4	1825.86	1124.67	1365.07
1611.48	1147.54	1904.7	1829.93	1126.45	1365.8
1612.73	1148.48	1949.4	1857.18	1126.66	1365.9
1638.32	1151.2	1951.17	1863.45	1126.97	1366.42
1639.05	1155.37	2012.58	1867	1131.36	1369.56
1641.45	1156.1	2026.47	1879.74	1133.97	1369.97
1651.68	1156.31	2029.49	1886	1134.59	1370.71
1654.29	1156.73	2065	1886.94	1135.64	1371.23
1658.26	1158.19	2142.59	1905.74	1135.74	1379.17
1659.93	1167.18	2150.22	1907.93	1137	1380.63
1668.18	1171.04	2150.63	1910.54	1137	1381.46
1671.73	1172.71	2152.83	1911.9	1137.31	1381.57
1694.29	1173.76	2172.77	1919.1	1141.69	1382.51
1714.75	1173.86	2174.13	1920.67	1142.43	1383.55
1717.68	1175.95	2208.9	1924.12	1143.89	1384.28
1725.09	1181.38	2230.52	1946.67	1143.99	1384.91
1739.19	1185.14	2348.95	1958.05	1144.93	1390.34
1755.79	1187.44	2358.76	1971.73	1147.12	1390.76
1780.54	1194.23	2363.98	1974.24	1148.69	1392.43
1784.4	1194.33	2448.57	1978.2	1161.85	1393.06
1790.04	1201.02	2465.39	1992.2	1162.48	1400.68
1791.4	1210.31	2499.01	2014.86	1162.68	1400.68
1797.04	1213.03	2723.54	2019.45	1165.09	1403.61
1804.56	1213.13	2756.43	2020.29	1168.95	1404.76
1808.53	1214.38	3082.46	2026.45	1171.98	1404.86
1811.66	1214.7	3491.93	2039.92	1173.65	1407.05
1820.12	1217	3652.13	2079.18	1173.75	1408.31
1827.43	1219.92	3660.69	2079.8	1175.22	1408.73
1830.14	1220.13	5411.57	2080.95	1177.09	1412.8
1831.4	1220.34	5985.62	2083.46	1180.44	1413.53
1833.07	1221.28	6081.69	2101.31	1186.6	1414.89
1835.26	1221.9	8545.3	2101.73	1187.43	1415.83
1845.81	1225.98	8664.56	2145.38	1187.54	1416.77
1849.46	1228.38	10103.2	2166.89	1189.1	1418.13
1853.85	1229.74		2206.15	1192.86	1427.84
1869.51	1230.16		2227.66	1193.91	1430.56
1877.24	1231.2		2231.84	1194.33	1431.08
1877.24	1232.56		2238.42	1196.31	1433.17
1882.77	1236.63		2243.43	1196.62	1433.27
1896.24	1239.03		2248.13	1197.46	1433.79
1898.85	1240.39		2252.51	1199.44	1436.61
1910.97	1240.6		2255.54	1200.7	1439.85
1913.79	1242.58		2275.27	1202.47	1442.25
1916.19	1244.05		2276.21	1203.72	1452.39
1923.5	1245.72		2319.03	1205.29	1454.37
1929.24	1252.19		2322.16	1210.72	1459.07
1935.19	1262.53		2329.05	1215.21	1461.47
1944.49	1263.06		2347.53	1215.31	1463.77
1999.62	1264.62		2458.01	1217.4	1463.98
2007.04	1267.02		2469.39	1218.45	1465.86
2024.06	1268.07		2830.88	1220.01	1466.49
2026.15	1271.83		2941.25	1222.1	1468.58
2031.37	1271.83		2962.76	1222.42	1468.68
2045.78	1273.19		3075.54	1223.25	1470.25
2059.98	1277.05		3143.72	1241.94	1482.78
2067.19	1279.35		3858.15	1244.03	1490.93
2076.06	1280.29			1244.14	1491.45
2079.72	1280.39			1248.63	1498.03
2112.51	1283.74			1250.09	1501.27
2119.71	1283.94			1251.03	1501.37
2130.36	1293.45			1251.34	1504.19
2146.44	1297.31			1253.01	1505.66
2162.11	1298.57			1253.53	1507.22
2162.42	1301.39			1260.84	1518.4
2167.64	1301.6			1263.35	1535.95
2241.16	1301.91			1268.36	1543.57
2245.13	1304.63			1268.57	1555.69
2245.96	1306.4			1268.99	1561.01
2262.98	1309.95			1270.35	1568.33
2263.71	1313.09			1273.79	1568.43
2266.32	1313.82			1275.36	1574.38
2283.34	1316.32			1275.57	1576.06
2288.04	1316.85			1277.03	1579.71
2314.99	1323.11			1277.76	1586.92
2317.07	1323.84			1279.33	1598.93
2318.95	1328.44			1292.59	1599.35
2341.51	1329.8			1292.69	1602.69
2356.55	1337.53			1295.62	1610.11
2366.47	1338.88			1297.08	1612.61
2381.71	1338.99			1297.71	1624.42
2384.64	1340.97			1302.93	1629.33
2391.01	1346.72			1304.7	1635.8
2401.45	1348.39			1305.12	1636.74
2402.28	1352.46			1312.43	1642.17
2420.14	1356.22			1321.41	1644.78
2423.38	1359.77			1325.17	1646.35
2458.46	1364.26			1329.56	1656.17
2464.63	1367.92			1333.63	1656.9
2531.98	1368.75			1334.15	1656.9
2566.75	1369.28			1339.16	1658.26
2575.42	1371.78			1340.94	1660.14
2620.95	1372.83			1344.7	1669.33
2644.44	1376.07			1346.06	1672.36
2656.24	1377.74			1347.41	1674.34
2664.29	1379.09			1348.56	1693.67
2671.49	1380.35			1350.02	1699.41
2689.14	1381.29			1351.8	1705.37
2697.7	1382.65			1357.13	1715.81
2726.94	1382.85			1361.83	1734.72
2739.78	1384.11			1364.85	1760.62
2751.69	1386.09			1365.06	1767.83
2846.19	1386.2			1365.38	1769.29
2848.7	1388.7			1368.3	1791.43
2888.69	1389.02			1370.07	1794.57
2977.87	1392.88			1374.98	1804.91
2991.97	1394.24			1376.34	1811.17
3116.34	1401.65			1376.65	1829.87
3169.18	1402.28			1379.79	1839.58
3174.5	1404.37			1384.28	1866.43
3194.24	1405.1			1389.29	1875.2
3202.7	1413.25			1391.38	1893.06
3203.85	1414.5			1392.21	1904.45
3272.04	1418.68			1394.62	1918.34
3284.25	1420.77			1396.08	1921.47
3313.6	1428.08			1396.6	1923.67
3366.54	1430.59			1399.42	1953.44
3416.45	1444.06			1399.94	2044.1
3424.6	1444.89			1404.74	2197.12
3479.94	1445.73			1412.37	2281.72
3717.82	1448.86			1417.69	2334.26
3944.95	1450.01			1423.44	2389.31
4054.8	1454.29			1434.3	2672.26
4356.48	1457.32			1437.43	5213.76
4385.72	1459.83			1447.87	5693.71
4391.57	1464.11			1453.41	6552.19
4586.95	1465.26			1481.92
4594.68	1468.81			1489.33
4642.5	1469.02			1494.24
4654.51	1469.75			1498.31
4754.03	1471.32			1509.59
5284.5	1472.89			1531.31
5565.72	1478.53			1541.86
5652.39	1478.74			1554.6
5998.35	1479.88			1558.77
6050.87	1498.06			1585.09
6691.52	1500.77			1594.28
6706.97	1502.97			1598.25
7027.45	1505.37			1598.87
7028.91	1505.79			1604.93
7296.14	1507.04			1612.34
7759.15	1509.55			1619.13
9986.01	1517.8			1625.4
10551.2	1526.57			1650.46
13343	1528.24			1671.66
17251.2	1530.44			1681.27
	1530.85			1685.86
	1533.88			1688.68
	1536.6			1697.56
	1550.49			1715.1
	1558.84			1731.49
	1569.5			1759.06
	1587.67			1791.02
	1591.85			1848.87
	1593.94			1858.69
	1594.15			1918.42
	1595.5			2343.33
	1595.82			2834.76
	1598.01			2938.56
	1603.23			4080.67
	1621.83			4252.14
	1630.39			6229.04
	1631.23			13091.7
	1634.78
	1635.61
	1661.62
	1670.39
	1680.21
	1690.03
	1691.39
	1695.88
	1701.62
	1702.25
	1702.35
	1719.48
	1720
	1733.06
	1742.56
	1743.19
	1748.73
	1749.25
	1762.72
	1791.97
	1805.23
	1813.9
	1816.62
	1818.81
	1821.42
	1825.18
	1827.48
	1852.54
	1859.96
	1860.9
	1885.65
	1895.68
	1904.66
	1910.09
	1917.61
	1934.43
	1949.68
	1957.93
	1968.37
	1977.25
	2037.2
	2049.42
	2053.39
	2060.6
	2092.66
	2098.3
	2101.65
	2126.71
	2176.95
	2277.95
	2306.46
	2362.03
	2454.25
	2579.07
	2633.06
	2635.26
	2732.39
	2858.67
	2908.17
	3149.13
	3387.68
	4002.97
	5333.29
	14490
