# Supplementary material for: The muscle specific MEF2Dα2 isoform promotes muscle ketolysis and running capacity in mice
Source: EMBO Rep. 2025 Sep 16;26(21):5216–38. doi: 10.1038/s44319-025-00578-3 (PMC12592725; doi:10.1038/s44319-025-00578-3)
Supplement: Supplementary file 6 — Source data Fig. 2 [file 44319_2025_578_MOESM6_ESM.zip › Figure 2/2C/IPGTT_Line 1047-males.xlsx]

## Sheet: GTT_males-10-20-2020
S.No.	Tag #	Genotype	Weight (g)	30 % Glucose injected (ul)	Fasting glucose (mg/dL)	15 min	30 min	60 min	120 min
1	1092	Mef2dα2wt/wt	21.74	108.7	155	455	396	219	138
2	1080	Mef2dα2wt/wt	25.28	126.4	163	540	422	216	150
3	1100	Mef2dα2wt/wt	25.12	125.6	162	392	318	201	138
4	1116	Mef2dα2wt/wt	26.23	131.15	152	462	406	234	161
5	1081	Mef2dα2wt/wt	26.3	131.5	183.5	504	510	402.5	339
6	1119	Mef2dα2wt/wt	26.38	131.9	121	361	300	207	105
7	1145	Mef2dα2wt/wt	25.42	127.1	156	459	414	388	153
8	1128	Mef2dα2wt/wt	26.22	131.1	149	397	374	227	123
9	1140	Mef2dα2wt/wt	26.11	130.55	172	471	495	382	187
10	1115	Mef2dα2e-/e-	26.3	131.5	173	419	338	226	147
11	1082	Mef2dα2e-/e-	26.16	130.8	100	488	422	252	132
12	1124	Mef2dα2e-/e-	25.8	129	133	321	160	152	129
13	1094	Mef2dα2e-/e-	26.38	131.9	157	436	450.5	311	167
14	1083	Mef2dα2e-/e-	26.95	134.75	170	460	600	600	432
15	1125	Mef2dα2e-/e-	25.44	127.2	174	489	385	214	129
16	1118	Mef2dα2e-/e-	25.67	128.35	124	456	403	219	135
17	1141	Mef2dα2e-/e-	26.32	131.6	136	428	376	302	147
18	1121	Mef2dα2e-/e-	24.11	120.55	129	441	436	305	143
19	1144	Mef2dα2e-/e-	24.83	124.15	147	414	513	439	220
