# Supplementary material for: The muscle specific MEF2Dα2 isoform promotes muscle ketolysis and running capacity in mice
Source: EMBO Rep. 2025 Sep 16;26(21):5216–38. doi: 10.1038/s44319-025-00578-3 (PMC12592725; doi:10.1038/s44319-025-00578-3)
Supplement: Supplementary file 6 — Source data Fig. 2 [file 44319_2025_578_MOESM6_ESM.zip › Figure 2/2E/Fiber-typing-summary.xlsx]

## Sheet: Sheet1
Line-1047-EDL	Number of fibers							Line-1047-EDL	% of fibers
Fiber Type #	WT-1	WT-2	WT-3	Eko-1	Eko-2	Eko-3		Fiber Type %	WT-1	WT-2	WT-3	Eko-1	Eko-2	Eko-3
Type I (Blue)	11	34	1	0	0	0		Type I (Blue)	1.375	3.24427	0.0841751	0	0	0
Type IIa (Green)	125	83	123	171	76	101		Type IIa (Green)	15.625	7.91985	10.3535	14.5532	8.40708	10.7791
Type IIx (Empty)	252	42	37	164	11	11		Type IIx (Empty)	31.5	4.00763	3.11448	13.9574	1.21681	1.17396
Type II b (Red)	412	889	1027	840	817	825		Type II b (Red)	51.5	84.8282	86.4478	71.4894	90.3761	88.047
Total	800	1048	1188	1175	904	937
Line-1047-Soleus	Number of fibers							Line-1047-Soleus	% of fibers
Fiber Type	WT-1	WT-2	WT-3	Eko-1	Eko-2	Eko-3		Fiber Type %	WT-1	WT-2	WT-3	Eko-1	Eko-2	Eko-3
Type I (Blue)	585	464	371	392	434	482		Type I (Blue)	62.9709	45.9406	45.3545	46.6667	45.8774	53.0253
Type IIa (Green)	285	524	429	350	468	418		Type IIa (Green)	30.6781	51.8812	52.445	41.6667	49.4715	45.9846
Type IIx (Empty)	58	22	18	83	39	8		Type IIx (Empty)	6.24327	2.17822	2.20049	9.88095	4.12262	0.880088
Type II b (Red)	1	0	0	15	5	1		Type II b (Red)	0.107643	0	0	1.78571	0.528541	0.110011
Total	929	1010	818	840	946	909
