# Supplementary material for: The muscle specific MEF2Dα2 isoform promotes muscle ketolysis and running capacity in mice
Source: EMBO Rep. 2025 Sep 16;26(21):5216–38. doi: 10.1038/s44319-025-00578-3 (PMC12592725; doi:10.1038/s44319-025-00578-3)
Supplement: Supplementary file 6 — Source data Fig. 2 [file 44319_2025_578_MOESM6_ESM.zip › Figure 2/2B/Quadriceps_Soleus weights_Line 1047.xlsx]

## Sheet: Line 1047
Serial #	Animal #	Genotype-Sex	Tibia length (cm)	Soleus (mg)	Quad (mg)	Soleus/tibia length (mg/cm)	Quadriceps/tibia length (mg/cm)
1	1514	Wt Male	2.2	8.1	233.7	3.68182	106.227
2	1517	Wt Male	2.2	9.7	245.8	4.40909	111.727
3	1548	Wt Male	2.2	9.5	244.3	4.31818	111.045
4	1551	Wt Male	2.2	9.2	229	4.18182	104.091
5	1553	Wt Male	2.2	9.6	230.3	4.36364	104.682
6	1567	Wt Male	2.2	8.9	238.7	4.04545	108.5
Serial #	Animal #	Genotype	Tibia length (cm)	Soleus (mg)	Quad (mg)	Soleus/tibia length (mg/cm)	Quadriceps/tibia length (mg/cm)
1	1513	Eko Male	2.2	10.2	223.2	4.63636	101.455
2	1516	Eko Male	2.2	11	240.4	5	109.273
3	1520	Eko Male	2.2	9.3	230	4.22727	104.545
4	1522	Eko Male	2.2	10.3	222	4.68182	100.909
5	1527	Eko Male	2.2	9.3	225.5	4.22727	102.5
6	1525	Eko Male	2.25	9.3	244	4.13333	108.444
7	1547	Eko Male	2.2	9.5	221.5	4.31818	100.682
8	1554	Eko Male	2.2	9.1	216.7	4.13636	98.5
Serial #	Animal #	Genotype	Tibia length (cm)	Soleus (mg)	Quad (mg)	Soleus/tibia length (mg/cm)	Quadriceps/tibia length (mg/cm)
1	1541	Wt Female	2.2	7	162.5	3.18182	73.8636
2	1555	Wt Female	2.1	6	150	2.85714	71.4286
3	1557	Wt Female	2.15	6.1	158.2	2.83721	73.5814
4	1568	Wt Female	2.1	7.1	155.9	3.38095	74.2381
5	1574	Wt Female	2.2	8.2	164	3.72727	74.5455
Serial #	Animal #	Genotype	Tibia length (cm)	Soleus (mg)	Quad (mg)	Soleus/tibia length (mg/cm)	Quadriceps/tibia length (mg/cm)
1	1529	Eko Female	2.2	7.5	144.2	3.40909	65.5455
2	1530	Eko Female	2.2	7.8	163.5	3.54545	74.3182
3	1532	Eko Female	2.2	9	180	4.09091	81.8182
4	1537	Eko Female	2.2	8.1	174.5	3.68182	79.3182
5	1543	Eko Female	2.2	7	154.2	3.18182	70.0909
6	1544	Eko Female	2.15	6.1	166.6	2.83721	77.4884
