# Supplementary material for: The muscle specific MEF2Dα2 isoform promotes muscle ketolysis and running capacity in mice
Source: EMBO Rep. 2025 Sep 16;26(21):5216–38. doi: 10.1038/s44319-025-00578-3 (PMC12592725; doi:10.1038/s44319-025-00578-3)
Supplement: Supplementary file 7 — Source data Fig. 3 [file 44319_2025_578_MOESM7_ESM.zip]

Archive with 44 entries (37 files):
- Figure 3/
- __MACOSX/._Figure 3
- Figure 3/3E/
- __MACOSX/Figure 3/._3E
- Figure 3/3C/
- __MACOSX/Figure 3/._3C
- Figure 3/3D/
- __MACOSX/Figure 3/._3D
- Figure 3/.DS_Store
- __MACOSX/Figure 3/._.DS_Store
- Figure 3/3A/
- __MACOSX/Figure 3/._3A
- Figure 3/3F/
- __MACOSX/Figure 3/._3F
- Figure 3/3G/
- __MACOSX/Figure 3/._3G
- Figure 3/3E/Glycogen assay_repeat_Line-1056_Cohort 4-males_TA1_12-07-2021.xlsx
- __MACOSX/Figure 3/3E/._Glycogen assay_repeat_Line-1056_Cohort 4-males_TA1_12-07-2021.xlsx
- Figure 3/3C/.DS_Store
- __MACOSX/Figure 3/3C/._.DS_Store
- Figure 3/3C/Line-1047_Males_Endurance running test.xlsx
- __MACOSX/Figure 3/3C/._Line-1047_Males_Endurance running test.xlsx
- Figure 3/3D/.DS_Store
- __MACOSX/Figure 3/3D/._.DS_Store
- Figure 3/3D/Line 1047_Males_Glucose_Lactate.xlsx
- __MACOSX/Figure 3/3D/._Line 1047_Males_Glucose_Lactate.xlsx
- Figure 3/3A/Line-1047_Grip strength.xlsx
- __MACOSX/Figure 3/3A/._Line-1047_Grip strength.xlsx
- Figure 3/3F/.DS_Store
- __MACOSX/Figure 3/3F/._.DS_Store
- Figure 3/3F/Coomassie stained GLUT4 blot.tif
- __MACOSX/Figure 3/3F/._Coomassie stained GLUT4 blot.tif
- Figure 3/3F/GLUT4-densitometry.xlsx
- __MACOSX/Figure 3/3F/._GLUT4-densitometry.xlsx
- Figure 3/3F/GLUT4 Western blot.tif
- __MACOSX/Figure 3/3F/._GLUT4 Western blot.tif
- Figure 3/3G/.DS_Store
- __MACOSX/Figure 3/3G/._.DS_Store
- Figure 3/3G/CD36 Western blot.tif
- __MACOSX/Figure 3/3G/._CD36 Western blot.tif
- Figure 3/3G/Coomassie stained CD36 blot.tif
- __MACOSX/Figure 3/3G/._Coomassie stained CD36 blot.tif
- Figure 3/3G/CD36_densitometry.xlsx
- __MACOSX/Figure 3/3G/._CD36_densitometry.xlsx
