# Supplementary material for: The muscle specific MEF2Dα2 isoform promotes muscle ketolysis and running capacity in mice
Source: EMBO Rep. 2025 Sep 16;26(21):5216–38. doi: 10.1038/s44319-025-00578-3 (PMC12592725; doi:10.1038/s44319-025-00578-3)
Supplement: Supplementary file 7 — Source data Fig. 3 [file 44319_2025_578_MOESM7_ESM.zip › Figure 3/3E/Glycogen assay_repeat_Line-1056_Cohort 4-males_TA1_12-07-2021.xlsx]

## Sheet: Normalized Glycogen
S.No.	Sample name	Dilution	Volume (ul)	Hydrolysis buffer (uL)	Hydrolysis buffer + enzyme mix (10+1=11 uL)	Total (uL)	Fluorescence (800 gain)	With Enzyme	No Enzyme	With enzyme -no enzyme	Normalized to 0		Glycogen	Glycogen conc	TA dry weight (mg)	Glycogen conc/mg tissue	Conc. (ug/ul)	Glycogen conc/ug protein
1	Glycogen standard	NA	0	40	11	51	3503			3503	0	3503
2	Glycogen standard	NA	2	38	11	51	13525			13525	10022	3503
3	Glycogen standard	NA	4	36	11	51	27853			27853	24350	3503
4	Glycogen standard	NA	6	34	11	51	41620			41620	38117	3503
5	Glycogen standard	NA	8	32	11	51	55987			55987	52484	3503
6	Glycogen standard	NA	10	30	11	51	70119			70119	66616	3503
7	Sed-TA_WT 1	1:5	5	35	11	51	18236	18236	4091	14145	10642	3503	0.0371505	0.0371505	52.2	0.000711696	3.9208	0.00947523
8	Sed-TA_WT 2	1:5	5	35	11	51	21836	21836	10817	11019	7516	3503	0.0279222	0.0279222	46	0.000607004	3.26426	0.00855391
9	Sed-TA_WT 3	1:5	5	35	11	51	21692	21692	4644	17048	13545	3503	0.0457206	0.0457206	50.1	0.000912587	3.48995	0.0131007
10	Sed-TA_WT 4	1:5	5	35	11	51	17832	17832	4260	13572	10069	3503	0.035459	0.035459	50	0.000709179	3.46943	0.0102204
11	Sed-TA_WT 5	1:5	5	35	11	51	28401	28401	3305	25096	21593	3503	0.0694794	0.0694794	42.7	0.00162715	3.20271	0.0216939
12	Sed-TA_Eko 1	1:5	5	35	11	51	64322	64322	5090	59232	55729	3503	0.170253	0.170253	53.2	0.00320025	3.03857	0.0560307
13	Sed-TA_Eko 2	1:5	5	35	11	51	19408	19408	4172	15236	11733	3503	0.0403713	0.0403713	52	0.000776372	2.91547	0.0138473
14	Sed-TA_Eko 3	1:5	5	35	11	51	14660	14660	3178	11482	7979	3503	0.029289	0.029289	45.7	0.000640897	3.38736	0.00864656
15	Sed-TA_Eko 4	1:5	5	35	11	51	41421	41421	3570	37851	34348	3503	0.107134	0.107134	47.1	0.0022746	2.79237	0.0383667
16	Sed-TA_Eko 5	1:5	5	35	11	51	22219	22219	3466	18753	15250	3503	0.050754	0.050754	49.4	0.00102741	3.63357	0.0139681
17	Run-TA_WT 1	1:5	5	35	11	51	7286	7286	3774	3512	9	3503	0.0057605	0.0057605	45	0.000128011	3.73615	0.00154183
18	Run-TA_WT 2	1:5	5	35	11	51	11426	11426	4500	6926	3423	3503	0.0158391	0.0158391	49.9	0.000317417	3.81822	0.00414829
19	Run-TA_WT 3	1:5	5	35	11	51	14301	14301	4198	10103	6600	3503	0.025218	0.025218	45.9	0.000549412	3.01805	0.00835572
20	Run-TA_WT 4	1:5	5	35	11	51	9070	9070	3311	5759	2256	3503	0.0123939	0.0123939	42.9	0.000288903	3.44891	0.00359358
21	Run-TA_WT 5	1:5	5	35	11	51	9276	9276	4940	4336	833	3503	0.00819306	0.00819306	46.4	0.000176575	3.51046	0.0023339
22	Run-TA_WT 6	1:5	5	35	11	51	11828	11828	4235	7593	4090	3503	0.0178082	0.0178082	48.2	0.000369464	3.63357	0.00490101
23	Run-TA_WT 7	1:5	5	35	11	51	12950	12950	3796	9154	5651	3503	0.0224164	0.0224164	47.3	0.000473921	3.57201	0.00627557
24	Run-TA_WT 8	1:5	5	35	11	51	10703	10703	4003	6700	3197	3503	0.0151719	0.0151719	49.4	0.000307124	3.20271	0.00473721
25	Run-TA_WT 9	1:5	5	35	11	51	9455	9455	4707	4748	1245	3503	0.00940934	0.00940934	49	0.000192027	3.7977	0.00247764
26	Run-TA_WT 10	1:5	5	35	11	51	9472	9472	4984	4488	985	3503	0.00864178	0.00864178	49.5	0.000174581	3.85925	0.00223924
27	Run-TA_Eko 1	1:5	5	35	11	51	9878	9878	4793	5085	1582	3503	0.0104042	0.0104042	55.3	0.000188141	3.98236	0.00261258
28	Run-TA_Eko 2	1:5	5	35	11	51	11200	11200	5046	6154	2651	3503	0.01356	0.01356	50.4	0.000269048	3.83874	0.00353242
29	Run-TA_Eko 3	1:5	5	35	11	51	27342	27342	4652	22690	19187	3503	0.0623765	0.0623765	56	0.00111387	4.14649	0.0150432
30	Run-TA_Eko 4	1:5	5	35	11	51	9187	9187	4180	5007	1504	3503	0.0101739	0.0101739	44.9	0.000226591	3.61305	0.00281589
31	Run-TA_Eko 5	1:5	5	35	11	51	13037	13037	4106	8931	5428	3503	0.0217581	0.0217581	51.7	0.000420853	4.80304	0.00453007
32	Run-TA_Eko 6	1:5	5	35	11	51	8045	8045	4151	3894	391	3503	0.00688821	0.00688821	58.4	0.000117949	4.3927	0.00156811
33	Run-TA_Eko 7	1:5	5	35	11	51	10080	10080	4865	5215	1712	3503	0.010788	0.010788	46.3	0.000233002	3.51046	0.00307309
34	Run-TA_Eko 8	1:5	5	35	11	51	13877	13877	3114	10763	7260	3503	0.0271664	0.0271664	42.7	0.000636216	3.18219	0.00853702
35	Run-TA_Eko 9	1:5	5	35	11	51	14848	14848	3222	11626	8123	3503	0.0297141	0.0297141	48.7	0.000610146	3.53098	0.00841526
36	Run-TA_Eko 10	1:5	5	35	11	51	13565	13565	3761	9804	6301	3503	0.0243353	0.0243353	48.7	0.000499699	3.83874	0.00633941
37	Sed-TA_WT 1	1:5	5	45	0	50	4091
38	Sed-TA_WT 2	1:5	5	45	0	50	10817
39	Sed-TA_WT 3	1:5	5	45	0	50	4644
40	Sed-TA_WT 4	1:5	5	45	0	50	4260
41	Sed-TA_WT 5	1:5	5	45	0	50	3305
42	Sed-TA_Eko 1	1:5	5	45	0	50	5090
43	Sed-TA_Eko 2	1:5	5	45	0	50	4172
44	Sed-TA_Eko 3	1:5	5	45	0	50	3178
45	Sed-TA_Eko 4	1:5	5	45	0	50	3570
46	Sed-TA_Eko 5	1:5	5	45	0	50	3466
47	Run-TA_WT 1	1:5	5	45	0	50	3774
48	Run-TA_WT 2	1:5	5	45	0	50	4500
49	Run-TA_WT 3	1:5	5	45	0	50	4198
50	Run-TA_WT 4	1:5	5	45	0	50	3311
51	Run-TA_WT 5	1:5	5	45	0	50	4940
52	Run-TA_WT 6	1:5	5	45	0	50	4235
53	Run-TA_WT 7	1:5	5	45	0	50	3796
54	Run-TA_WT 8	1:5	5	45	0	50	4003
55	Run-TA_WT 9	1:5	5	45	0	50	4707
56	Run-TA_WT 10	1:5	5	45	0	50	4984
57	Run-TA_Eko 1	1:5	5	45	0	50	4793
58	Run-TA_Eko 2	1:5	5	45	0	50	5046
59	Run-TA_Eko 3	1:5	5	45	0	50	4652
60	Run-TA_Eko 4	1:5	5	45	0	50	4180
61	Run-TA_Eko 5	1:5	5	45	0	50	4106
62	Run-TA_Eko 6	1:5	5	45	0	50	4151
63	Run-TA_Eko 7	1:5	5	45	0	50	4865
64	Run-TA_Eko 8	1:5	5	45	0	50	3114
65	Run-TA_Eko 9	1:5	5	45	0	50	3222
66	Run-TA_Eko 10	1:5	5	45	0	50	3761
	Glycogen standard	Fluorescence
	0	0
	0.04	10022
	0.08	24350
	0.12	38117
	0.16	52484
	0.2	66616

## Sheet: ANOVA multiple comparisons
Table Analyzed	Glycogen/mg tissue (column)
Data sets analyzed	A-D						Number of families	1
							Number of comparisons per family	6
ANOVA summary							Alpha	0.05
F	8.428
P value	0.0004						Tukey's multiple comparisons test	Mean Diff.	95.00% CI of diff.	Below threshold?	Summary	Adjusted P Value
P value summary	***						Wt-Sed vs. Wt-Run	0.0006158	-0.0001416 to 0.001373	No	ns	0.1415	A-B
Significant diff. among means (P < 0.05)?	Yes						Wt-Sed vs. Eko-Sed	-0.0006704	-0.001545 to 0.0002042	No	ns	0.1787	A-C
R squared	0.493						Wt-Sed vs. Eko-Run	0.000482	-0.0002754 to 0.001239	No	ns	0.3215	A-D
							Wt-Run vs. Eko-Sed	-0.001286	-0.002044 to -0.0005288	Yes	***	0.0005	B-C
Brown-Forsythe test							Wt-Run vs. Eko-Run	-0.0001338	-0.0007522 to 0.0004846	No	ns	0.9331	B-D
F (DFn, DFd)	3.594 (3, 26)						Eko-Sed vs. Eko-Run	0.001152	0.0003950 to 0.001910	Yes	**	0.0016	C-D
P value	0.0269
P value summary	*						Test details	Mean 1	Mean 2	Mean Diff.	SE of diff.	n1	n2	q	DF
Are SDs significantly different (P < 0.05)?	Yes						Wt-Sed vs. Wt-Run	0.0009135	0.0002977	0.0006158	0.0002761	5	10	3.154	26
							Wt-Sed vs. Eko-Sed	0.0009135	0.001584	-0.0006704	0.0003188	5	5	2.974	26
Bartlett's test							Wt-Sed vs. Eko-Run	0.0009135	0.0004316	0.000482	0.0002761	5	10	2.469	26
Bartlett's statistic (corrected)	26.01						Wt-Run vs. Eko-Sed	0.0002977	0.001584	-0.001286	0.0002761	10	5	6.588	26
P value	<0.0001						Wt-Run vs. Eko-Run	0.0002977	0.0004316	-0.0001338	0.0002254	10	10	0.8395	26
P value summary	****						Eko-Sed vs. Eko-Run	0.001584	0.0004316	0.001152	0.0002761	5	10	5.903	26
Are SDs significantly different (P < 0.05)?	Yes
							Compact letter display
ANOVA table	SS	DF	MS	F (DFn, DFd)	P value		Eko-Sed	A
Treatment (between columns)	6.424e-06	3	2.141e-06	F (3, 26) = 8.428	P=0.0004		Wt-Sed	A B
Residual (within columns)	6.606e-06	26	2.541e-07				Eko-Run	B
Total	1.303e-05	29					Wt-Run	B
Data summary
Number of treatments (columns)	4
Number of values (total)	30
