# Supplementary material for: The muscle specific MEF2Dα2 isoform promotes muscle ketolysis and running capacity in mice
Source: EMBO Rep. 2025 Sep 16;26(21):5216–38. doi: 10.1038/s44319-025-00578-3 (PMC12592725; doi:10.1038/s44319-025-00578-3)
Supplement: Supplementary file 7 — Source data Fig. 3 [file 44319_2025_578_MOESM7_ESM.zip › Figure 3/3C/Line-1047_Males_Endurance running test.xlsx]

## Sheet: Sheet1
WT	Tag #	Body weight (grams)	Distance (metres)	Start time	Exhaustion time	Run Time (minutes)
1	4837	25.46	1465	14:07 PM	15:37 PM	90	TTEST (time)	TTEST (distance)
2	4781	24.38	1045	14:07 PM	15:13 PM	66	0.0266148	0.0426714
3	4835	25.91	986	14:07 PM	15:11 PM	64
4	4842	23.37	1215	14:07 PM	15:23 PM	76
5	4857	24.24	1845	14:07 PM	15:58 PM	111
6	4840	24.12	906	14:05 PM	15:04 PM	59
7	4841	25.49	1509	14:05 PM	15:38 PM	93
EKO	Tag #	Body weight (grams)	Distance (metres)	Start time	Exhaustion time	Time (minutes)
1	4785	23.72	840	14:25:00	15:21:00	56
2	4784	19.08	1109	14:25:00	15:25:00	60
3	4846	20.27	698	14:00:00	14:48:00	48
4	4847	19.85	901	14:00:00	14:59:00	59
5	4778	24.02	958	14:00:00	15:02:00	62
