# Supplementary material for: The muscle specific MEF2Dα2 isoform promotes muscle ketolysis and running capacity in mice
Source: EMBO Rep. 2025 Sep 16;26(21):5216–38. doi: 10.1038/s44319-025-00578-3 (PMC12592725; doi:10.1038/s44319-025-00578-3)
Supplement: Supplementary file 7 — Source data Fig. 3 [file 44319_2025_578_MOESM7_ESM.zip › Figure 3/3D/Line 1047_Males_Glucose_Lactate.xlsx]

## Sheet: Sheet1
WT	Tag #	Description	Body weight (grams)	Distance (metres)	Blood Glucose	Blood Lactate		EKO	Tag #	Description	Body weight (grams)	Distance (metres)	Blood Glucose	Blood Lactate
1	4974	Sedentary	30	NA	197	6.7		1	3025	Sedentary	27	NA	237	8.2
2	4993	Sedentary	28	NA	184	4.6		2	3026	Sedentary	26	NA	207	5.5
3	4989	Sedentary	24	NA	240	5.7		3	4984	Sedentary	27	NA	213	4.4
4	4992	Sedentary	26	NA	182	3.6		4	4926	Sedentary	26	NA	164	3.9
5	4923	Sedentary	26	NA	196	3.3		5	4919	Sedentary	28	NA	140	2.9
6	4915	Sedentary	29	NA	166	3.7		6	4913	Sedentary	25	NA	201	4
7	4927	Sedentary	28	NA	195	3.9		7	4931	Sedentary	27	NA	218	3.8
8	3028	Run	27	Till end	123	2.6		8	4937	Run	28	Almost exhausted	135	5.4
11	4979	Run	28	Till end	99	3		9	4933	Run	27	Till end	170	3.5
12	4976	Run	27	Till end	179	3.7		10	4942	Run	25	Till end	101	3
13	4973	Run	28	Till end	163	7.1		11	4936	Run	26	Till end	171	5.3
14	4980	Run	26	Till end	66	3.4		12	4939	Run	28	Exhausted by end	91	2.6
15	4997	Run	23	Till end	107	3.3		13	4928	Run	27	Till end	141	4.5

## Sheet: ANOVA blood glucose
ANOVA results							Multiple Comparison
Table Analyzed	Blood Glucose						Number of families	1
Data sets analyzed	A-D						Number of comparisons per family	6
							Alpha	0.05
ANOVA summary
F	8.835						Tukey's multiple comparisons test	Mean Diff.	95.00% CI of diff.	Below threshold?	Summary	Adjusted P Value
P value	0.0005						WT_S vs. WT_R	71.45	20.03 to 122.9	Yes	**	0.0044	A-B
P value summary	***						WT_S vs. Eko_S	-2.857	-52.26 to 46.55	No	ns	0.9985	A-C
Significant diff. among means (P < 0.05)?	Yes						WT_S vs. Eko_R	59.45	8.030 to 110.9	Yes	*	0.0195	A-D
R squared	0.5464						WT_R vs. Eko_S	-74.31	-125.7 to -22.89	Yes	**	0.003	B-C
							WT_R vs. Eko_R	-12	-65.36 to 41.36	No	ns	0.9231	B-D
Brown-Forsythe test							Eko_S vs. Eko_R	62.31	10.89 to 113.7	Yes	*	0.0138	C-D
F (DFn, DFd)	0.7755 (3, 22)
P value	0.5202						Test details	Mean 1	Mean 2	Mean Diff.	SE of diff.	n1	n2	q	DF
P value summary	ns						WT_S vs. WT_R	194.3	122.8	71.45	18.52	7	6	5.457	22
Are SDs significantly different (P < 0.05)?	No						WT_S vs. Eko_S	194.3	197.1	-2.857	17.79	7	7	0.2271	22
							WT_S vs. Eko_R	194.3	134.8	59.45	18.52	7	6	4.54	22
Bartlett's test							WT_R vs. Eko_S	122.8	197.1	-74.31	18.52	6	7	5.675	22
Bartlett's statistic (corrected)	1.814						WT_R vs. Eko_R	122.8	134.8	-12	19.22	6	6	0.8831	22
P value	0.6119						Eko_S vs. Eko_R	197.1	134.8	62.31	18.52	7	6	4.759	22
P value summary	ns
Are SDs significantly different (P < 0.05)?	No						Compact letter display
							Eko_S	A
ANOVA table	SS	DF	MS	F (DFn, DFd)	P value		WT_S	A
Treatment (between columns)	29363	3	9788	F (3, 22) = 8.835	P=0.0005		Eko_R	B
Residual (within columns)	24374	22	1108				WT_R	B
Total	53737	25
Data summary
Number of treatments (columns)	4
Number of values (total)	26
