# Supplementary material for: The muscle specific MEF2Dα2 isoform promotes muscle ketolysis and running capacity in mice
Source: EMBO Rep. 2025 Sep 16;26(21):5216–38. doi: 10.1038/s44319-025-00578-3 (PMC12592725; doi:10.1038/s44319-025-00578-3)
Supplement: Supplementary file 7 — Source data Fig. 3 [file 44319_2025_578_MOESM7_ESM.zip › Figure 3/3F/GLUT4-densitometry.xlsx]

## Sheet: Sheet1
GLUT4
Lane	Band No.	Band Label	Mol. Wt. (KDa)	Relative Front	Adj. Volume (Int)	Volume (Int)	Abs. Quant.	Rel. Quant.	Band %	Lane %			S.No.	Tag #	Description	GLUT4	Coomassie	Normalized GLUT4	Relative GLUT4
1	1		N/A	0.393443	11194577	13154990	N/A	N/A	100	78.2276			1	4989	Wt-Sed-1	11194577	183937600	0.0608607	1.16216	0.0523687
2	1		N/A	0.398126	9546645	11337423	N/A	N/A	100	75.1536			2	4923	Wt-Sed-2	9546645	198166360	0.0481749	0.919917	0.0523687
3	1		N/A	0.398126	8440470	10096787	N/A	N/A	100	73.21			3	4915	Wt-Sed-3	8440470	201948275	0.0417952	0.798095	0.0523687
4	1		N/A	0.398126	10777176	12779471	N/A	N/A	100	74.5605			4	4927	Wt-Sed-4	10777176	205794120	0.0523687	1	0.0523687
5	1		N/A	0.400468	8586670	10451408	N/A	N/A	100	72.0533			5	3028	Wt-Run-1	8586670	199151068	0.0431164	0.823323	0.0523687
6	1		N/A	0.400468	14154783	16518837	N/A	N/A	100	78.4375			6	4976	Wt-Run-2	14154783	215169640	0.0657843	1.25618	0.0523687
7	1		N/A	0.40281	13617971	15984218	N/A	N/A	100	77.9637			7	4973	Wt-Run-3	13617971	217658700	0.0625657	1.19472	0.0523687
8	1		N/A	0.40281	14742550	17362798	N/A	N/A	100	76.1757			8	4997	Wt-Run-4	14742550	227758440	0.0647289	1.23602	0.0523687
9	1		N/A	0.40281	22308916	25396359	N/A	N/A	100	81.9743			9	4926	Eko-Sed-1	22308916	264502350	0.084343	1.61056	0.0523687
10	1		N/A	0.405152	12499455	15050817	N/A	N/A	100	74.4603			10	4919	Eko-Sed-2	12499455	252763420	0.0494512	0.944289	0.0523687
11	1		N/A	0.405152	20055931	23060728	N/A	N/A	100	80.1133			11	4913	Eko-Sed-3	20055931	253735671	0.0790426	1.50935	0.0523687
12	1		N/A	0.405152	18995164	21899986	N/A	N/A	100	78.1703			12	4931	Eko-Sed-4	18995164	244095525	0.0778186	1.48597	0.0523687
13	1		N/A	0.407494	13937074	16682796	N/A	N/A	100	73.7727			13	4927	Eko-Run-1	13937074	233395400	0.0597144	1.14027	0.0523687
14	1		N/A	0.405152	16966295	19964470	N/A	N/A	100	76.3835			14	4942	Eko-Run-2	16966295	240692900	0.0704894	1.34602	0.0523687
15	1		N/A	0.40281	19274750	22754654	N/A	N/A	100	76.8598			15	4939	Eko-Run-3	19274750	227006220	0.0849085	1.62136	0.0523687
16	1		N/A	0.398126	19398633	22666332	N/A	N/A	100	80.3469			16	4928	Eko-Run-4	19398633	211886920	0.0915518	1.74822	0.0523687
Coomassie
Lane	Band No.	Band Label	Mol. Wt. (KDa)	Relative Front	Adj. Volume (Int)	Volume (Int)	Abs. Quant.	Rel. Quant.	Band %	Lane %
1	1		N/A	0.417391	183937600	6791581020	N/A	N/A	100	100
2	1		N/A	0.422826	198166360	6685632240	N/A	N/A	100	100
3	1		N/A	0.421739	201948275	6526521491	N/A	N/A	100	100
4	1		N/A	0.421739	205794120	6659512580	N/A	N/A	100	100
5	1		N/A	0.421739	199151068	6383163968	N/A	N/A	100	100
6	1		N/A	0.421739	215169640	6685025340	N/A	N/A	100	100
7	1		N/A	0.420652	217658700	6699678580	N/A	N/A	100	100
8	1		N/A	0.420652	227758440	6738067980	N/A	N/A	100	100
9	1		N/A	0.422826	264502350	7252690650	N/A	N/A	100	100
10	1		N/A	0.426087	252763420	6803570480	N/A	N/A	100	100
11	1		N/A	0.422826	253735671	7102870068	N/A	N/A	100	100
12	1		N/A	0.423913	244095525	6479992845	N/A	N/A	100	100
13	1		N/A	0.421739	233395400	6703677680	N/A	N/A	100	100
14	1		N/A	0.421739	240692900	6785185120	N/A	N/A	100	100
15	1		N/A	0.417391	227006220	6764322040	N/A	N/A	100	100
16	1		N/A	0.407609	211886920	6715360820	N/A	N/A	100	100
