# Supplementary material for: The muscle specific MEF2Dα2 isoform promotes muscle ketolysis and running capacity in mice
Source: EMBO Rep. 2025 Sep 16;26(21):5216–38. doi: 10.1038/s44319-025-00578-3 (PMC12592725; doi:10.1038/s44319-025-00578-3)
Supplement: Supplementary file 7 — Source data Fig. 3 [file 44319_2025_578_MOESM7_ESM.zip › Figure 3/3G/CD36_densitometry.xlsx]

## Sheet: Sheet1
CD36
Lane	Band No.	Adj. Volume (Int)		S.No.	Tag #	Description	CD36	Coomassie	Normalized CD36	Relative CD36
1	1	14680424		1	4989	Wt-Sed-1	14680424	81268272	0.180642	0.876427	0.206111
2	1	16428852		2	4923	Wt-Sed-2	16428852	79708662	0.206111	1	0.206111
3	1	17437288		3	4915	Wt-Sed-3	17437288	92490440	0.188531	0.914704	0.206111
4	1	19996724		4	4927	Wt-Sed-4	19996724	78899590	0.253445	1.22965	0.206111
5	1	18826104		5	3028	Wt-Run-1	18826104	85045950	0.221364	1.074	0.206111
6	1	25004056		6	4976	Wt-Run-2	25004056	90096198	0.277526	1.34649	0.206111
7	1	22935792		7	4973	Wt-Run-3	22935792	90994026	0.252058	1.22292	0.206111
8	1	28857180		8	4997	Wt-Run-4	28857180	88723512	0.325248	1.57802	0.206111
9	1	31845044		9	4926	Eko-Sed-1	31845044	93432486	0.340835	1.65364	0.206111
10	1	24724568		10	4919	Eko-Sed-2	24724568	103440120	0.239023	1.15968	0.206111
11	1	34373460		11	4913	Eko-Sed-3	34373460	106651088	0.322298	1.56371	0.206111
12	1	28398920		12	4931	Eko-Sed-4	28398920	97483200	0.291321	1.41342	0.206111
13	1	23528252		13	4927	Eko-Run-1	23528252	84158610	0.27957	1.35641	0.206111
14	1	32883532		14	4942	Eko-Run-2	32883532	98367504	0.334293	1.6219	0.206111
15	1	44538208		15	4939	Eko-Run-3	44538208	99722480	0.446622	2.1669	0.206111
16	1	34768756		16	4928	Eko-Run-4	34768756	81682614	0.425657	2.06518	0.206111
Coomassie
Lane	Band No.	Adj. Volume (Int)
1	1	81268272
2	1	79708662
3	1	92490440
4	1	78899590
5	1	85045950
6	1	90096198
7	1	90994026
8	1	88723512
9	1	93432486
10	1	103440120
11	1	106651088
12	1	97483200
13	1	84158610
14	1	98367504
15	1	99722480
16	1	81682614
