# Supplementary material for: The muscle specific MEF2Dα2 isoform promotes muscle ketolysis and running capacity in mice
Source: EMBO Rep. 2025 Sep 16;26(21):5216–38. doi: 10.1038/s44319-025-00578-3 (PMC12592725; doi:10.1038/s44319-025-00578-3)
Supplement: Supplementary file 8 — Source data Fig. 4 [file 44319_2025_578_MOESM8_ESM.zip]

Archive with 35 entries (30 files):
- Figure 4/
- __MACOSX/._Figure 4
- Figure 4/.DS_Store
- __MACOSX/Figure 4/._.DS_Store
- Figure 4/4B/
- __MACOSX/Figure 4/._4B
- Figure 4/4C/
- __MACOSX/Figure 4/._4C
- Figure 4/4D/
- __MACOSX/Figure 4/._4D
- Figure 4/4A/
- __MACOSX/Figure 4/._4A
- Figure 4/4B/Table EV2 (DEG Quad WT and Eko).xlsx
- __MACOSX/Figure 4/4B/._Table EV2 (DEG Quad WT and Eko).xlsx
- Figure 4/4C/Figure 4C.xlsx
- __MACOSX/Figure 4/4C/._Figure 4C.xlsx
- Figure 4/4D/ACAT1 Western Blot Line 1 and 2.tif
- __MACOSX/Figure 4/4D/._ACAT1 Western Blot Line 1 and 2.tif
- Figure 4/4D/Bdh1_Line 1 Blot_2022-11-30 Chemiluminescence 1.000s.tif
- Figure 4/4D/Bdh1 intensity calculations_Line 1 and 2.xlsx
- __MACOSX/Figure 4/4D/._Bdh1 intensity calculations_Line 1 and 2.xlsx
- Figure 4/4D/Oxct1 coomassie line 1 and 2.tif
- __MACOSX/Figure 4/4D/._Oxct1 coomassie line 1 and 2.tif
- Figure 4/4D/OXCT1 blot line 1 and 2.tif
- __MACOSX/Figure 4/4D/._OXCT1 blot line 1 and 2.tif
- Figure 4/4D/Quantification of ACAT1 band.xlsx
- __MACOSX/Figure 4/4D/._Quantification of ACAT1 band.xlsx
- Figure 4/4D/Lane intensity for OXCT blot.xlsx
- __MACOSX/Figure 4/4D/._Lane intensity for OXCT blot.xlsx
- Figure 4/4D/Bdh1 coomassie Line 1.tiff
- __MACOSX/Figure 4/4D/._Bdh1 coomassie Line 1.tiff
- Figure 4/4A/.DS_Store
- __MACOSX/Figure 4/4A/._.DS_Store
- Figure 4/4A/MEF2D tracks mapped to mm10_UCSC.tiff
- __MACOSX/Figure 4/4A/._MEF2D tracks mapped to mm10_UCSC.tiff
