# Supplementary material for: The muscle specific MEF2Dα2 isoform promotes muscle ketolysis and running capacity in mice
Source: EMBO Rep. 2025 Sep 16;26(21):5216–38. doi: 10.1038/s44319-025-00578-3 (PMC12592725; doi:10.1038/s44319-025-00578-3)
Supplement: Supplementary file 8 — Source data Fig. 4 [file 44319_2025_578_MOESM8_ESM.zip › Figure 4/4C/Figure 4C.xlsx]

## Sheet: Sheet1
Bdh1	WT-SOL	EKO-SOL		Oxct1	WT-SOL	EKO-SOL		Acat1	WT-SOL	EKO-SOL
Relative expression	0.91	0.7		Relative expression	0.88	0.69		Relative expression	0.95	0.65
	1.06	0.91			0.95	0.78			1.03	0.73
	1.03	0.97			1.2	0.77			1.01	0.89
	1.05	0.84			1.48	0.67			1.26	0.64
	1.1	1			0.95	0.72			0.9	0.62
	1.48	0.71			1.22	0.72			0.91	0.91
		0.63				0.58				0.61
		0.51				0.46				0.51
TTEST	0.00690172				TTEST	0.000411658			TTEST	0.00113078
