# Supplementary material for: The muscle specific MEF2Dα2 isoform promotes muscle ketolysis and running capacity in mice
Source: EMBO Rep. 2025 Sep 16;26(21):5216–38. doi: 10.1038/s44319-025-00578-3 (PMC12592725; doi:10.1038/s44319-025-00578-3)
Supplement: Supplementary file 8 — Source data Fig. 4 [file 44319_2025_578_MOESM8_ESM.zip › Figure 4/4D/Bdh1 intensity calculations_Line 1 and 2.xlsx]

## Sheet: {a56d9b65-34bd-4323-996e-19bbf1
	2023-01-05 Chemiluminescence 94.296s
		Band No.	Band Label	Mol. Wt. (KDa)	Relative Front	Adj. Volume (Int)	Volume (Int)	Coommassie intensity (total protein)	BDH1/total protein	TTEST
Line 1047	4989	1		N/A	0.562865	3961986	13134848400	703845720	0.00562905	8.15673e-05
	4923	1		N/A	0.577485	4543638	13237408080	835692300	0.00543697
	4915	1		N/A	0.593567	4862960	12599027402	902710796	0.00538706
	4926	1		N/A	0.601757	3085774	13671412888	795807544	0.00387754
	4919	1		N/A	0.603221	3078284	12529885536	812708736	0.00378768
	4913	1		N/A	0.598829	2767386	12530454554	764176970	0.00362139
Line 1056	4636	1		N/A	0.627451	28941440	30924190	434903182	0.0665469	0.0186463
	4646	1		N/A	0.624183	20533600	22116000	391849080	0.0524018
	4544	1		N/A	0.620915	22126300	23555000	383321190	0.0577226
	4597	1		N/A	0.616393	17215008	18739248	396173436	0.0434532
	4641	1		N/A	0.606557	16618693	18146562	440476704	0.0377289
	4618	1		N/A	0.596721	13368885	14865735	448957386	0.0297776
