# Supplementary material for: The muscle specific MEF2Dα2 isoform promotes muscle ketolysis and running capacity in mice
Source: EMBO Rep. 2025 Sep 16;26(21):5216–38. doi: 10.1038/s44319-025-00578-3 (PMC12592725; doi:10.1038/s44319-025-00578-3)
Supplement: Supplementary file 8 — Source data Fig. 4 [file 44319_2025_578_MOESM8_ESM.zip › Figure 4/4D/Quantification of ACAT1 band.xlsx]

## Sheet: {583dcffc-baa1-4030-8c5e-e6c732
2023-02-22 Alexa 680 8.000s-1
Lane	Band No.	Band Label	Mol. Wt. (KDa)	Relative Front	Adj. Volume (Int)	Volume (Int)	Abs. Quant.	Rel. Quant.	Band %	Lane %
1	1		N/A	0.33945	30376664	55464700	N/A	N/A	28.3234	25.9084
1	2		N/A	0.745413	76872824	98073020	N/A	N/A	71.6766	65.5652
2	1		N/A	0.38322	39853986	56662194	N/A	N/A	34.182	31.9554
2	2		N/A	0.800454	76739601	89855193	N/A	N/A	65.818	61.5307
3	1		N/A	0.408989	45515344	63062090	N/A	N/A	37.0651	35.0268
3	2		N/A	0.824719	77282898	90316170	N/A	N/A	62.9349	59.4739
4	1		N/A	0.418708	33680286	48612798	N/A	N/A	33.6429	31.3445
4	2		N/A	0.832962	66430692	78357294	N/A	N/A	66.3571	61.8236
5	1		N/A	0.437086	59403750	74240660	N/A	N/A	50.8355	47.475
5	2		N/A	0.847682	57451060	67745385	N/A	N/A	49.1645	45.9144
6	1		N/A	0.439825	47261196	62732064	N/A	N/A	42.98	40.0025
6	2		N/A	0.846827	62699694	74235034	N/A	N/A	57.02	53.0698
8	1		N/A	0.446352	84504790	95967090	N/A	N/A	52.3087	48.6519
8	2		N/A	0.843348	77045414	89440136	N/A	N/A	47.6913	44.3573
9	1		N/A	0.444681	79240056	90604248	N/A	N/A	50.3162	46.7573
9	2		N/A	0.840426	78243984	90628608	N/A	N/A	49.6838	46.1696
10	1		N/A	0.443038	74310876	85282712	N/A	N/A	49.8997	46.1736
10	2		N/A	0.841772	74609496	86496310	N/A	N/A	50.1003	46.3592
11	1		N/A	0.441423	65112400	75270325	N/A	N/A	50.7179	46.1598
11	2		N/A	0.83682	63269140	74013740	N/A	N/A	49.2821	44.8531
12	1		N/A	0.435685	57774122	67993088	N/A	N/A	48.865	43.8542
12	2		N/A	0.817427	60457910	70459310	N/A	N/A	51.135	45.8913
13	1		N/A	0.416838	54454848	64578528	N/A	N/A	48.624	43.5064
13	2		N/A	0.790554	57536976	67121880	N/A	N/A	51.376	45.9689

## Sheet: Sheet1
2023-02-22 Alexa 680 8.000s-1	Oxct1 band
Lane	Band No.	Band Label	Mol. Wt. (KDa)	Relative Front	Adj. Volume (Int)	Volume (Int)	Abs. Quant.	Rel. Quant.	Band %	Lane %
1	1		N/A	0.33945	30376664	55464700	N/A	N/A	28.3234	25.9084	1.27955
2	1		N/A	0.38322	39853986	56662194	N/A	N/A	34.182	31.9554	1.38624	1.41901	0.390957
3	1		N/A	0.408989	45515344	63062090	N/A	N/A	37.0651	35.0268	1.59124
4	1		N/A	0.418708	33680286	48612798	N/A	N/A	33.6429	31.3445	1.19294
5	1		N/A	0.437086	59403750	74240660	N/A	N/A	50.8355	47.475	2.07483	1.68328
6	1		N/A	0.439825	47261196	62732064	N/A	N/A	42.98	40.0025	1.78206
8	1		N/A	0.446352	84504790	95967090	N/A	N/A	52.3087	48.6519	3.20034
9	1		N/A	0.444681	79240056	90604248	N/A	N/A	50.3162	46.7573	2.86855	2.86945	0.0495798
10	1		N/A	0.443038	74310876	85282712	N/A	N/A	49.8997	46.1736	2.53947
11	1		N/A	0.441423	65112400	75270325	N/A	N/A	50.7179	46.1598	2.15245
12	1		N/A	0.435685	57774122	67993088	N/A	N/A	48.865	43.8542	2.20541	2.27416
13	1		N/A	0.416838	54454848	64578528	N/A	N/A	48.624	43.5064	2.46463
2023-02-24 Alexa 790 40.000s	GAPDH
Lane	Band No.	Band Label	Mol. Wt. (KDa)	Relative Front	Adj. Volume (Int)	Volume (Int)	Abs. Quant.	Rel. Quant.	Band %	Lane %
1	1		N/A	0.477032	23740041	28860015	N/A	N/A	100	84.926
2	1		N/A	0.550877	28749604	33226414	N/A	N/A	100	86.2294
3	1		N/A	0.581882	28603692	32593914	N/A	N/A	100	86.1701
4	1		N/A	0.605536	28232960	32005120	N/A	N/A	100	87.0949
5	1		N/A	0.611684	28630630	32537939	N/A	N/A	100	88.4691
6	1		N/A	0.607509	26520480	30292248	N/A	N/A	100	88.3983
8	1		N/A	0.59596	26404960	30009760	N/A	N/A	100	89.7122
9	1		N/A	0.58194	27623726	31270915	N/A	N/A	100	88.9381
10	1		N/A	0.571429	29262310	32954306	N/A	N/A	100	90.888
11	1		N/A	0.557756	30250422	33946614	N/A	N/A	100	90.176
12	1		N/A	0.534426	26196550	29472940	N/A	N/A	100	88.8703
13	1		N/A	0.495114	22094520	25762788	N/A	N/A	100	88.2136

## Sheet: Sheet2
2023-02-22 Alexa 680 8.000s-1	Acat1 band										Normalized to GAPDH	Average	Ttest	Normalized to Coommassie	Average	Ttest
Lane	Band No.	Band Label	Mol. Wt. (KDa)	Relative Front	Adj. Volume (Int)	Volume (Int)	Abs. Quant.	Rel. Quant.	Band %	Lane %
1	2		N/A	0.745413	76872824	98073020	N/A	N/A	71.6766	65.5652	3.23811			0.208705
2	2		N/A	0.800454	76739601	89855193	N/A	N/A	65.818	61.5307	2.66924	2.86973	0.0452418	0.187101	0.191313	0.0160393
3	2		N/A	0.824719	77282898	90316170	N/A	N/A	62.9349	59.4739	2.70185			0.178132
4	2		N/A	0.832962	66430692	78357294	N/A	N/A	66.3571	61.8236	2.35295			0.153265
5	2		N/A	0.847682	57451060	67745385	N/A	N/A	49.1645	45.9144	2.00663	2.24126		0.135075	0.147382
6	2		N/A	0.846827	62699694	74235034	N/A	N/A	57.02	53.0698	2.3642			0.153805
8	2		N/A	0.843348	77045414	89440136	N/A	N/A	47.6913	44.3573	2.91784			0.201813
9	2		N/A	0.840426	78243984	90628608	N/A	N/A	49.6838	46.1696	2.83249	2.76667	0.0804026	0.202078	0.197589	0.00132963
10	2		N/A	0.841772	74609496	86496310	N/A	N/A	50.1003	46.3592	2.54968			0.188875
11	2		N/A	0.83682	63269140	74013740	N/A	N/A	49.2821	44.8531	2.09151			0.160739
12	2		N/A	0.817427	60457910	70459310	N/A	N/A	51.135	45.8913	2.30786	2.3345		0.151072	0.156181
13	2		N/A	0.790554	57536976	67121880	N/A	N/A	51.376	45.9689	2.60413			0.156731
2023-02-24 Alexa 790 40.000s	GAPDH
Lane	Band No.	Band Label	Mol. Wt. (KDa)	Relative Front	Adj. Volume (Int)	Volume (Int)	Abs. Quant.	Rel. Quant.	Band %	Lane %
1	1		N/A	0.477032	23740041	28860015	N/A	N/A	100	84.926
2	1		N/A	0.550877	28749604	33226414	N/A	N/A	100	86.2294
3	1		N/A	0.581882	28603692	32593914	N/A	N/A	100	86.1701
4	1		N/A	0.605536	28232960	32005120	N/A	N/A	100	87.0949
5	1		N/A	0.611684	28630630	32537939	N/A	N/A	100	88.4691
6	1		N/A	0.607509	26520480	30292248	N/A	N/A	100	88.3983
8	1		N/A	0.59596	26404960	30009760	N/A	N/A	100	89.7122
9	1		N/A	0.58194	27623726	31270915	N/A	N/A	100	88.9381
10	1		N/A	0.571429	29262310	32954306	N/A	N/A	100	90.888
11	1		N/A	0.557756	30250422	33946614	N/A	N/A	100	90.176
12	1		N/A	0.534426	26196550	29472940	N/A	N/A	100	88.8703
13	1		N/A	0.495114	22094520	25762788	N/A	N/A	100	88.2136
2023-02-24 Colorimetric 0.274s
Lane No.	Adj. Total Band Vol. (Int)	Total Band Vol. (Int)	Adj. Total Lane Vol. (Int)	Total Lane Vol. (Int)	Bkgd. Vol. (Int)	Norm. Factor
1	N/A	N/A	368333303	7784516194	7416182891	N/A
2	N/A	N/A	410150517	7472748303	7062597786	N/A
3	N/A	N/A	433851495	7783655055	7349803560	N/A
4	N/A	N/A	433437766	7559417412	7125979646	N/A
5	N/A	N/A	425327265	8209865565	7784538300	N/A
6	N/A	N/A	407655930	8238521445	7830865515	N/A
8	N/A	N/A	381766212	8276470559	7894704347	N/A
9	N/A	N/A	387196335	7912716300	7525519965	N/A
10	N/A	N/A	395021088	7985555116	7590534028	N/A
11	N/A	N/A	393614944	7923617120	7530002176	N/A
12	N/A	N/A	400192175	8023210285	7623018110	N/A
13	N/A	N/A	367105462	7751418598	7384313136	N/A
