# Supplementary material for: The muscle specific MEF2Dα2 isoform promotes muscle ketolysis and running capacity in mice
Source: EMBO Rep. 2025 Sep 16;26(21):5216–38. doi: 10.1038/s44319-025-00578-3 (PMC12592725; doi:10.1038/s44319-025-00578-3)
Supplement: Supplementary file 8 — Source data Fig. 4 [file 44319_2025_578_MOESM8_ESM.zip › Figure 4/4D/Lane intensity for OXCT blot.xlsx]

## Sheet: {2dcd8721-e196-4808-8d11-7e6d4f
		2023-02-18 Colorimetric 0.400s_Cropped
		Lane No.	Adj. Total Band Vol. (Int)	Total Band Vol. (Int)	Adj. Total Lane Vol. (Int)	Total Lane Vol. (Int)	Bkgd. Vol. (Int)	Norm. Factor
1047 Sedentary Soleus	7	4989	N/A	N/A	281662272	4456964898	4175302626	N/A	1
	8	4923	N/A	N/A	291698494	4451669750	4159971256	N/A	1.03563
	9	4915	N/A	N/A	339254545	4483419485	4144164940	N/A	1.20447
	10	4926	N/A	N/A	311864350	4669816874	4357952524	N/A	1.10723
	11	4919	N/A	N/A	267346975	4418095403	4150748428	N/A	0.949176
	12	4913	N/A	N/A	275021952	4339920810	4064898858	N/A	0.976425
			N/A	N/A	25289031	3376919430	3351630399	N/A	1
1056 Sedentary Soleus	19	4636	N/A	N/A	297312234	4802132868	4504820634	N/A	1
	20	4646	N/A	N/A	309140286	4939869620	4630729334	N/A	1.03978
	21	4544	N/A	N/A	317980554	4510140750	4192160196	N/A	1.06952
	22	4597	N/A	N/A	313076285	4828898520	4515822235	N/A	1.05302
	23	4641	N/A	N/A	287896757	4632807681	4344910924	N/A	0.968331
	24	4618	N/A	N/A	275184752	4763169888	4487985136	N/A	0.925575
	2023-02-02 Chemiluminescence 78.000s_intensity calculation
	Lane	Band No.	Band Label	Mol. Wt. (KDa)	Relative Front	Adj. Volume (Int)	Volume (Int)	Abs. Quant.	Rel. Quant.	Band %	Lane %
1047 Sedentary Soleus	1	4989		N/A	0.415094	24884458	26298794	N/A	N/A	100	84.557	0.0883486
	2	4923		N/A	0.424731	22158190	23426846	N/A	N/A	100	83.5785	0.0759626
	3	4915		N/A	0.435829	31158800	32634240	N/A	N/A	100	85.8954	0.0918449
	4	4926		N/A	0.44	16832400	17998500	N/A	N/A	100	81.5494	0.0539735
	5	4919		N/A	0.441489	11807112	12747484	N/A	N/A	100	81.6233	0.044164
	6	4913		N/A	0.437666	10244088	11196504	N/A	N/A	100	81.6846	0.0372483
1056 Sedentary Soleus	8	4636		N/A	0.441799	39952230	41529836	N/A	N/A	100	92.3166	0.134378
	9	4646		N/A	0.437995	38466328	40123501	N/A	N/A	100	92.7632	0.12443
	10	4544		N/A	0.444737	35267249	36804629	N/A	N/A	100	91.9837	0.11091
	11	4597		N/A	0.440945	28456374	29864730	N/A	N/A	100	91.0126	0.0908928
	12	4641		N/A	0.439791	23873628	25219675	N/A	N/A	100	89.0965	0.0829243
	13	4618		N/A	0.422976	23105493	24613632	N/A	N/A	100	89.5788	0.0839636
