# Supplementary material for: The muscle specific MEF2Dα2 isoform promotes muscle ketolysis and running capacity in mice
Source: EMBO Rep. 2025 Sep 16;26(21):5216–38. doi: 10.1038/s44319-025-00578-3 (PMC12592725; doi:10.1038/s44319-025-00578-3)
Supplement: Supplementary file 9 — Source data Fig. 5 [file 44319_2025_578_MOESM9_ESM.zip]

Archive with 28 entries (22 files):
- Figure 5/
- __MACOSX/._Figure 5
- Figure 5/5A/
- __MACOSX/Figure 5/._5A
- Figure 5/.DS_Store
- __MACOSX/Figure 5/._.DS_Store
- Figure 5/5C/
- __MACOSX/Figure 5/._5C
- Figure 5/5D/
- __MACOSX/Figure 5/._5D
- Figure 5/5E/
- __MACOSX/Figure 5/._5E
- Figure 5/5B/
- __MACOSX/Figure 5/._5B
- Figure 5/5A/5a_Blood BHB tolorance test_annotated.xlsx
- __MACOSX/Figure 5/5A/._5a_Blood BHB tolorance test_annotated.xlsx
- Figure 5/5C/5c_Blood BHB Not Fasted Males_annotated.xlsx
- __MACOSX/Figure 5/5C/._5c_Blood BHB Not Fasted Males_annotated.xlsx
- Figure 5/5D/Figure 5D.xlsx
- __MACOSX/Figure 5/5D/._Figure 5D.xlsx
- Figure 5/5E/.DS_Store
- __MACOSX/Figure 5/5E/._.DS_Store
- Figure 5/5E/5E_Fold change calculation ChIP.xlsx
- __MACOSX/Figure 5/5E/._5E_Fold change calculation ChIP.xlsx
- Figure 5/5E/ChIP gel_annotated.tif
- __MACOSX/Figure 5/5E/._ChIP gel_annotated.tif
- Figure 5/5B/5b_Blood BHB Pre-Post Run_annotated.xlsx
- __MACOSX/Figure 5/5B/._5b_Blood BHB Pre-Post Run_annotated.xlsx
