# Supplementary material for: The muscle specific MEF2Dα2 isoform promotes muscle ketolysis and running capacity in mice
Source: EMBO Rep. 2025 Sep 16;26(21):5216–38. doi: 10.1038/s44319-025-00578-3 (PMC12592725; doi:10.1038/s44319-025-00578-3)
Supplement: Supplementary file 9 — Source data Fig. 5 [file 44319_2025_578_MOESM9_ESM.zip › Figure 5/5A/5a_Blood BHB tolorance test_annotated.xlsx]

## Sheet: 1056 males
BHB Tolorance Test		Line 1056 Male Mef2da2 EKO and Wt Mice
					Blood BHB Levels (mmol/L) at T=Time (in minutes) Post injection
		Genotype	Body Weight (grams)	BHB injection (uL)	T=0	T=15	T=30	T=45	T=60	T=90	AVG T=0	AVG T=15	AVG T=30	AVG T=45	AVG T=60	AVG T=90
		Wt	28.26	141.3	0.4	0.6	0.6	1	1.2	1.1	0.444444	2.26667	2.08889	1.58889	1.33333	0.988889
			27.85	139.25	0.6	1.5	1.2	1	1	0.9
			30.1	150.5	0.3	3.8	3	2.1	1.7	1
			29.23	146.15	0.5	2.5	3.4	2.9	2.2	1.1
			30.83	154.15	0.4	3.3	2.5	1.2	0.9	0.8
			26.42	132.1	0.4	2.8	2.3	1.6	1.6	1.1
			28.04	140.2	0.6	1.3	1.8	0.8	0.7	1
			22.32	111.6	0.4	2.2	1.6	1.9	1.5	1
			28.24	141.2	0.4	2.4	2.4	1.8	1.2	0.9
		Mef2d⍺2 EKO	26.18	130.9	0.4	1.1	0.6	1	0.8	0.9	0.45	2.58	2.63	2.24	1.91	1.29
			27.38	136.9	0.4	3.7	3.2	2.3	1.9	1.2
			28.57	142.85	0.5	2.5	2.8	2.5	2.3	1.8
			26.82	134.1	0.4	2.3	2.5	2.5	1.8	1.4
			26.82	134.1	0.4	3.1	2.7	2.3	1.9	1.3
			24.14	120.7	0.6	3.2	3	2.3	2	1.2
			25.62	128.1	0.4	3.6	3.8	2.6	1.9	1.2
			26.98	134.9	0.5	2.6	2.7	2.2	2	1.2
			28.54	142.7	0.4	1.6	2.2	2	1.6	1.2
			26.59	132.95	0.5	2.1	2.8	2.7	2.9	1.5
				T-Test	0.890484	0.470283	0.185955	0.0252514	0.0219208	0.00277694
								*	*	**
		Body Weight	avg Wt	27.9211
		Body Weight	avg Mef2d⍺2 EKO	26.764
