# Supplementary material for: The muscle specific MEF2Dα2 isoform promotes muscle ketolysis and running capacity in mice
Source: EMBO Rep. 2025 Sep 16;26(21):5216–38. doi: 10.1038/s44319-025-00578-3 (PMC12592725; doi:10.1038/s44319-025-00578-3)
Supplement: Supplementary file 9 — Source data Fig. 5 [file 44319_2025_578_MOESM9_ESM.zip › Figure 5/5C/5c_Blood BHB Not Fasted Males_annotated.xlsx]

## Sheet: Sheet1
	Not fasted Males Combined
	WT-CD	EKO-CD	WT-KD	EKO-KD
	0.4	0.1	0.9	0.9
	0.2	0.4	0.8	1.3
	0.3	0.2	1.9	1
	0.1	0.1	0.7	1.4
	0.3	0.1	0.8	1.4
	0.4	0.4	0.7	1.6
	0.3	0.2	1.3	1.4
	0.1	0.2	1.2	2.4
		0.2		2
		0.2		1.7

## Sheet: Prism ANOVA test results
One Way Anova
Table Analyzed	Not fasted MALES COMBINED
Data sets analyzed	A-D
ANOVA summary
F	37.53
P value	<0.0001
P value summary	****
Significant diff. among means (P < 0.05)?	Yes
R squared	0.7787
Brown-Forsythe test
F (DFn, DFd)	2.546 (3, 32)
P value	0.0734
P value summary	ns
Are SDs significantly different (P < 0.05)?	No
Bartlett's test
Bartlett's statistic (corrected)	21.57
P value	<0.0001
P value summary	****
Are SDs significantly different (P < 0.05)?	Yes
ANOVA table	SS	DF	MS	F (DFn, DFd)	P value
Treatment (between columns)	11.24	3	3.748	F (3, 32) = 37.53	P<0.0001
Residual (within columns)	3.196	32	0.09986
Total	14.44	35
Data summary
Number of treatments (columns)	4
Number of values (total)	36

## Sheet: Prism Multiple Comparisons
Number of families	1
Number of comparisons per family	6
Alpha	0.05
Tukey's multiple comparisons test	Mean Diff.	95.00% CI of diff.	Below threshold?	Summary	Adjusted P Value
WT-CD vs. EKO-CD	-0.08	-0.8821 to 0.7221	No	ns	0.9916	A-B
WT-CD vs. WT-KD	-1.12	-1.922 to -0.3179	Yes	**	0.0052	A-C
WT-CD vs. EKO-KD	-1.38	-2.182 to -0.5779	Yes	***	0.0008	A-D
EKO-CD vs. WT-KD	-1.04	-1.842 to -0.2379	Yes	**	0.0093	B-C
EKO-CD vs. EKO-KD	-1.3	-2.102 to -0.4979	Yes	**	0.0014	B-D
WT-KD vs. EKO-KD	-0.26	-1.062 to 0.5421	No	ns	0.7908	C-D
Test details	Mean 1	Mean 2	Mean Diff.	SE of diff.	n1	n2	q	DF
WT-CD vs. EKO-CD	0.3	0.38	-0.08	0.2804	5	5	0.4035	16
WT-CD vs. WT-KD	0.3	1.42	-1.12	0.2804	5	5	5.65	16
WT-CD vs. EKO-KD	0.3	1.68	-1.38	0.2804	5	5	6.961	16
EKO-CD vs. WT-KD	0.38	1.42	-1.04	0.2804	5	5	5.246	16
EKO-CD vs. EKO-KD	0.38	1.68	-1.3	0.2804	5	5	6.558	16
WT-KD vs. EKO-KD	1.42	1.68	-0.26	0.2804	5	5	1.312	16
Compact letter display
EKO-KD	A
WT-KD	A
EKO-CD	B
WT-CD	B
