# Supplementary material for: The muscle specific MEF2Dα2 isoform promotes muscle ketolysis and running capacity in mice
Source: EMBO Rep. 2025 Sep 16;26(21):5216–38. doi: 10.1038/s44319-025-00578-3 (PMC12592725; doi:10.1038/s44319-025-00578-3)
Supplement: Supplementary file 9 — Source data Fig. 5 [file 44319_2025_578_MOESM9_ESM.zip › Figure 5/5D/Figure 5D.xlsx]

## Sheet: Sheet1
	WT AKG	KO AKG	WT AKG+AcAc	KO AKG+AcAc
	445.557	427.378	504.767	459.509
	445.388	417.833	533.772	495.232
	465.637	305.132	571.879	339.626
	530.546	389.512	630.908	427.088
	541.425	437.636	639.885	538.133
Average	485.711	395.498	576.242	451.917
Std Dev	46.7853	53.6019	59.0976	75.1548

## Sheet: ANOVA mult. Comp.
Number of families	1
Number of comparisons per family	6
Alpha	0.05
Tukey's multiple comparisons test	Mean Diff.	95.00% CI of diff.	Below threshold?	Summary	Adjusted P Value
WT AKG vs. KO AKG	90.21	-17.61 to 198.0	No	ns	0.1185	A-B
WT AKG vs. WT AKG+AcAc	-90.53	-198.4 to 17.29	No	ns	0.1168	A-C
WT AKG vs. KO AKG+AcAc	33.79	-74.03 to 141.6	No	ns	0.8067	A-D
KO AKG vs. WT AKG+AcAc	-180.7	-288.6 to -72.92	Yes	**	0.001	B-C
KO AKG vs. KO AKG+AcAc	-56.42	-164.2 to 51.40	No	ns	0.4619	B-D
WT AKG+AcAc vs. KO AKG+AcAc	124.3	16.50 to 232.1	Yes	*	0.0212	C-D
Test details	Mean 1	Mean 2	Mean Diff.	SE of diff.	n1	n2	q	DF
WT AKG vs. KO AKG	485.7	395.5	90.21	37.69	5	5	3.385	16
WT AKG vs. WT AKG+AcAc	485.7	576.2	-90.53	37.69	5	5	3.397	16
WT AKG vs. KO AKG+AcAc	485.7	451.9	33.79	37.69	5	5	1.268	16
KO AKG vs. WT AKG+AcAc	395.5	576.2	-180.7	37.69	5	5	6.783	16
KO AKG vs. KO AKG+AcAc	395.5	451.9	-56.42	37.69	5	5	2.117	16
WT AKG+AcAc vs. KO AKG+AcAc	576.2	451.9	124.3	37.69	5	5	4.665	16
Compact letter display
WT AKG+AcAc	A
WT AKG	A B
KO AKG+AcAc	B
KO AKG	B

## Sheet: Sheet3
Table Analyzed	WT KO AKG and AKG+AcAc
Data sets analyzed	A-D
ANOVA summary
F	8.072
P value	0.0017
P value summary	**
Significant diff. among means (P < 0.05)?	Yes
R squared	0.6021
Brown-Forsythe test
F (DFn, DFd)	0.2669 (3, 16)
P value	0.8483
P value summary	ns
Are SDs significantly different (P < 0.05)?	No
Bartlett's test
Bartlett's statistic (corrected)	0.8977
P value	0.826
P value summary	ns
Are SDs significantly different (P < 0.05)?	No
ANOVA table	SS	DF	MS	F (DFn, DFd)	P value
Treatment (between columns)	85981	3	28660	F (3, 16) = 8.072	P=0.0017
Residual (within columns)	56811	16	3551
Total	142792	19
Data summary
Number of treatments (columns)	4
Number of values (total)	20
