# Supplementary material for: The muscle specific MEF2Dα2 isoform promotes muscle ketolysis and running capacity in mice
Source: EMBO Rep. 2025 Sep 16;26(21):5216–38. doi: 10.1038/s44319-025-00578-3 (PMC12592725; doi:10.1038/s44319-025-00578-3)
Supplement: Supplementary file 9 — Source data Fig. 5 [file 44319_2025_578_MOESM9_ESM.zip › Figure 5/5E/5E_Fold change calculation ChIP.xlsx]

## Sheet: Sheet1
Igfn1	MEF2D	IgG
	0.104755	0.02579
	0.106393	0.0245002
	0.110409	0.00382793
	0.133367	0.0273821
	0.113731	0.020375	5.58189	Fold change
			0.0511734	Std. Devia
Bdh1	0.0727487	0.0301423
	0.123259	0.0341062
	0.0597622	0.00730422
	0.185315	0.0210191
	0.110271	0.0231429	4.76479	Fold change
			0.060198	Std. Devia
Oxct1	0.131606	0.0284605
	0.0823946	0.0340445
	0.0964	0.00467218
	0.126499	0.0447874
	0.109225	0.0279911	3.90212	Fold change
			0.0474254	Std. Devia
Acta1	0.104261	0.0359182
	0.114585	0.0197355
	0.223544	0.00588108
	0.247765	0.0153474
	0.172539	0.0192206	8.9768	Fold change
			0.0954434	Std. Devia
