# Supplementary material for: The muscle specific MEF2Dα2 isoform promotes muscle ketolysis and running capacity in mice
Source: EMBO Rep. 2025 Sep 16;26(21):5216–38. doi: 10.1038/s44319-025-00578-3 (PMC12592725; doi:10.1038/s44319-025-00578-3)
Supplement: Supplementary file 9 — Source data Fig. 5 [file 44319_2025_578_MOESM9_ESM.zip › Figure 5/5B/5b_Blood BHB Pre-Post Run_annotated.xlsx]

## Sheet: Sheet1
	Males Blood BHB mmol/L
	Genotype	Pre-Run	0 HR	1 HR	2 HR	3 HR
	WT	0.4	0.4	0.7	0.6	0.6
		0.5	0.4	0.6	0.4	0.7
		0.3	0.6	0.9	0.5	0.5
		0.5	0.4	0.4	0.3	0.8
		0.4	0.2	0.5	0.5	0.4
		0.3	0.4	0.5	0.7	0.5
		0.4	0.4	0.8	0.9	0.7
		0.3	0.6	0.5	0.5	0.5
		0.6	0.2	0.5	0.6	0.6
		0.5	0.2	0.7	0.5	0.5
	EKO	0.3	0.6	0.8	0.8	1.1
		0.4	0.8	0.6	0.7	1.1
		0.4	0.5	0.4	0.4	0.6
		0.5	0.7	0.6	0.6	1
		0.4	0.5	0.6	0.6	1.4
		0.3	0.6	0.6	0.7	0.8
		0.4	0.5	0.7	0.7	0.7
		0.4	0.7	0.7	0.8	1.1
		0.4	0.5	0.7	0.8	0.9
		0.4	0.6	0.7	0.8	0.9
	Males - AVG's
	Type	Pre-Run	0 HR	1 HR	2 HR	3 HR
	WT	0.42	0.4	0.61	0.55	0.58
	EKO	0.39	0.6	0.64	0.69	0.96
	T-Test	0.431334	0.00120983	0.627837	0.0485492	0.000233088
