# Supplementary material for: The muscle specific MEF2Dα2 isoform promotes muscle ketolysis and running capacity in mice
Source: EMBO Rep. 2025 Sep 16;26(21):5216–38. doi: 10.1038/s44319-025-00578-3 (PMC12592725; doi:10.1038/s44319-025-00578-3)
Supplement: Supplementary file 10 — Figure EV1 Source Data [file 44319_2025_578_MOESM10_ESM.zip]

Archive with 63 entries (57 files):
- Figure EV1/
- __MACOSX/._Figure EV1
- Figure EV1/EV1C/
- __MACOSX/Figure EV1/._EV1C
- Figure EV1/EV1D/
- __MACOSX/Figure EV1/._EV1D
- Figure EV1/EV1E/
- __MACOSX/Figure EV1/._EV1E
- Figure EV1/EV1B/
- __MACOSX/Figure EV1/._EV1B
- Figure EV1/.DS_Store
- __MACOSX/Figure EV1/._.DS_Store
- Figure EV1/EV1A/
- __MACOSX/Figure EV1/._EV1A
- Figure EV1/EV1C/gas mef2a alpha.tif
- __MACOSX/Figure EV1/EV1C/._gas mef2a alpha.tif
- Figure EV1/EV1C/gas mef2c gamma.tif
- __MACOSX/Figure EV1/EV1C/._gas mef2c gamma.tif
- Figure EV1/EV1C/Gas C beta PSI.xlsx
- __MACOSX/Figure EV1/EV1C/._Gas C beta PSI.xlsx
- Figure EV1/EV1C/Gas C gamma PSI.xlsx
- __MACOSX/Figure EV1/EV1C/._Gas C gamma PSI.xlsx
- Figure EV1/EV1C/gas mef2a beta.tif
- __MACOSX/Figure EV1/EV1C/._gas mef2a beta.tif
- Figure EV1/EV1C/gas mef2c alpha.tif
- __MACOSX/Figure EV1/EV1C/._gas mef2c alpha.tif
- Figure EV1/EV1C/Gas A alpha PSI.xlsx
- __MACOSX/Figure EV1/EV1C/._Gas A alpha PSI.xlsx
- Figure EV1/EV1C/gas mef2c beta.tif
- __MACOSX/Figure EV1/EV1C/._gas mef2c beta.tif
- Figure EV1/EV1C/Gas A beta PSI.xlsx
- __MACOSX/Figure EV1/EV1C/._Gas A beta PSI.xlsx
- Figure EV1/EV1C/Gas C alpha PSI.xlsx
- __MACOSX/Figure EV1/EV1C/._Gas C alpha PSI.xlsx
- Figure EV1/EV1D/.DS_Store
- __MACOSX/Figure EV1/EV1D/._.DS_Store
- Figure EV1/EV1D/MEF2D Western blot-Tibialis Anterior.tif
- __MACOSX/Figure EV1/EV1D/._MEF2D Western blot-Tibialis Anterior.tif
- Figure EV1/EV1D/Coomassie stained MEF2D-Western Blot-Tibialis Anterior.tif
- __MACOSX/Figure EV1/EV1D/._Coomassie stained MEF2D-Western Blot-Tibialis Anterior.tif
- Figure EV1/EV1D/MEF2D-Western Blot-Soleus.tif
- __MACOSX/Figure EV1/EV1D/._MEF2D-Western Blot-Soleus.tif
- Figure EV1/EV1D/MEF2D-Western Blot-Soleus-densitometry.xlsx
- __MACOSX/Figure EV1/EV1D/._MEF2D-Western Blot-Soleus-densitometry.xlsx
- Figure EV1/EV1D/Coomassie stained MEF2D-Western Blot-Soleus.tif
- __MACOSX/Figure EV1/EV1D/._Coomassie stained MEF2D-Western Blot-Soleus.tif
- Figure EV1/EV1D/MEF2D-Western Blot-Tibialis Anterior-densitometry.xlsx
- __MACOSX/Figure EV1/EV1D/._MEF2D-Western Blot-Tibialis Anterior-densitometry.xlsx
- Figure EV1/EV1E/.DS_Store
- __MACOSX/Figure EV1/EV1E/._.DS_Store
- Figure EV1/EV1E/~$Line-1056_Soleus_MEF2s RTqPCR.xlsx
- __MACOSX/Figure EV1/EV1E/._~$Line-1056_Soleus_MEF2s RTqPCR.xlsx
- Figure EV1/EV1E/Line-1056_Soleus_MEF2s RTqPCR.xlsx
- __MACOSX/Figure EV1/EV1E/._Line-1056_Soleus_MEF2s RTqPCR.xlsx
- Figure EV1/EV1B/Mef2d alpha-splicing gel_Soleus-densitometry.xlsx
- __MACOSX/Figure EV1/EV1B/._Mef2d alpha-splicing gel_Soleus-densitometry.xlsx
- Figure EV1/EV1B/Mef2d alpha-splicing gel_Soleus.scn
- __MACOSX/Figure EV1/EV1B/._Mef2d alpha-splicing gel_Soleus.scn
- Figure EV1/EV1B/Mef2d alpha-splicing gel_Soleus.tif
- __MACOSX/Figure EV1/EV1B/._Mef2d alpha-splicing gel_Soleus.tif
- Figure EV1/EV1A/Fig EV1a.tif
- __MACOSX/Figure EV1/EV1A/._Fig EV1a.tif
- Figure EV1/EV1A/Fig EV1a.scn
