# Supplementary material for: The muscle specific MEF2Dα2 isoform promotes muscle ketolysis and running capacity in mice
Source: EMBO Rep. 2025 Sep 16;26(21):5216–38. doi: 10.1038/s44319-025-00578-3 (PMC12592725; doi:10.1038/s44319-025-00578-3)
Supplement: Supplementary file 10 — Figure EV1 Source Data [file 44319_2025_578_MOESM10_ESM.zip › Figure EV1/EV1C/Gas C beta PSI.xlsx]

## Sheet: C beta
gas mef2c beta
Sample	Lane	Band No.	Relative Front	Adj. Volume (Int)	Band %		Sample	Mouse	Sex/geno	Exon PSI
1	1	1	~0.446	0	0		1	1630	♂WT	0
2	2	1	~0.446	0	0		2	1632	♂WT	0
3	3	1	~0.446	0	0		3	1693	♂WT	0
4	4	1	~0.446	0	0		4	1635	♂KD	0
5	5	1	~0.446	0	0		5	1638	♂KD	0
6	6	1	~0.446	0	0		6	1642	♂KD	0
7	7	1	~0.446	0	0		7	1662	♀WT	0
8	8	1	~0.446	0	0		8	1663	♀WT	0
9	9	1	~0.446	0	0		9	1592	♀WT	0
10	10	1	~0.446	0	0		10	1665	♀KD	0
11	11	1	~0.446	0	0		11	1677	♀KD	0
12	12	1	~0.446	0	0		12	1680	♀KD	0
1	1	2	0.489642	12305250	100
2	2	2	0.493409	14953320	100
3	3	2	0.495292	14814225	100
4	4	2	0.495292	14828490	100
5	5	2	0.497175	14193585	100
6	6	2	0.497175	16058970	100
7	7	2	0.493409	15480855	100
8	8	2	0.493409	15380910	100
9	9	2	0.493409	15032025	100
10	10	2	0.493409	15612885	100
11	11	2	0.487759	14820435	100
12	12	2	0.485876	13532580	100
