# Supplementary material for: The muscle specific MEF2Dα2 isoform promotes muscle ketolysis and running capacity in mice
Source: EMBO Rep. 2025 Sep 16;26(21):5216–38. doi: 10.1038/s44319-025-00578-3 (PMC12592725; doi:10.1038/s44319-025-00578-3)
Supplement: Supplementary file 10 — Figure EV1 Source Data [file 44319_2025_578_MOESM10_ESM.zip › Figure EV1/EV1C/Gas C gamma PSI.xlsx]

## Sheet: C gamma
gas mef2c gamma
Sample	Lane	Band No.	Relative Front	Adj. Volume (Int)	Band %		Sample	Mouse	Sex/geno	Exon PSI
1	1	1	0.273401	35543965	41.3607		1	1630	♂WT	41.3607
2	2	1	0.274328	52395255	46.458		2	1632	♂WT	46.458	45.0947	3.27272
3	3	1	0.275255	55994805	47.4653		3	1693	♂WT	47.4653
4	4	1	0.276182	60128445	46.8752		4	1635	♂KD	46.8752
5	5	1	0.274328	50623790	48.3181		5	1638	♂KD	48.3181	46.9436	1.34162
6	6	1	0.274328	73243670	45.6374		6	1642	♂KD	45.6374
7	7	1	0.274328	54025075	42.8949		7	1662	♀WT	42.8949
8	8	1	0.273401	51281475	41.2632		8	1663	♀WT	41.2632	43.1137	1.96909
9	9	1	0.273401	51588895	45.183		9	1592	♀WT	45.183
10	10	1	0.274328	67604090	45.2846		10	1665	♀KD	45.2846
11	11	1	0.272475	57077900	45.9327		11	1677	♀KD	45.9327	45.9885	0.73327
12	12	1	0.271548	51364600	46.748		12	1680	♀KD	46.748
1	1	2	0.540315	50392655	58.6393
2	2	2	0.540315	60384470	53.542
3	3	2	0.542169	61975150	52.5347
4	4	2	0.543095	68144925	53.1248
5	5	2	0.541242	54148195	51.6819
6	6	2	0.542169	87246670	54.3626
7	7	2	0.541242	71922600	57.1051
8	8	2	0.540315	72997620	58.7368
9	9	2	0.540315	62588660	54.817
10	10	2	0.541242	81682900	54.7154
11	11	2	0.539388	67186185	54.0673
12	12	2	0.538462	58510880	53.252
