# Supplementary material for: The muscle specific MEF2Dα2 isoform promotes muscle ketolysis and running capacity in mice
Source: EMBO Rep. 2025 Sep 16;26(21):5216–38. doi: 10.1038/s44319-025-00578-3 (PMC12592725; doi:10.1038/s44319-025-00578-3)
Supplement: Supplementary file 10 — Figure EV1 Source Data [file 44319_2025_578_MOESM10_ESM.zip › Figure EV1/EV1C/Gas A alpha PSI.xlsx]

## Sheet: Aα Auto
gas mef2a alpha 2ul OK									Auto-detect PSI
										(Adj. Vol of band/sum adj. vol of all bands in lane)*100
Sample	Lane	Band No.	Relative Front	Adj. Volume (Int)	Volume (Int)	Band %		Sample	Mouse	Sex/geno	Exon PSI
1	1	1	0.379558	21836052	32345205	37.7185		1	1630	♂WT	37.7185
2	2	1	0.382546	14213538	22619853	34.3344		2	1632	♂WT	34.3344	36.2896	1.75235
3	3	1	0.38434	22804616	31944435	36.8158		3	1693	♂WT	36.8158
4	4	1	0.383742	20289693	29172990	36.1656		4	1635	♂KD	36.1656
5	5	1	0.385535	16445075	24772696	34.1773		5	1638	♂KD	34.1773	37.8263	4.70468
6	6	1	0.386133	27229730	37019395	43.1362		6	1642	♂KD	43.1362
7	7	1	0.38434	26120203	35460261	41.9788		7	1662	♀WT	41.9788
8	8	1	0.38673	26819032	36128430	43.7019		8	1663	♀WT	43.7019	41.5269	2.43265
9	9	1	0.386133	16751237	25280630	38.9		9	1592	♀WT	38.9
10	10	1	0.385535	23814279	32856278	46.1329		10	1665	♀KD	46.1329
11	11	1	0.384937	15802529	24936070	39.1653		11	1677	♀KD	39.1653	40.1662	5.5345
12	12	1	0.383144	15355623	23882607	35.2005		12	1680	♀KD	35.2005
1	1	2	0.414824	36056087	47999398	62.2815
2	2	2	0.417812	27183813	37020563	65.6656
3	3	2	0.420203	39137782	50422560	63.1842
4	4	2	0.419605	35812486	46157097	63.8344
5	5	2	0.421399	31671926	41476921	65.8227
6	6	2	0.421399	35895341	46081542	56.8638
7	7	2	0.420203	36102223	46208562	58.0212
8	8	2	0.421996	34549075	44281143	56.2981
9	9	2	0.421399	26311098	36068789	61.1
10	10	2	0.420801	27806795	37278326	53.8671
11	11	2	0.420801	24545812	34539293	60.8347
12	12	2	0.419008	28267717	38365077	64.7995

## Sheet: Aα Manual
Auto-detected singly and separately							Manually-calculated										Difference from full auto			% change from full auto
	Top Band			Bottom Band			PSI of independent bands
Lane	Adj. Volume (Int)	Volume (Int)		Adj. Volume (Int)	Volume (Int)		Adj.	Non-adj		Sample	Mouse	Sex/geno	Adj PSI	Non-Adj PSI			Adj PSI	Non-Adj PSI		Adj.	Non-adj
1	20955375	34567275		35835150	49901625		36.8994	40.9231		1	1630	♂WT	36.8994	40.9231			0.819088	-3.20457		0.0221979	0.0783072
2	13679550	23839050		26941650	38324400		33.6759	38.349		2	1632	♂WT	33.6759	38.349	39.8196	1.32576	0.658526	-4.01457		0.0195548	0.104685
3	22098900	34154400		38553750	50834550		36.4352	40.1869		3	1693	♂WT	36.4352	40.1869			0.380667	-3.37103		0.0104478	0.0838838
4	19518150	30927450		35425575	47473725		35.5239	39.4477		4	1635	♂KD	35.5239	39.4477			0.641713	-3.28208		0.0180643	0.0832008
5	16009350	26459400		30996300	42227100		34.0584	38.522		5	1638	♂KD	34.0584	38.522	41.0807	3.65948	0.118913	-4.34472		0.00349144	0.112785
6	26281275	38816025		35099625	46922925		42.8167	45.2723		6	1642	♂KD	42.8167	45.2723			0.319459	-2.13618		0.00746108	0.0471851
7	24913500	37247925		35246700	46985175		41.4119	44.2201		7	1662	♀WT	41.4119	44.2201			0.56683	-2.2413		0.0136876	0.0506851
8	25762275	37940100		33713400	45135300		43.3156	45.6695		8	1663	♀WT	43.3156	45.6695	44.0519	1.70788	0.386256	-1.96757		0.00891723	0.0430828
9	16438125	27003225		26063700	36885300		38.6763	42.2662		9	1592	♀WT	38.6763	42.2662			0.223693	-3.36618		0.00578373	0.0796425
10	22831425	34696425		27214950	38129700		45.6205	47.6428		10	1665	♀KD	45.6205	47.6428			0.512325	-1.50997		0.0112301	0.0316934
11	15281925	26207775		24266250	35345025		38.6413	42.5777		11	1677	♀KD	38.6413	42.5777	43.1423	4.24652	0.523961	-3.41246		0.0135596	0.0801467
12	14640375	25679325		27862725	39818700		34.4454	39.2063		12	1680	♀KD	34.4454	39.2063			0.755047	-4.00578		0.0219201	0.102172
Both Bands	Auto-detected together						Manually-calculated
Lane	Band No.	Relative Front	Adj. Volume (Int)	Volume (Int)			PSI for both auto-detected together
1	1	0.379558	21836052	32345205			Adj.	Non-adj		Sample	Mouse	Sex/geno	Adj PSI	Non-Adj PSI			Adj PSI	Non-Adj PSI		Adj.	Non-adj
2	1	0.382546	14213538	22619853			37.7185	40.2581		1	1630	♂WT	37.7185	40.2581			0	-2.53958		0	0.0630826
3	1	0.38434	22804616	31944435			34.3344	37.9271		2	1632	♂WT	34.3344	37.9271			0	-3.59264		0	0.094725
4	1	0.383742	20289693	29172990			36.8158	38.7831		3	1693	♂WT	36.8158	38.7831			0	-1.96721		0	0.0507234
5	1	0.385535	16445075	24772696			36.1656	38.7269		4	1635	♂KD	36.1656	38.7269			0	-2.56127		0	0.0661368
6	1	0.386133	27229730	37019395			34.1773	37.393		5	1638	♂KD	34.1773	37.393			0	-3.2157		0	0.0859975
7	1	0.38434	26120203	35460261			43.1362	44.5475		6	1642	♂KD	43.1362	44.5475			0	-1.41135		0	0.0316819
8	1	0.38673	26819032	36128430			41.9788	43.4196		7	1662	♀WT	41.9788	43.4196			0	-1.44082		0	0.0331837
9	1	0.386133	16751237	25280630			43.7019	44.9305		8	1663	♀WT	43.7019	44.9305			0	-1.2286		0	0.0273445
10	1	0.385535	23814279	32856278			38.9	41.2076		9	1592	♀WT	38.9	41.2076			0	-2.30764		0	0.0560003
11	1	0.384937	15802529	24936070			46.1329	46.8475		10	1665	♀KD	46.1329	46.8475			0	-0.714594		0	0.0152536
12	1	0.383144	15355623	23882607			39.1653	41.9267		11	1677	♀KD	39.1653	41.9267			0	-2.76147		0	0.0658642
1	2	0.414824	36056087	47999398			35.2005	38.3671		12	1680	♀KD	35.2005	38.3671			0	-3.16659		0	0.082534
2	2	0.417812	27183813	37020563
3	2	0.420203	39137782	50422560
4	2	0.419605	35812486	46157097
5	2	0.421399	31671926	41476921
6	2	0.421399	35895341	46081542
7	2	0.420203	36102223	46208562
8	2	0.421996	34549075	44281143
9	2	0.421399	26311098	36068789
10	2	0.420801	27806795	37278326
11	2	0.420801	24545812	34539293
12	2	0.419008	28267717	38365077
