# Supplementary material for: The muscle specific MEF2Dα2 isoform promotes muscle ketolysis and running capacity in mice
Source: EMBO Rep. 2025 Sep 16;26(21):5216–38. doi: 10.1038/s44319-025-00578-3 (PMC12592725; doi:10.1038/s44319-025-00578-3)
Supplement: Supplementary file 10 — Figure EV1 Source Data [file 44319_2025_578_MOESM10_ESM.zip › Figure EV1/EV1C/Gas A beta PSI.xlsx]

## Sheet: A Beta
gas mef2a beta good (left)
Sample	Lane	Band No.	Relative Front	Adj. Volume (Int)	Band %		Sample	Mouse	Sex/geno	Exon PSI
1	1	1	0.552008	23468040	90.8051		1	1630	♂WT	90.8051
2	2	1	0.557158	34624995	90.2659		2	1632	♂WT	90.2659	91.2968	1.3458
3	3	1	0.560247	36914932	92.8193		3	1693	♂WT	92.8193
4	4	1	0.563337	42832750	91.4032		4	1635	♂KD	91.4032
5	5	1	0.563337	43314039	91.8255		5	1638	♂KD	91.8255	90.2674	2.34255
6	6	1	0.563337	40230519	87.5734		6	1642	♂KD	87.5734
7	7	1	0.563337	33678550	88.6748		7	1662	♀WT	88.6748
8	8	1	0.563337	36107625	87.5192		8	1663	♀WT	87.5192	87.6257	1.00004
9	9	1	0.564367	37948393	86.6832		9	1592	♀WT	86.6832
10	10	1	0.565396	39932825	86.7034		10	1665	♀KD	86.7034
11	11	1	0.565396	41113089	83.9481		11	1677	♀KD	83.9481	86.3433	2.2369
12	12	1	0.565396	42706898	88.3782		12	1680	♀KD	88.3782
1	1	2	0.600412	2376369	9.19491
2	2	2	0.605561	3733877	9.73406
3	3	2	0.607621	2855833	7.18073
4	4	2	0.609681	4028578	8.59681
5	5	2	0.610711	3855933	8.17455
6	6	2	0.61174	5708673	12.4266
7	7	2	0.61174	4301306	11.3252
8	8	2	0.61174	5149201	12.4808
9	9	2	0.61174	5829853	13.3168
10	10	2	0.61277	6123970	13.2966
11	11	2	0.61277	7861297	16.0519
12	12	2	0.61277	5615963	11.6218
gas mef2a beta good (right-hand set)
Sample	Lane	Band No.	Relative Front	Adj. Volume (Int)	Band %		Sample	Mouse	Sex/geno	Exon PSI
1	14	1	0.563337	26327669	92.1618		1	1630	♂WT	92.1618
2	15	1	0.565396	35920234	91.6961		2	1632	♂WT	91.6961	92.5944	1.17583
3	16	1	0.566426	37876634	93.9252		3	1693	♂WT	93.9252
4	17	1	0.567456	43824674	92.0264		4	1635	♂KD	92.0264
5	18	1	0.567456	43258851	92.5758		5	1638	♂KD	92.5758	90.9059	2.43216
6	19	1	0.568486	40660854	88.1154		6	1642	♂KD	88.1154
7	20	1	0.566426	32812551	89.5798		7	1662	♀WT	89.5798
8	21	1	0.567456	35728171	89.3092		8	1663	♀WT	89.3092	89.161	0.509237
9	22	1	0.567456	36343853	88.5941		9	1592	♀WT	88.5941
10	23	1	0.565396	38791032	87.9374		10	1665	♀KD	87.9374
11	24	1	0.562307	36442914	85.6447		11	1677	♀KD	85.6447	87.6202	1.83753
12	25	1	0.559217	36595849	89.2785		12	1680	♀KD	89.2785
1	14	2	0.61277	2239129	7.83822
2	15	2	0.61277	3252880	8.30386
3	16	2	0.6138	2449734	6.07477
4	17	2	0.6138	3797168	7.97358
5	18	2	0.61483	3469179	7.42419
6	19	2	0.61586	5484125	11.8846
7	20	2	0.61586	3816878	10.4202
8	21	2	0.61586	4276851	10.6908
9	22	2	0.61483	4679008	11.4059
10	23	2	0.6138	5321043	12.0626
11	24	2	0.610711	6108348	14.3553
12	25	2	0.606591	4394819	10.7215
