# Supplementary material for: The muscle specific MEF2Dα2 isoform promotes muscle ketolysis and running capacity in mice
Source: EMBO Rep. 2025 Sep 16;26(21):5216–38. doi: 10.1038/s44319-025-00578-3 (PMC12592725; doi:10.1038/s44319-025-00578-3)
Supplement: Supplementary file 10 — Figure EV1 Source Data [file 44319_2025_578_MOESM10_ESM.zip › Figure EV1/EV1C/Gas C alpha PSI.xlsx]

## Sheet: C alpha
gas mef2c alpha
Sample	Lane	Band No.	Relative Front	Adj. Volume (Int)	Band %		Sample	Mouse	Sex/geno	Exon PSI
1	1	1	0.230435	51653600	66.7523		1	1630	♂WT	66.7523
2	2	1	0.247826	47869760	63.6216		2	1632	♂WT	63.6216	64.6584	1.81343
3	3	1	0.247826	44058640	63.6013		3	1693	♂WT	63.6013
4	4	1	0.247826	39777040	62.3795		4	1635	♂KD	62.3795
5	5	1	0.23913	39351120	56.8547		5	1638	♂KD	56.8547	60.9491	3.59909
6	6	1	0.247826	43585200	63.6131		6	1642	♂KD	63.6131
7	7	1	0.243478	40397440	60.0923		7	1662	♀WT	60.0923
8	8	1	0.252174	41178960	62.0528		8	1663	♀WT	62.0528	61.4335	1.16266
9	9	1	0.265217	39578800	62.1554		9	1592	♀WT	62.1554
10	10	1	0.26087	39692640	60.6724		10	1665	♀KD	60.6724
11	11	1	0.252174	44432880	63.6046		11	1677	♀KD	63.6046	61.8048	1.57588
12	12	1	0.243478	45365280	61.1374		12	1680	♀KD	61.1374
1	1	2	0.291304	25727360	33.2477
2	2	2	0.308696	27371600	36.3784
3	3	2	0.308696	25214560	36.3987
4	4	2	0.308696	23989120	37.6205
5	5	2	0.3	29862320	43.1453
6	6	2	0.308696	24930880	36.3869
7	7	2	0.308696	26828240	39.9077
8	8	2	0.317391	25182160	37.9472
9	9	2	0.330435	24098400	37.8446
10	10	2	0.326087	25728560	39.3276
11	11	2	0.317391	25425120	36.3954
12	12	2	0.304348	28836880	38.8626
