# Supplementary material for: The muscle specific MEF2Dα2 isoform promotes muscle ketolysis and running capacity in mice
Source: EMBO Rep. 2025 Sep 16;26(21):5216–38. doi: 10.1038/s44319-025-00578-3 (PMC12592725; doi:10.1038/s44319-025-00578-3)
Supplement: Supplementary file 10 — Figure EV1 Source Data [file 44319_2025_578_MOESM10_ESM.zip › Figure EV1/EV1D/MEF2D-Western Blot-Soleus-densitometry.xlsx]

## Sheet: Sheet1
MEF2D												S.No.	Tag #	Description	MEF2D	Coomassie	Normalized MEF2D	Relative MEF2D		Mean	Std dev
Lane	Band No.	Band Label	Mol. Wt. (KDa)	Relative Front	Adj. Volume (Int)	Volume (Int)	Abs. Quant.	Rel. Quant.	Band %	Lane %		1	4636	Wt-Sed-1	12627795	386853811	0.0326423	0.73264	0.0445544
1	1		N/A	0.321168	12627795	20114395	N/A	N/A	100	12.6908		2	4646	Wt-Sed-2	17415570	390883712	0.0445544	1	0.0445544	0.956488	0.205575
2	1		N/A	0.326034	17415570	29260839	N/A	N/A	100	19.5723		3	4544	Wt-Sed-3	19633875	387634830	0.0506504	1.13682	0.0445544
3	1		N/A	0.323601	19633875	31593985	N/A	N/A	100	21.1754		4	4597	Eko-Sed-1	18565948	381774610	0.0486307	1.09149	0.0445544
4	1		N/A	0.323601	18565948	29945006	N/A	N/A	100	18.9239		5	4641	Eko-Sed-2	20798480	366640530	0.0567272	1.27321	0.0445544	1.17938	0.0910072
5	1		N/A	0.321168	20798480	32504349	N/A	N/A	100	22.076		6	4618	Eko-Sed-3	19613867	375160797	0.0522812	1.17343	0.0445544
6	1		N/A	0.313869	19613867	28815784	N/A	N/A	100	19.0024										ttest	0.161081
Coomasie
Lane	Band No.	Band Label	Mol. Wt. (KDa)	Relative Front	Adj. Volume (Int)	Volume (Int)	Abs. Quant.	Rel. Quant.	Band %	Lane %
1	1		N/A	0.537954	386853811	13060685216	N/A	N/A	100	100
2	1		N/A	0.54868	390883712	12144257600	N/A	N/A	100	100
3	1		N/A	0.555281	387634830	10979479665	N/A	N/A	100	100
4	1		N/A	0.55363	381774610	11281443270	N/A	N/A	100	100
5	1		N/A	0.54703	366640530	11246271460	N/A	N/A	100	100
6	1		N/A	0.533003	375160797	13499945082	N/A	N/A	100	100
