# Supplementary material for: The muscle specific MEF2Dα2 isoform promotes muscle ketolysis and running capacity in mice
Source: EMBO Rep. 2025 Sep 16;26(21):5216–38. doi: 10.1038/s44319-025-00578-3 (PMC12592725; doi:10.1038/s44319-025-00578-3)
Supplement: Supplementary file 10 — Figure EV1 Source Data [file 44319_2025_578_MOESM10_ESM.zip › Figure EV1/EV1D/MEF2D-Western Blot-Tibialis Anterior-densitometry.xlsx]

## Sheet: Sheet1
MEF2D												S.No.	Tag #	Description	MEF2D	Coomassie	Normalized MEF2D	Relative MEF2D		Average	Std Dev
Lane	Band No.	Band Label	Mol. Wt. (KDa)	Relative Front	Adj. Volume (Int)	Volume (Int)	Abs. Quant.	Rel. Quant.	Band %	Lane %		1	4636	Wt-Sed-1	10246351	339184714	0.0302088	1.20241	0.0251236
1	1		N/A	0.252033	10246351	11649412	N/A	N/A	100	12.4642		2	4646	Wt-Sed-2	8403647	334492025	0.0251236	1	0.0251236	1.02483	0.166549
2	1		N/A	0.257453	8403647	9919663	N/A	N/A	100	12.8526		3	4544	Wt-Sed-3	8564818	390905037	0.0219102	0.872097	0.0251236
3	1		N/A	0.257453	8564818	10194896	N/A	N/A	100	11.3121		4	4597	Eko-Sed-1	10409859	363479313	0.0286395	1.13994	0.0251236
4	1		N/A	0.260163	10409859	12333046	N/A	N/A	100	13.1476		5	4641	Eko-Sed-2	13856319	351309176	0.039442	1.56992	0.0251236	1.63534	0.531135
5	1		N/A	0.260163	13856319	16089138	N/A	N/A	100	15.5912		6	4618	Eko-Sed-3	18320522	332042260	0.0551753	2.19615	0.0251236
6	1		N/A	0.254743	18320522	20572160	N/A	N/A	100	21.3393
																				ttest	0.130289
Coomassie
Lane	Band No.	Band Label	Mol. Wt. (KDa)	Relative Front	Adj. Volume (Int)	Volume (Int)	Abs. Quant.	Rel. Quant.	Band %	Lane %
1	1		N/A	0.535156	339184714	13571915456	N/A	N/A	100	100
2	1		N/A	0.542969	334492025	12755082025	N/A	N/A	100	100
3	1		N/A	0.547656	390905037	11472390193	N/A	N/A	100	100
4	1		N/A	0.547656	363479313	13211303306	N/A	N/A	100	100
5	1		N/A	0.541406	351309176	13394343664	N/A	N/A	100	100
6	1		N/A	0.529688	332042260	15212584316	N/A	N/A	100	100
