# Supplementary material for: The muscle specific MEF2Dα2 isoform promotes muscle ketolysis and running capacity in mice
Source: EMBO Rep. 2025 Sep 16;26(21):5216–38. doi: 10.1038/s44319-025-00578-3 (PMC12592725; doi:10.1038/s44319-025-00578-3)
Supplement: Supplementary file 10 — Figure EV1 Source Data [file 44319_2025_578_MOESM10_ESM.zip › Figure EV1/EV1E/Line-1056_Soleus_MEF2s RTqPCR.xlsx]

## Sheet: Sheet1
Sample		Mef2a_Ct1	Mef2a_Ct2	Mef2a_Av. Ct	Rpl30_ Ct1	Rpl30_ Ct2	Rpl30_Av Ct	dCt (Test-control)	ddCt	Fold change	Mean		TTEST
323	Wt-1056	21.8776	22.1589	22.0182	19.0505	19.059	19.0547	2.96351	0	1	0.915246		0.153378
347	Wt-1056	21.9011	22.3293	22.1152	18.9768	19.0725	19.0247	3.0905	0.126995	0.915737
353	Wt-1056	22.1018	22.0515	22.0766	18.9328	19.0303	18.9816	3.09506	0.131554	0.912848
359	Wt-1056	22.1788	22.2246	22.2017	18.9955	18.9517	18.9736	3.22816	0.264653	0.832399
324	Eko-1056	21.7799	21.8119	21.7959	19.0019	18.9955	18.9987	2.79723	-0.166277	1.12216	1.00943
331	Eko-1056	21.8896	22.0132	21.9514	19.0323	19.0057	19.019	2.93239	-0.0311117	1.0218
354	Eko-1056	22.0076	22.0245	22.016	19.0693	19.0284	19.0489	2.96714	0.00362968	0.997487
382	Eko-1056	22.081	22.6209	22.351	19.24	19.2189	19.2295	3.12152	0.158018	0.896255
Sample		Mef2c_Ct1	Mef2c_Ct2	Mef2c_Av. Ct	Rpl30_ Ct1	Rpl30_ Ct2	Rpl30_Av Ct	dCt (Test-control)	ddCt	Fold change	Mean
323	Wt-1056	18.7717	18.8734	18.8226	19.0505	19.059	19.0547	-0.232162	-0.232162	1.17459	1.23768		0.00904125
347	Wt-1056	18.7675	18.7356	18.7515	18.9768	19.0725	19.0247	-0.273146	-0.273146	1.20844
353	Wt-1056	18.5702	18.6027	18.5864	18.9328	19.0303	18.9816	-0.395137	-0.395137	1.31507
359	Wt-1056	18.6496	18.6476	18.6486	18.9955	18.9517	18.9736	-0.324944	-0.324944	1.25262
324	Eko-1056	18.4201	18.4654	18.4427	19.0019	18.9955	18.9987	-0.55591	-0.55591	1.4701	1.5419
331	Eko-1056	18.3173	18.4486	18.383	19.0323	19.0057	19.019	-0.636004	-0.636004	1.55402
354	Eko-1056	18.4555	18.6717	18.5636	19.0693	19.0284	19.0489	-0.48531	-0.48531	1.39989
382	Eko-1056	18.3168	18.538	18.4274	19.24	19.2189	19.2295	-0.802052	-0.802052	1.74358
Sample		Mef2d_Ct1	Mef2d_Ct2	Mef2d_Av. Ct	Rpl30_ Ct1	Rpl30_ Ct2	Rpl30_Av Ct	dCt (Test-control)	ddCt	Fold change	Mean
323	Wt-1056	20.109	20.303	20.206	19.0505	19.059	19.0547	1.15127	0	1	0.925653		0.0577807
347	Wt-1056	20.1949	20.4093	20.3021	18.9768	19.0725	19.0247	1.27744	0.126177	0.916256
353	Wt-1056	20.2926	20.321	20.3068	18.9328	19.0303	18.9816	1.32521	0.173945	0.886415
359	Wt-1056	20.2681	20.2857	20.2769	18.9955	18.9517	18.9736	1.30337	0.152098	0.899941
324	Eko-1056	20.1331	20.215	20.1741	19.0019	18.9955	18.9987	1.1754	0.0241346	0.98341	0.994162
331	Eko-1056	20.226	20.172	20.199	19.0323	19.0057	19.019	1.18003	0.0287628	0.980261
354	Eko-1056	20.261	20.2092	20.2351	19.0693	19.0284	19.0489	1.1862	0.0349321	0.976078
382	Eko-1056	20.2238	20.4331	20.3285	19.24	19.2189	19.2295	1.09899	-0.0522785	1.0369

## Sheet: Sheet2
323	Wt-1056	21.8776	22.1589	22.0182	19.0505	19.059	19.0547	2.96351	-0.0350189	1.02457	0.937734		0.153378
347	Wt-1056	21.9011	22.3293	22.1152	18.9768	19.0725	19.0247	3.0905	0.0919762	0.938237
353	Wt-1056	22.1018	22.0515	22.0766	18.9328	19.0303	18.9816	3.09506	0.0965347	0.935277
359	Wt-1056	22.1788	22.2246	22.2017	18.9955	18.9517	18.9736	3.22816	0.229634	0.852851
324	Eko-1056	21.7799	21.8119	21.7959	19.0019	18.9955	18.9987	2.79723	-0.201296	1.14973	1.03423
331	Eko-1056	21.8896	22.0132	21.9514	19.0323	19.0057	19.019	2.93239	-0.0661306	1.04691
354	Eko-1056	22.0076	22.0245	22.016	19.0693	19.0284	19.0489	2.96714	-0.0313892	1.022
382	Eko-1056	22.081	22.6209	22.351	19.24	19.2189	19.2295	3.12152	0.122999	0.918277
