# Supplementary material for: The muscle specific MEF2Dα2 isoform promotes muscle ketolysis and running capacity in mice
Source: EMBO Rep. 2025 Sep 16;26(21):5216–38. doi: 10.1038/s44319-025-00578-3 (PMC12592725; doi:10.1038/s44319-025-00578-3)
Supplement: Supplementary file 10 — Figure EV1 Source Data [file 44319_2025_578_MOESM10_ESM.zip › Figure EV1/EV1B/Mef2d alpha-splicing gel_Soleus-densitometry.xlsx]

## Sheet: Sheet1
2022-05-23 Ethidium Bromide 3.200s_analyzed
Lane	Band No.	Band Label	Mol. Wt. (KDa)	Relative Front	Adj. Volume (Int)	Volume (Int)	Abs. Quant.	Rel. Quant.	Band %	Lane %
1	1		N/A	0.539033	67296999	97332718	N/A	N/A	36.0194	34.7032
1	2		N/A	0.669145	119538356	152575374	N/A	N/A	63.9806	61.6427
2	1		N/A	0.531599	69701156	99566943	N/A	N/A	37.2125	35.6573
2	2		N/A	0.665428	117604725	149754003	N/A	N/A	62.7875	60.1636
3	1		N/A	0.527881	81066259	114085878	N/A	N/A	39.6832	38.3934
3	2		N/A	0.657993	123217178	157391735	N/A	N/A	60.3168	58.3563
4	1		N/A	0.513011	200669000	248363375	N/A	N/A	100	96.2231
5	1		N/A	0.513011	201242331	248906550	N/A	N/A	100	96.0114
6	1		N/A	0.498141	202798596	251488512	N/A	N/A	100	96.3284
3.2s_analyzed
Lane	Sample	Alpha 1 (Int)	Alpha 2 (Int)	Total	Alpha 1 (PSI)	Alpha 2 (PSI)	Mean	StDEV
1	Line-1056_wt/wt_soleus-1	67296999	200669000	267965999	25.114	74.886	73.5342	1.83754
2	Line-1056_wt/wt_soleus-2	69701156	201242331	270943487	25.7253	74.2747
3	Line-1056_wt/wt_soleus-3	81066259	202798596	283864855	28.558	71.442
4	Line-1056_e-/e-_soleus-1	119538356		119538356	100	0
5	Line-1056_e-/e-_soleus-2	117604725		117604725	100	0
6	Line-1056_e-/e-_soleus-3	123217178		123217178	100	0
