# Supplementary material for: The muscle specific MEF2Dα2 isoform promotes muscle ketolysis and running capacity in mice
Source: EMBO Rep. 2025 Sep 16;26(21):5216–38. doi: 10.1038/s44319-025-00578-3 (PMC12592725; doi:10.1038/s44319-025-00578-3)
Supplement: Supplementary file 11 — Figure EV2 Source Data [file 44319_2025_578_MOESM11_ESM.zip]

Archive with 46 entries (39 files):
- Figure EV2/
- __MACOSX/._Figure EV2
- Figure EV2/EV2B/
- __MACOSX/Figure EV2/._EV2B
- Figure EV2/EV2E/
- __MACOSX/Figure EV2/._EV2E
- Figure EV2/EV2D/
- __MACOSX/Figure EV2/._EV2D
- Figure EV2/EV2C/
- __MACOSX/Figure EV2/._EV2C
- Figure EV2/.DS_Store
- __MACOSX/Figure EV2/._.DS_Store
- Figure EV2/EV2F/
- __MACOSX/Figure EV2/._EV2F
- Figure EV2/EV2A/
- __MACOSX/Figure EV2/._EV2A
- Figure EV2/EV2B/Line-1056_Muscle weights.xlsx
- __MACOSX/Figure EV2/EV2B/._Line-1056_Muscle weights.xlsx
- Figure EV2/EV2B/.DS_Store
- __MACOSX/Figure EV2/EV2B/._.DS_Store
- Figure EV2/EV2E/.DS_Store
- __MACOSX/Figure EV2/EV2E/._.DS_Store
- Figure EV2/EV2E/Fiber-typing-summary.xlsx
- __MACOSX/Figure EV2/EV2E/._Fiber-typing-summary.xlsx
- Figure EV2/EV2D/1056-Soleus-KO-Merged.tif
- __MACOSX/Figure EV2/EV2D/._1056-Soleus-KO-Merged.tif
- Figure EV2/EV2D/1056-EDL-KO-Merged.tif
- __MACOSX/Figure EV2/EV2D/._1056-EDL-KO-Merged.tif
- Figure EV2/EV2D/.DS_Store
- __MACOSX/Figure EV2/EV2D/._.DS_Store
- Figure EV2/EV2D/1056-Soleus-WT-Merged.tif
- __MACOSX/Figure EV2/EV2D/._1056-Soleus-WT-Merged.tif
- Figure EV2/EV2D/S2D-EDL-WT-Merged.tif
- __MACOSX/Figure EV2/EV2D/._S2D-EDL-WT-Merged.tif
- Figure EV2/EV2C/.DS_Store
- __MACOSX/Figure EV2/EV2C/._.DS_Store
- Figure EV2/EV2C/IPGTT_Line-1056-males.xlsx
- __MACOSX/Figure EV2/EV2C/._IPGTT_Line-1056-males.xlsx
- Figure EV2/EV2F/Fig EV2F 1056-EDL-All fibers_annotated.xlsm
- __MACOSX/Figure EV2/EV2F/._Fig EV2F 1056-EDL-All fibers_annotated.xlsm
- Figure EV2/EV2F/Fig EV2F 1056-Soleus_All fibers_annotated.xlsm
- __MACOSX/Figure EV2/EV2F/._Fig EV2F 1056-Soleus_All fibers_annotated.xlsm
- Figure EV2/EV2A/.DS_Store
- __MACOSX/Figure EV2/EV2A/._.DS_Store
- Figure EV2/EV2A/TA_EDL_Gastrocnemius weights_Line 1047.xlsx
- __MACOSX/Figure EV2/EV2A/._TA_EDL_Gastrocnemius weights_Line 1047.xlsx
