# Supplementary material for: The muscle specific MEF2Dα2 isoform promotes muscle ketolysis and running capacity in mice
Source: EMBO Rep. 2025 Sep 16;26(21):5216–38. doi: 10.1038/s44319-025-00578-3 (PMC12592725; doi:10.1038/s44319-025-00578-3)
Supplement: Supplementary file 11 — Figure EV2 Source Data [file 44319_2025_578_MOESM11_ESM.zip › Figure EV2/EV2B/Line-1056_Muscle weights.xlsx]

## Sheet: Sheet1
Genotype	Sex	Tag #s	Total (n)
Mef2dα2wt/wt	Male	323,347,352,353,356,359,361, 374, 381, 383, 390	11
Mef2dα2e-/e-	Male	324,331, 354,382	4
Mef2dα2wt/wt	Female	326,327,338,340,341,363, 365	7
Mef2dα2e-/e-	Female	337,343, 349, 351,367, 369,370, 372	8
Line 1056 (Heterozygous)			D.O.B
Parents	Males
	Females
		Tag #s	D.O.B
		320-329	2019-08-18
		330-340	2019-08-21
		341-393	2019-08-22

## Sheet: Line 1056
Serial #	Animal #	Genotype	Tibia length (cm)	EDL (mg)	Soleus (mg)	Gastroc with plantaris (mg)	TA (mg)	Quad (mg)	EDL/tibia length (mg/cm)	Soleus/tibia length (mg/cm)	Gastrocnemius/tibia length (mg/cm)	TA/tibia length (mg/cm)	Quad/tibia length (mg/cm)
1	323	Wt male	2.2	12.5	10.2	168.8	60.4	251.3	5.68182	4.63636	76.7273	27.4545	114.227
2	347	Wt male	2.2	12.1	10.1	159.6	56.4	254.4	5.5	4.59091	72.5455	25.6364	115.636
3	352	Wt male	2.2	11.4	10.8	159.7	50.8	237.5	5.18182	4.90909	72.5909	23.0909	107.955
4	353	Wt male	2.2	12.1	9.9	160.2	54.4	239	5.5	4.5	72.8182	24.7273	108.636
5	356	Wt male	2.2	13.5	10.2	174.1	54.4	261	6.13636	4.63636	79.1364	24.7273	118.636
6	359	Wt male	2.1	11.8	9.6	162	53.1	235.9	5.61905	4.57143	77.1429	25.2857	112.333
7	361	Wt male	2.2	12.6	10.9	164.3	56.9	266.5	5.72727	4.95455	74.6818	25.8636	121.136
8	374	Wt male	2.3	12.8	10.9	181.1	59.1	258.4	5.56522	4.73913	78.7391	25.6957	112.348
9	381	Wt male	2.2	12.7	9.6	161.2	54.4	237.2	5.77273	4.36364	73.2727	24.7273	107.818
10	383	Wt male	2.2	12.2	10.5	162.1	48.4	221.8	5.54545	4.77273	73.6818	22	100.818
11	390	Wt male	2.2	11	9.4	154.6	49.3	227.3	5	4.27273	70.2727	22.4091	103.318
Serial #	Animal #	Genotype	Tibia length (cm)	EDL (mg)	Soleus (mg)	Gastroc with plantaris (mg)	TA (mg)	Quad (mg)	EDL/tibia length (mg/cm)	Soleus/tibia length (mg/cm)	Gastrocnemius/tibia length (mg/cm)	TA/tibia length (mg/cm)	Quad/tibia length (mg/cm)
1	324	Eko Male	2.2	11.4	9.8	167.3	55.6	257.2	5.18182	4.45455	76.0455	25.2727	116.909
2	331	Eko Male	2.2	10.9	10.7	159.9	54.7	232.2	4.95455	4.86364	72.6818	24.8636	105.545
3	354	Eko Male	2.2	11.1	9.6	156.4	51.1	231	5.04545	4.36364	71.0909	23.2273	105
4	382	Eko Male	2.2	12.2	10.2	171.6	55.4	244.2	5.54545	4.63636	78	25.1818	111
Serial #	Animal #	Genotype	Tibia length (cm)	EDL (mg)	Soleus (mg)	Gastroc with plantaris (mg)	TA (mg)	Quad (mg)	EDL/tibia length (mg/cm)	Soleus/tibia length (mg/cm)	Gastrocnemius/tibia length (mg/cm)	TA/tibia length (mg/cm)	Quad/tibia length (mg/cm)
1	326	Wt Female	2.2	10.6	8.7	134.3	48.1	187.8	4.81818	3.95455	61.0455	21.8636	85.3636
2	327	Wt Female	2.1	7.9	7.4	116.1	35.1	153.9	3.7619	3.52381	55.2857	16.7143	73.2857
3	338	Wt Female	2.15	9.7	8.3	123.3	43.3	186	4.51163	3.86047	57.3488	20.1395	86.5116
4	340	Wt Female	2.2	9.5	7.9	120.7	40.1	171.1	4.31818	3.59091	54.8636	18.2273	77.7727
5	341	Wt Female	2.2	7.9	7.3	113.8	40.5	175.3	3.59091	3.31818	51.7273	18.4091	79.6818
6	363	Wt Female	2.2	8.8	8.1	128.4	41.8	182.6	4	3.68182	58.3636	19	83
7	365	Wt Female	2.2	8.9	8.8	118.7	45.7	187.6	4.04545	4	53.9545	20.7727	85.2727
Serial #	Animal #	Genotype	Tibia length (cm)	EDL (mg)	Soleus (mg)	Gastroc with plantaris (mg)	TA (mg)	Quad (mg)	EDL/tibia length (mg/cm)	Soleus/tibia length (mg/cm)	Gastrocnemius/tibia length (mg/cm)	TA/tibia length (mg/cm)	Quad/tibia length (mg/cm)
1	337	Eko Female	2.2	8.7	7.9	131.2	45.6	189.2	3.95455	3.59091	59.6364	20.7273	86
2	343	Eko Female	2.2	9.1	7.2	111.5	40.3	190.1	4.13636	3.27273	50.6818	18.3182	86.4091
3	349	Eko Female	2.2	10.1	7.9	130.8	43.6	190	4.59091	3.59091	59.4545	19.8182	86.3636
4	351	Eko Female	2.3	10.6	9.8	137	43.3	193.3	4.6087	4.26087	59.5652	18.8261	84.0435
5	367	Eko Female	2.1	8.2	7.8	131.1	42.2	183.4	3.90476	3.71429	62.4286	20.0952	87.3333
6	369	Eko Female	2.1	8.4	8	120	42.1	171.3	4	3.80952	57.1429	20.0476	81.5714
7	370	Eko Female	2.2	8.4	8.6	119.4	43.9	180.8	3.81818	3.90909	54.2727	19.9545	82.1818
8	372	Eko Female	2.2	8.5	8.4	121.4	42.6	179.1	3.86364	3.81818	55.1818	19.3636	81.4091
