# Supplementary material for: The muscle specific MEF2Dα2 isoform promotes muscle ketolysis and running capacity in mice
Source: EMBO Rep. 2025 Sep 16;26(21):5216–38. doi: 10.1038/s44319-025-00578-3 (PMC12592725; doi:10.1038/s44319-025-00578-3)
Supplement: Supplementary file 11 — Figure EV2 Source Data [file 44319_2025_578_MOESM11_ESM.zip › Figure EV2/EV2E/Fiber-typing-summary.xlsx]

## Sheet: Sheet1
Line-1056-EDL	Number of Fibers							Line-1056-EDL	% of Fibers
Fiber Type #	WT-1	WT-2	WT-3	Eko-1	Eko-2	Eko-3		Fiber Type %	WT-1	WT-2	WT-3	Eko-1	Eko-2	Eko-3
Type I (Blue)	14	1	2	0	13	7		Type I (Blue)	1.9774	0.225225	0.253807	0	1.07438	0.829384
Type IIa (Green)	167	43	174	69	155	151		Type IIa (Green)	23.5876	9.68468	22.0812	10.7143	12.8099	17.891
Type IIx (Empty)	10	3	8	7	21	34		Type IIx (Empty)	1.41243	0.675676	1.01523	1.08696	1.73554	4.02844
Type II b (Red)	517	397	604	568	1021	652		Type II b (Red)	73.0226	89.4144	76.6497	88.1988	84.3802	77.2512
Total	708	444	788	644	1210	844
Line-1056-Soleus	Number of Fibers							Line-1056-Soleus	% of Fibers
Fiber Type	WT-1	WT-2	WT-3	Eko-1	Eko-2	Eko-3		Fiber Type %	WT-1	WT-2	WT-3	Eko-1	Eko-2	Eko-3
Type I (Blue)	264	398	380	208	322	342		Type I (Blue)	30.1714	35.6312	37.1457	35.4344	34.1463	38.7755
Type IIa (Green)	535	548	564	338	519	475		Type IIa (Green)	61.1429	49.06	55.132	57.5809	55.0371	53.8549
Type IIx (Empty)	72	156	41	38	96	61		Type IIx (Empty)	8.22857	13.966	4.00782	6.47359	10.1803	6.9161
Type II b (Red)	4	15	38	3	6	4		Type II b (Red)	0.457143	1.34288	3.71457	0.511073	0.636267	0.453515
Total	875	1117	1023	587	943	882
