# Supplementary material for: The muscle specific MEF2Dα2 isoform promotes muscle ketolysis and running capacity in mice
Source: EMBO Rep. 2025 Sep 16;26(21):5216–38. doi: 10.1038/s44319-025-00578-3 (PMC12592725; doi:10.1038/s44319-025-00578-3)
Supplement: Supplementary file 11 — Figure EV2 Source Data [file 44319_2025_578_MOESM11_ESM.zip › Figure EV2/EV2C/IPGTT_Line-1056-males.xlsx]

## Sheet: GTT_06-23-20
S.No.	Tag #	Genotype	Weight (g)	30 % Glucose injected (ul)	Fasting glucose (mg/dL)	15 min	30 min	60 min	120 min
1	853	Mef2dα2wt/wt	30.34	151.7	196	472	397	335	203
2	849	Mef2dα2wt/wt	30.28	151.4	125	395	357	236	167
3	690	Mef2dα2wt/wt	29.08	145.4	149	389	332	216	179
4	695	Mef2dα2wt/wt	29.89	149.45	173	229	168	147	146
5	696	Mef2dα2wt/wt	29.3	146.5	144	399	341	228	155
6	858	Mef2dα2wt/wt	29.88	149.4	161	397	340	272	170
7	838	Mef2dα2wt/wt	28.88	144.4	146	435	337	244	144
8	857	Mef2dα2wt/wt	29.52	147.6	136	436	379	190	131
9	822	Mef2dα2e-/e-	29.28	146.4	138	503	353	263	251
10	844	Mef2dα2e-/e-	29.76	148.8	152	505	421	322	184
11	834	Mef2dα2e-/e-	29.58	147.9	150	348	144	119	105
12	846	Mef2dα2e-/e-	30.17	150.85	149	460	322	273	143
13	856	Mef2dα2e-/e-	30	150	192	474	421	284	174
14	847	Mef2dα2e-/e-	28.93	144.65	158	393	248	208	161
15	854	Mef2dα2e-/e-	31.58	157.9	160	489	401	276	156
16	855	Mef2dα2e-/e-	25.69	128.45	148	451	374	221	133
17	839	Mef2dα2e-/e-	28.82	144.1	175	479	402	259	183
18	842	Mef2dα2e-/e-	28.17	140.85	173	502	446	351	203
19	821	Mef2dα2e-/e-	28.66	143.3	98	399	339	244	146
20	Tagless	Mef2dα2e-/e-	29.21	146.05	103	344	246	166	136

## Sheet: Sheet1
Wt-1056	Eko-1056
15128	19328
15525	19958
11633	13966
12368	13071
12833	7890
12984	15462
12260	12542
	13688
	19988
	17948
	10658
13247.3	14954.5	Mean	1207.15
1489.96	3987.9	SD
Mean1-mean2	SD
1707.17	1207.15
