# Supplementary material for: The muscle specific MEF2Dα2 isoform promotes muscle ketolysis and running capacity in mice
Source: EMBO Rep. 2025 Sep 16;26(21):5216–38. doi: 10.1038/s44319-025-00578-3 (PMC12592725; doi:10.1038/s44319-025-00578-3)
Supplement: Supplementary file 11 — Figure EV2 Source Data [file 44319_2025_578_MOESM11_ESM.zip › Figure EV2/EV2F/Fig EV2F 1056-EDL-All fibers_annotated.xlsm]

## Sheet: Sheet1
	Fiber Count in Wt or Mef2da2 EKO								Fiber count sorted in 400um2 cross-sectional area increments
Wt-1	Wt-2	Wt-3	Eko-1	Eko-2	Eko-3		Range	WT 1	WT 2	WT 3	Total WT	Eko-1	Eko-2	Eko-3	Total Eko
50.6525	53.474	50.0227	51.4779	50.3423	50.0155		400	285	82	161		105	242	164
51.9057	54.2051	52.4247	52.2088	50.4467	51.4774		800	153	83	188		183	343	167
52.9501	58.0694	52.6335	53.0441	50.4467	52.9392		1200	103	73	138		115	226	161
53.4723	61.7248	53.1557	53.5662	50.5512	53.7745		1600	75	69	100		110	147	157
54.6211	68.5135	54.2	53.6706	51.2823	53.8789		2000	35	48	109		42	127	95
55.3522	68.618	54.4089	53.6706	52.5356	54.2966		2400	19	30	56		14	64	35
56.9187	70.1846	55.1399	57.9518	52.6401	55.5496		2800	8	14	20		15	24	23
57.9631	77.5999	55.6621	62.4417	52.9534	56.1761		3200	5	4	4		15	7	13
58.2764	92.9528	56.3931	63.4859	52.9534	56.8026		3600	5	9	2		5	5	10
59.0075	96.2949	57.8551	65.261	53.0579	57.0114		4000	4	2	1		10	7	2
59.6341	106.53	58.4817	65.9919	53.0579	57.6379		4400	2	1	1		6	4	1
60.7829	107.783	58.4817	66.7228	53.6845	57.9512		4800	2	6	3		3	5	5
61.4096	118.228	58.8994	68.2891	53.789	58.16		5200	4	1	0		6	4	3
62.5584	121.988	62.4501	70.5863	55.0423	59.0998		5600	1	4	2		0	1	1
63.7072	125.747	62.659	72.5702	55.1467	60.9793		6000	2	1	0		0	0	0
64.4383	150.396	65.2698	75.2851	55.1467	60.9793		6400	0	3	0		4	2	1
64.5427	156.244	68.8204	76.4337	55.669	61.8146		6800	0	1	1		2	0	0
64.9605	162.824	70.3869	79.5662	56.9223	62.3367		7200	1	0	1		1	0	2
65.1693	171.179	70.9091	79.8795	59.429	63.2764		7600	1	2	0		1	0	0
66.1093	179.848	71.9534	86.0401	60.6823	64.3206		8000	0	2	0		2	0	1
66.4226	180.892	75.1908	87.5019	60.7868	64.6338		8400	1	2	0		1	0	0
67.1537	191.023	75.7129	88.8594	61.2045	65.2603		8800	0	1	0		0	1	0
67.2581	205.749	83.963	92.7228	61.9356	67.2443		9200	0	1	0		0	0	0
67.8847	208.569	87.2004	93.0361	62.8756	69.7503		9600	0	0	0		0	0	0
68.3025	221.102	88.0359	97.9437	63.2934	71.1077		10000	0	0	0		1	0	1
69.4513	226.22	88.4536	102.956	67.0534	74.9711		10400	0	1	0		0	1	1
71.2268	230.711	92.5264	106.088	67.2623	75.5976		10800	0	0	0		1	0	0
74.0466	241.991	94.1973	110.161	67.3668	76.0152		11200	0	1	0		0	0	0
74.9865	245.019	94.9283	113.293	67.889	77.0594		11600	0	1	0		0	0	0
76.6575	251.39	96.9125	113.502	67.9934	77.7903		12000	0	0	0		0	0	0
78.9552	252.644	97.4347	123.422	68.3068	79.1477		12400	0	0	0		0	0	0
79.0596	255.672	98.2702	135.847	69.1423	79.8787		12800	1	0	0		0	0	0
79.8951	257.657	100.254	136.369	71.4401	81.967		13200	0	0	0		0	0	0
80.3129	259.537	103.596	159.237	71.4401	82.3847		13600	0	0	0		0	0	0
80.4173	264.759	105.372	160.803	71.9623	83.4288		14000	0	0	0		0	0	0
81.3572	267.892	105.476	172.916	72.4846	83.6377		14400	1	0	0		0	0	0
81.8794	268.937	108.713	175.944	73.3201	89.3806		14800	0	0	0		0	0	0
82.4016	273.219	111.011	190.667	73.529	93.8705		15200	0	1	0		0	0	0
83.446	276.456	119.574	191.189	73.7379	96.2721		15600	0	0	0		1	0	0
84.4904	283.767	120.096	216.04	74.469	96.5853		16000	0	0	0		0	0	0
87.4146	283.976	121.976	216.249	78.0201	98.1516		16400	0	0	0		0	0	0
88.7723	286.9	122.394	216.666	78.3334	103.164		16800	0	0	0		0	0	0
89.5034	289.72	126.362	231.911	79.0646	103.894		17200	0	0	0		0	0	0
90.3389	293.898	127.72	234.94	80.3179	105.983		17600	0	0	0		0	0	0
90.8611	295.778	129.286	236.924	80.9446	106.818		18000	0	0	0		0	0	0
92.0099	296.822	129.704	247.992	81.3623	106.923		18400	0	0	0		0	0	0
92.741	301.313	132.941	248.618	81.4668	109.115		18800	0	0	0		0	0	0
93.4721	302.88	133.464	253.421	81.6757	109.429		19200	0	0	1		0	0	0
94.412	303.507	136.179	257.598	82.6157	113.396		19600	0	0	0		0	0	0
94.412	306.222	139.73	258.329	83.2423	114.858		20000	0	0	0		0	0	0
94.6209	306.953	142.445	258.747	84.3912	114.858		20400	0	0	0		0	0	0
95.3519	307.684	143.071	261.775	85.4357	117.051		20800	0	0	0		0	0	0
95.5608	308.102	146.413	271.381	85.8535	121.854		21200	0	0	0		0	0	0
96.3963	310.922	151.635	273.574	86.5846	124.882		21600	0	0	0		0	0	0
96.8141	312.489	151.948	278.168	86.689	131.46		22000	0	0	0		0	0	0
97.6496	313.637	157.796	278.273	87.1068	131.46		22400	0	0	0		0	0	0
98.9028	315.1	158.84	285.373	88.6735	134.802		22800	0	0	0		0	0	0
100.678	332.75	160.407	288.297	90.8668	149.42		23200	0	0	0		0	0	0
100.992	337.868	163.958	288.401	93.0601	149.733		23600	0	0	0		0	0	0
101.723	339.017	165.211	288.819	93.6868	157.982		24000	0	0	0		1	0	0
106.84	339.017	165.942	290.176	95.0446	165.396		24400	0	0	0		0	0	0
108.198	350.401	169.179	291.952	97.969	169.781		24800	0	0	0		0	0	0
111.435	351.654	171.894	292.787	98.2824	171.034		25200	0	0	0		0	0	1
112.166	354.474	177.847	294.562	98.2824	173.54		25600	0	0	0		0	0	0
112.271	354.892	178.578	294.771	100.998	179.179		26000	0	1	0		0	0	0
114.36	357.921	183.277	297.068	101.52	180.745		Sum >2800	38	59	36		75	61	65
114.777	358.129	185.053	307.51	103.296	182.52
116.031	362.412	204.373	307.719	108.205	184.504
116.553	363.665	209.49	310.433	109.562	194.946
117.284	367.634	210.534	312.835	109.771	209.251
117.493	367.947	214.085	315.968	110.398	237.756
118.119	368.26	219.306	316.072	111.547	240.054
118.433	370.662	223.901	316.49	112.173	248.929
119.79	370.976	227.348	319.831	112.487	250.182
120.626	374.527	237.06	321.397	114.054	250.495
121.775	376.093	248.861	322.024	114.471	256.551
125.639	377.869	252.307	322.964	115.411	259.788
126.266	387.164	258.886	328.184	116.978	260.519
127.519	387.791	260.766	328.289	121.26	260.937
132.532	389.357	267.867	329.333	123.349	261.981
133.472	394.684	273.402	330.482	125.96	276.077
133.681	398.862	273.924	330.482	126.065	277.017
137.545	404.815	274.029	333.092	126.691	278.479
138.172	408.261	275.282	335.703	127.318	282.864
138.172	415.154	278.832	340.088	131.287	283.387
139.111	417.348	279.459	347.606	135.151	283.804
147.467	418.392	280.19	353.454	136.196	284.744
147.884	419.123	280.399	354.393	137.554	292.575
148.824	420.481	281.339	356.168	138.702	293.202
150.391	422.883	285.62	358.466	140.06	295.29
151.331	424.867	285.934	358.883	144.969	295.708
152.375	425.494	286.769	360.345	145.282	298.736
152.375	426.434	287.814	360.972	146.745	299.362
153.106	432.387	289.693	366.506	148.834	302.39
153.628	433.954	295.75	374.233	150.922	304.27
154.151	436.46	296.064	375.799	153.325	306.254
154.464	438.549	298.257	376.947	153.742	306.88
154.673	441.787	298.361	381.646	154.578	307.089
154.777	442.727	304.523	382.168	155.727	307.611
154.882	459.646	306.298	383.63	155.727	310.222
154.986	464.555	308.7	386.554	155.936	310.326
156.344	467.166	313.713	387.494	159.382	311.266
156.553	470.508	315.07	387.911	167.32	312.832
158.641	475.313	315.383	388.12	169.2	319.932
159.581	478.55	316.01	394.281	170.14	321.081
161.461	489.412	316.741	401.59	170.245	323.796
161.461	495.992	318.934	402.739	170.349	323.9
163.341	522.938	318.934	404.096	172.334	328.181
165.325	524.818	323.216	407.751	173.065	328.494
166.579	527.638	323.32	409.63	174.214	331.836
167.832	533.904	323.634	411.614	181.316	332.462
169.399	534.322	323.842	414.225	184.24	332.88
169.712	534.949	324.469	415.478	188	334.655
172.532	541.737	325.618	418.088	190.82	334.759
177.022	545.393	325.827	418.297	192.074	335.595
177.127	546.124	327.602	421.325	199.28	335.595
177.545	550.824	328.333	422.787	201.265	337.996
180.991	550.824	331.884	423.204	203.771	340.189
181.722	557.09	333.137	424.562	203.98	341.547
182.871	557.926	337.21	425.188	216.305	341.86
182.975	563.774	343.162	426.964	216.723	344.679
183.184	572.234	343.267	428.008	221.318	345.097
183.393	573.279	345.042	429.052	226.018	346.036
184.333	574.114	345.982	429.678	226.331	347.394
184.438	575.681	346.713	431.14	226.436	348.647
186.004	585.916	349.95	435.943	229.883	349.273
187.675	596.256	351.308	437.301	231.763	350.944
188.406	598.553	351.308	437.405	232.807	351.362
189.555	602.209	356.321	441.686	233.434	354.077
189.868	605.76	358.409	444.61	234.06	355.121
191.017	626.022	359.036	446.176	238.343	357.313
191.748	626.753	361.125	446.49	239.909	357.731
194.464	642.837	362.482	448.265	242.311	358.253
198.432	647.85	363.422	448.682	242.938	359.819
199.372	653.594	363.944	449.518	243.878	361.177
202.297	657.145	364.78	452.755	244.818	361.177
202.819	663.098	366.242	454.217	247.116	362.325
204.907	663.725	366.451	454.425	249.1	363.787
205.43	665.396	367.808	455.365	249.831	363.892
205.847	667.589	368.644	456.514	252.338	364.1
206.474	672.185	368.748	456.723	257.456	366.398
207.101	680.749	369.688	469.044	259.231	367.024
207.832	683.673	371.777	477.397	267.065	368.904
208.458	695.893	374.387	477.71	268.318	369.008
209.189	698.817	375.641	479.277	270.72	369.112
212.636	704.875	376.476	481.365	283.463	373.916
214.516	712.812	377.311	485.229	284.82	374.647
214.62	713.23	377.625	486.69	285.029	375.9
215.247	725.241	377.834	487.943	289.312	378.197
215.247	731.821	385.666	490.449	289.834	380.598
218.38	738.4	386.084	491.807	291.923	380.807
218.589	739.967	388.486	495.253	292.236	385.506
218.589	743.831	388.694	497.445	297.667	386.863
220.26	752.918	388.903	501.204	300.8	387.177
221.931	758.035	390.992	501.935	300.8	387.385
222.14	759.811	391.619	503.084	301.114	388.116
224.646	760.333	393.289	503.397	301.532	388.638
225.9	762.84	393.707	503.919	302.158	389.683
226.213	767.122	393.812	506.112	302.785	390.1
226.317	768.688	395.378	506.53	305.918	392.919
227.884	782.475	398.72	509.036	309.052	396.052
229.973	790.726	404.046	510.811	309.156	396.365
231.957	794.485	405.821	513.526	309.26	396.992
235.299	795.112	406.135	516.554	309.365	396.992
237.179	798.663	408.432	520.939	309.574	401.586
238.119	800.752	409.059	521.148	313.334	404.823
239.685	809.838	413.654	521.148	313.543	405.449
239.999	816	415.116	521.67	314.274	406.18
243.55	819.969	416.369	521.879	323.569	407.538
244.385	820.074	416.473	521.879	323.987	408.686
244.594	823.833	416.682	524.072	324.614	409.731
244.907	824.565	418.144	524.072	325.032	412.341
245.638	833.547	419.502	527.726	326.912	412.863
245.847	833.755	425.246	527.726	328.06	413.281
247.831	835.113	428.587	529.188	329.209	415.682
251.382	836.575	429.423	529.293	330.045	418.188
251.696	845.453	430.78	533.992	331.194	420.903
252.009	846.497	430.885	537.959	332.343	421.008
253.158	856.837	430.885	539.526	335.998	422.156
253.889	860.388	438.195	540.257	336.312	425.497
254.829	868.117	441.119	543.702	336.416	427.69
255.142	872.085	441.85	545.791	337.46	427.899
255.142	879.71	447.176	546.73	338.714	430.092
256.709	896.734	448.638	548.714	340.176	431.24
256.918	901.12	450.518	551.743	340.176	438.236
257.753	902.164	451.353	552.056	340.907	440.742
260.155	911.564	451.876	552.265	341.952	441.264
262.348	914.071	452.711	553.935	342.474	442.204
263.288	917.935	453.442	557.59	343.205	443.353
264.124	940.077	454.695	560.618	343.309	443.875
266.108	945.717	455.217	560.827	343.309	444.814
266.317	949.059	457.933	561.975	343.832	445.441
270.181	950.834	458.142	563.124	344.981	446.485
272.27	959.189	458.246	563.124	349.472	446.485
273.837	959.503	458.977	563.751	349.576	446.59
276.552	964.098	459.812	564.168	349.576	447.843
278.745	966.918	461.797	567.405	353.649	448.573
278.745	981.644	462.214	569.285	353.963	448.782
279.476	984.151	462.841	570.851	355.112	449.931
280.625	989.895	463.885	572.939	355.425	451.602
281.147	1013.71	464.616	573.67	360.856	452.019
281.356	1017.15	465.556	575.341	362.005	454.316
282.192	1019.56	469.42	580.875	362.841	454.734
285.534	1023.63	470.987	581.919	365.556	456.927
286.16	1027.08	472.031	583.485	366.705	458.284
286.787	1037.62	472.658	586.722	368.167	460.477
287.205	1044.52	472.866	587.558	368.689	461.626
288.249	1045.46	474.537	590.795	369.838	463.296
288.667	1051.83	476.313	600.192	370.778	465.698
291.382	1054.44	482.892	600.297	371.301	465.907
292.427	1055.28	482.892	605.831	372.241	469.77
292.635	1056.22	482.892	609.381	372.449	470.605
294.306	1058.3	486.025	625.148	375.269	474.573
294.933	1061.86	486.547	625.879	375.374	475.826
295.56	1066.66	487.069	627.341	375.896	476.557
296.186	1070.63	490.62	632.353	376.209	481.36
297.857	1071.15	491.56	635.068	376.209	482.718
299.737	1072.3	491.769	635.172	376.418	483.657
301.095	1075.12	493.648	639.244	378.612	485.119
302.975	1078.36	496.363	641.75	379.029	487.416
304.332	1093.5	498.348	646.032	379.134	489.609
305.481	1102.9	499.079	648.016	379.969	490.131
305.481	1105.2	499.705	648.433	380.074	492.115
305.899	1107.81	499.914	649.477	381.536	492.324
306.63	1116.37	500.645	651.775	382.998	492.428
306.63	1117.21	502.107	653.445	384.147	492.637
306.943	1119.82	504.614	658.875	385.296	493.368
307.048	1124.21	505.136	661.903	385.609	493.473
309.972	1130.89	509.522	665.14	385.818	496.292
312.061	1132.56	513.386	666.393	386.132	499.529
312.27	1134.13	515.057	666.915	386.758	500.782
314.567	1137.47	515.161	667.124	387.698	504.958
315.194	1150.32	516.937	667.959	388.221	505.898
315.821	1156.06	520.174	671.092	389.683	507.36
318.64	1173.29	533.437	674.642	391.041	507.569
318.954	1187.81	533.541	676.417	391.981	509.448
327.935	1188.12	534.063	685.397	392.294	512.581
328.353	1196.38	534.899	686.232	392.398	515.609
328.562	1201.91	535.734	687.799	392.607	516.235
329.293	1213.92	535.943	688.321	394.069	517.802
330.129	1215.18	539.076	688.738	398.038	518.01
330.546	1244.63	540.538	690.514	398.874	518.219
332.217	1245.36	542.522	691.975	400.336	519.055
332.322	1252.46	544.506	692.497	400.441	523.44
332.844	1254.86	545.029	694.168	403.156	528.348
332.844	1255.91	553.696	694.273	403.992	529.81
334.097	1271.78	554.323	694.69	406.081	533.464
337.23	1282.44	556.203	695.526	406.289	533.673
337.857	1290.37	557.456	695.734	406.289	533.777
338.066	1290.37	558.396	696.048	407.125	534.195
338.379	1298	559.231	705.028	407.229	534.613
339.946	1299.15	561.007	711.501	407.647	540.251
341.199	1301.55	561.842	714.634	407.752	540.878
343.392	1309.59	565.393	714.947	407.961	541.295
343.601	1319.3	572.076	720.168	408.169	544.637
344.437	1339.67	577.716	727.477	409.214	547.874
346.943	1343.53	579.178	730.923	409.527	549.753
347.152	1360.66	582.728	733.011	409.632	555.6
348.092	1364	588.577	733.22	410.363	555.809
348.301	1369.44	588.785	733.742	411.407	561.03
351.016	1378.73	594.529	740.007	411.929	565.207
352.061	1380.51	595.365	740.843	412.138	572.098
352.583	1383.22	595.678	741.052	412.243	579.825
352.583	1386.56	596.513	742.305	412.869	583.062
357.909	1389.07	599.646	742.305	413.287	585.672
358.954	1393.56	605.077	745.228	414.75	585.986
359.894	1394.5	606.121	750.136	415.481	592.982
360.52	1395.55	609.254	751.702	415.794	596.114
361.147	1396.69	610.09	752.642	416.003	600.604
362.4	1397.43	611.656	759.951	418.196	603.528
365.115	1400.56	611.865	761.1	418.614	604.363
368.666	1404.95	612.909	762.248	420.598	616.475
368.666	1406.3	614.998	763.919	420.598	619.086
370.233	1416.64	617.817	765.59	421.852	620.234
374.202	1417.69	620.115	769.766	422.792	620.965
375.35	1422.07	620.115	770.811	422.896	626.29
381.617	1425.21	620.219	772.795	423.105	629.214
387.987	1433.25	621.055	774.987	423.627	630.154
389.658	1446.62	622.204	775.718	424.254	632.033
390.703	1459.88	623.457	776.032	424.358	632.869
392.583	1465.21	624.501	776.345	424.463	643.31
394.149	1467.4	625.754	776.658	424.881	650.828
394.671	1471.68	631.916	777.493	426.134	654.378
395.611	1480.46	632.02	778.851	429.998	655.527
398.118	1496.85	639.853	783.55	430.521	658.346
400.102	1501.45	642.777	785.325	433.445	660.33
401.355	1512	651.758	793.26	434.176	660.435
402.504	1514.61	651.758	794.513	435.43	663.254
403.653	1522.96	658.128	801.927	436.578	665.133
403.966	1529.33	661.261	802.136	436.683	675.157
410.442	1545.63	665.125	811.429	436.892	675.575
411.59	1548.45	665.438	812.473	437.414	676.097
412.008	1548.87	667.422	812.786	437.832	676.306
413.679	1550.54	669.824	821.871	437.936	679.23
415.246	1557.12	672.017	828.658	439.294	683.093
418.588	1557.53	681.73	836.907	440.234	688.523
419.214	1559.52	682.043	839.831	440.861	688.836
419.632	1566.41	682.565	840.562	442.532	689.776
420.572	1569.44	682.774	840.875	443.681	689.985
426.003	1573.1	683.401	847.244	446.396	690.715
427.569	1582.7	684.236	848.811	446.918	691.238
430.911	1590.43	684.445	856.642	448.172	691.968
434.462	1591.16	686.533	857.06	449.53	691.968
439.058	1592.63	688.518	865.726	449.738	692.595
440.311	1594.4	702.303	865.831	450.052	693.535
443.548	1596.8	702.512	869.903	450.992	696.772
444.384	1598.16	703.556	872.618	452.767	696.98
448.979	1602.76	704.182	876.794	454.543	697.189
450.859	1608.71	705.227	886.088	456.841	700.009
450.859	1609.55	708.464	889.847	457.05	703.768
452.739	1614.04	712.328	890.16	458.303	708.153
453.157	1618.84	714.626	893.292	458.825	723.189
453.47	1624.59	715.148	900.497	459.87	725.277
454.828	1630.75	720.683	900.706	461.332	730.185
455.663	1641.4	721.309	903.839	461.332	737.807
455.872	1643.91	721.623	904.152	462.063	748.145
457.543	1652.99	727.366	909.79	462.898	758.586
464.854	1660.93	728.306	910.417	464.674	764.956
466.734	1667.09	730.081	920.128	467.494	766.835
466.838	1668.76	732.483	928.794	467.598	768.819
467.778	1694.46	734.99	929.108	467.912	770.49
473	1696.02	737.809	930.987	468.538	775.084
473.835	1697.49	738.018	936.312	468.643	776.128
474.149	1703.86	738.332	937.774	469.374	777.903
476.551	1704.8	739.063	939.236	469.374	785.108
477.386	1708.56	742.509	941.011	469.687	786.779
477.909	1710.12	745.015	944.666	470.836	791.06
479.893	1727.15	755.667	946.441	471.15	794.192
486.786	1737.49	755.981	946.441	472.507	796.385
491.172	1746.68	756.294	954.377	473.656	797.429
491.59	1749.29	758.278	954.899	474.074	798.995
492.008	1749.5	760.367	969.726	474.387	800.04
492.321	1755.03	761.515	971.188	475.745	803.276
493.47	1759.31	761.515	980.481	478.043	803.903
496.812	1781.35	762.351	981.734	478.461	804.947
497.334	1781.87	764.231	988.939	478.67	808.184
502.451	1822.08	764.231	989.461	479.61	810.794
507.987	1824.8	772.794	993.742	479.923	812.57
508.509	1847.15	774.152	993.951	480.341	814.136
510.075	1852.58	782.611	999.903	480.55	818.417
518.535	1874.72	783.55	1016.09	481.49	822.28
520.101	1913.37	784.177	1016.61	482.952	823.429
520.415	1914.72	784.908	1021.2	483.161	824.473
522.295	1915.25	789.607	1028.83	483.578	825.517
524.383	1919.53	790.443	1029.98	483.787	827.188
527.83	1931.33	794.307	1030.29	484.623	827.188
528.665	1940	794.411	1033.11	485.563	827.397
535.036	1952.43	796.5	1034.57	487.965	830.634
536.603	1959.01	799.842	1040	489.741	833.244
537.02	1969.24	802.557	1042.19	490.472	835.437
537.856	1973.63	805.168	1042.51	491.099	836.585
538.169	1976.24	809.032	1043.76	491.725	839.718
541.825	1977.18	813.836	1043.97	491.83	842.85
548.613	1990.44	815.82	1045.95	493.501	844.625
548.822	1997.44	819.475	1046.06	493.71	846.192
550.075	2001.41	819.893	1051.28	493.919	848.071
553.208	2018.64	825.01	1053.47	495.381	849.011
555.715	2018.96	827.516	1054.3	495.485	853.814
561.041	2028.36	837.542	1054.3	496.216	864.151
566.994	2050.6	842.032	1062.76	498.619	864.778
568.352	2053.21	849.865	1065.89	498.932	866.657
570.545	2055.51	863.232	1067.25	499.35	869.685
570.858	2057.6	863.336	1068.61	499.454	871.983
572.634	2076.92	863.65	1078.74	499.454	879.918
577.96	2080.79	864.276	1080.83	501.334	883.782
578.482	2084.34	869.707	1083.02	501.752	884.095
581.72	2088.1	870.229	1087.51	506.243	886.288
582.869	2122.25	870.96	1088.66	507.079	890.255
590.284	2155.04	874.719	1090.64	507.914	897.982
590.388	2158.28	878.166	1094.51	508.541	903.83
590.806	2161.83	878.479	1100.46	508.75	909.05
591.119	2163.19	880.15	1101.71	509.481	913.227
592.895	2165.38	883.283	1107.56	511.152	919.074
595.924	2180	885.058	1109.65	511.674	921.789
600.101	2181.99	891.324	1114.24	512.301	922.103
604.592	2209.87	894.457	1117.37	514.703	922.311
605.845	2216.87	912.628	1121.65	517.314	923.042
607.621	2241.94	921.818	1123.53	517.627	925.966
611.171	2245.07	923.384	1132.41	518.672	926.697
612.842	2276.2	927.771	1136.79	519.194	935.05
622.346	2308.15	932.679	1138.67	519.821	939.958
624.54	2309.62	932.888	1140.45	523.267	943.926
628.299	2311.5	932.888	1141.18	523.267	951.339
633.73	2367.48	934.454	1142.33	525.565	951.444
636.341	2389.72	935.603	1142.85	526.714	953.845
636.968	2434.63	937.065	1144.83	527.863	956.873
639.474	2443.72	937.065	1145.25	529.43	957.5
641.876	2446.96	939.049	1145.77	530.474	958.753
642.816	2458.13	947.195	1149.95	531.519	963.974
648.978	2466.8	947.926	1150.26	535.174	967.837
649.709	2525.08	948.239	1150.37	535.383	971.7
650.649	2526.85	948.761	1152.04	535.696	974.52
655.14	2530.3	948.97	1161.65	537.367	975.459
655.871	2549.83	949.179	1163.63	537.785	981.098
658.377	2579.28	949.597	1172.82	537.785	984.23
660.78	2581.69	951.894	1173.34	539.665	987.363
663.391	2582.83	952.208	1177.2	539.77	988.303
664.957	2624.82	955.34	1184.72	540.292	989.034
665.27	2692.81	957.429	1184.83	541.336	991.226
665.793	2846.76	963.068	1189	542.485	992.062
665.897	2974.18	966.828	1191.93	542.694	995.403
667.359	3078.2	967.037	1193.7	543.739	998.953
670.075	3134.91	968.081	1199.24	544.156	999.893
670.701	3239.25	968.186	1200.07	545.305	1000.52
672.894	3368.76	968.499	1206.65	545.514	1001.88
677.907	3434.87	969.439	1207.07	546.872	1002.4
679.265	3435.39	973.198	1207.38	547.081	1002.71
679.892	3467.77	977.271	1208.22	547.499	1002.82
680.623	3471.94	977.376	1212.81	547.707	1005.43
680.832	3472.99	977.898	1220.33	547.916	1005.84
689.5	3484.48	980.613	1221.58	548.23	1006.68
692.215	3529.49	991.578	1223.25	549.274	1006.89
692.738	3692.21	993.249	1227.74	550.214	1006.99
693.051	3809.19	1004.11	1228.79	551.363	1010.44
696.915	4029.14	1005.47	1230.46	551.885	1011.27
706.419	4442.52	1006.62	1234.53	553.661	1013.88
725.74	4477.61	1007.45	1235.05	554.914	1014.41
726.262	4522.52	1010.58	1247.06	555.854	1015.24
730.649	4536.62	1013.51	1251.13	559.092	1016.39
733.155	4625.71	1015.08	1257.92	559.719	1022.45
736.81	4758.56	1018.21	1260.42	561.285	1024.33
739.63	5100.5	1028.02	1262.93	561.39	1032.68
746.732	5318.47	1028.65	1263.56	562.956	1044.69
747.672	5341.13	1029.8	1266.17	564.941	1044.9
747.672	5502.6	1030.53	1267.73	565.15	1046.78
751.745	5593.98	1030.53	1271.28	565.985	1046.88
754.774	5757.02	1041.5	1274.21	566.299	1048.97
755.192	6029.3	1041.6	1274.42	566.403	1049.6
758.638	6131.86	1045.88	1278.8	568.805	1051.37
759.265	6237.24	1046.2	1281.52	569.954	1052
766.471	6761.12	1046.93	1282.98	570.476	1052.73
766.575	7328.55	1050.27	1283.81	570.894	1054.92
771.797	7562.7	1052.78	1287.16	571.939	1055.02
775.244	7875.82	1055.91	1289.77	573.088	1055.23
775.975	7949.87	1062.07	1290.08	577.265	1055.34
778.377	8033.21	1063.74	1290.5	581.339	1055.34
780.674	8164.91	1064.58	1293.42	581.965	1056.07
787.672	8702.89	1065.31	1295.51	582.905	1056.7
802.293	8975.8	1072.3	1315.24	583.636	1059.83
802.92	10299.2	1077.11	1323.39	584.159	1060.77
809.604	10951.7	1077.63	1325.37	584.681	1063.06
817.228	11383.9	1077.63	1327.36	586.456	1064.74
821.719	15156.9	1079.2	1335.71	587.814	1065.68
823.285	25662.6	1079.82	1336.23	592.514	1072.88
830.491		1080.24	1339.47	592.828	1074.34
835.4		1084.42	1339.99	592.932	1074.86
839.473		1086.61	1342.08	593.872	1081.76
841.04		1087.45	1343.75	594.081	1083.01
847.201		1089.64	1347.82	594.499	1085.41
848.455		1094.23	1348.76	594.708	1087.81
849.081		1096.64	1350.85	596.379	1088.23
851.379		1097.16	1356.18	596.379	1092.72
851.797		1099.98	1364.32	596.483	1094.39
855.661		1106.04	1366.72	596.692	1096.16
864.329		1111.47	1367.14	596.692	1096.27
865.269		1111.67	1368.08	598.885	1096.79
874.564		1112.09	1371.32	599.199	1098.15
874.773		1115.02	1373.09	600.87	1099.09
880.308		1121.8	1376.33	601.079	1099.51
881.562		1121.8	1378.63	601.496	1100.34
882.919		1122.22	1384.89	601.914	1102.33
885.321		1125.56	1391.78	602.75	1109.53
887.41		1126.4	1392.1	602.854	1109.63
892.736		1127.03	1392.93	603.585	1120.49
894.721		1127.86	1395.75	607.136	1130.73
896.601		1134.34	1400.34	607.554	1131.67
896.914		1135.59	1400.97	608.181	1133.02
899.943		1137.68	1401.39	608.599	1138.66
900.047		1148.54	1403.27	610.27	1139.81
902.136		1149.69	1410.26	610.792	1140.65
908.193		1150.31	1410.68	611.523	1144.51
917.906		1150.84	1411.1	613.299	1144.51
919.473		1156.79	1416.42	613.716	1145.14
920.413		1166.29	1417.05	615.388	1146.6
921.457		1169.11	1424.88	616.536	1149.52
924.486		1171.93	1425.09	621.028	1152.65
928.663		1172.35	1426.97	624.788	1155.06
931.379		1172.35	1428.01	626.041	1156
936.809		1175.17	1434.8	627.085	1157.77
939.838		1176	1436.16	628.652	1161.53
940.36		1177.47	1450.15	628.861	1161.63
971.169		1183.31	1453.18	630.845	1163.3
990.386		1186.87	1455.48	632.725	1165.08
1001.87		1187.39	1461.85	635.023	1167.9
1002.5		1193.24	1462.89	635.65	1169.36
1003.44		1195.53	1464.35	635.963	1171.76
1003.55		1199.5	1465.81	637.425	1178.24
1011.17		1203.37	1467.48	637.425	1183.77
1012.94		1213.39	1476.46	637.739	1185.34
1018.27		1218.3	1479.18	637.739	1186.49
1019.11		1223.94	1494.95	640.768	1187.32
1022.55		1224.15	1500.27	643.901	1188.47
1030.07		1226.65	1500.9	650.063	1207.26
1037.07		1229.89	1502.57	650.377	1209.35
1043.65		1230.83	1504.24	652.152	1212.69
1043.75		1236.47	1508.94	652.361	1213.95
1044.69		1242.11	1518.13	654.45	1218.96
1051.8		1243.15	1523.87	655.912	1220.21
1051.8		1274.69	1528.78	661.03	1225.54
1052.21		1284.61	1532.01	663.223	1226.69
1055.66		1291.61	1540.79	664.685	1229.61
1055.87		1295.79	1544.02	667.61	1231.18
1056.6		1296.1	1550.91	670.534	1236.19
1057.54		1303.2	1551.33	672.623	1239.74
1062.24		1306.44	1557.28	673.25	1248.82
1066.73		1315.21	1558.33	673.25	1251.85
1072.37		1316.57	1560.31	677.532	1253.63
1072.79		1320.85	1564.59	679.099	1256.44
1072.89		1330.04	1568.35	680.039	1260.73
1073.73		1339.13	1568.98	681.397	1261.67
1074.56		1345.18	1571.8	682.65	1263.13
1077.17		1348.11	1583.91	682.754	1264.8
1079.58		1349.36	1587.36	683.068	1265.11
1080.62		1349.78	1611.89	684.112	1270.64
1083.65		1353.02	1613.46	685.574	1275.24
1086.57		1354.27	1615.86	688.185	1276.7
1087.51		1356.04	1618.47	688.394	1280.56
1090.54		1356.15	1620.14	689.439	1290.69
1096.5		1362.31	1639.25	693.617	1292.47
1100.36		1362.41	1641.55	694.661	1292.99
1103.7		1368.37	1644.99	695.288	1298.94
1111.01		1372.34	1657.11	696.019	1299.36
1112.68		1377.45	1657.42	696.854	1303.01
1116.23		1379.86	1660.66	697.272	1304.27
1120.31		1382.05	1664.83	700.405	1306.36
1126.26		1382.26	1675.28	702.599	1306.36
1129.18		1392.7	1684.46	704.792	1308.03
1142.24		1399.38	1686.45	707.925	1314.92
1143.49		1400.64	1686.66	708.865	1317.01
1152.27		1412.65	1697.62	708.97	1320.03
1152.89		1414.84	1701.17	710.432	1320.35
1156.34		1417.35	1704.2	711.581	1322.75
1157.38		1418.29	1707.33	711.79	1322.85
1157.8		1419.23	1711.82	712.312	1322.85
1158.22		1419.64	1715.16	719.728	1328.6
1163.54		1427.58	1716.63	719.728	1330.68
1163.65		1428.31	1725.19	720.772	1335.49
1172.53		1436.87	1746.59	723.801	1337.68
1179.31		1440.01	1760.79	723.906	1340.29
1189.24		1441.05	1770.19	724.01	1341.23
1189.76		1449.2	1775.31	728.71	1343.95
1209.5		1452.96	1778.13	728.919	1344.99
1212.32		1453.17	1797.34	730.486	1349.48
1213.47		1458.39	1803.29	731.217	1353.76
1213.67		1459.64	1807.36	738.737	1354.39
1215.14		1464.65	1808.51	738.946	1355.74
1228.82		1465.18	1836.29	741.034	1358.15
1229.24		1466.22	1843.91	743.332	1359.29
1235.71		1473.01	1851.85	745.526	1363.05
1237.28		1475.83	1886.72	746.466	1364.62
1245.32		1480	1909.28	747.301	1366.81
1247.41		1481.88	1929.43	747.406	1369.42
1248.24		1482.51	1951.04	747.823	1369.53
1253.57		1485.02	1985.71	750.226	1372.56
1267.77		1493.06	1992.29	751.374	1373.5
1270.38		1504.55	2043.56	753.254	1381.22
1271.43		1509.45	2112.16	755.657	1383.41
1279.16		1509.56	2158.1	756.701	1384.77
1280.93		1510.92	2163.53	757.014	1385.4
1285.01		1511.02	2172.72	757.014	1385.61
1285.84		1514.78	2177.11	757.85	1392.39
1290.12		1526.79	2237.77	757.954	1392.92
1300.57		1530.97	2265.97	758.999	1398.56
1304.33		1537.44	2283.4	763.803	1400.54
1322.92		1538.17	2298.54	771.219	1400.85
1327.09		1546.74	2311.91	771.428	1401.27
1337.12		1546.84	2345.01	774.979	1404.19
1342.03		1546.95	2383.96	778.948	1404.3
1344.85		1553.84	2391.48	779.366	1410.77
1345.48		1554.88	2429.69	779.679	1413.17
1350.07		1556.66	2450.37	781.141	1415.68
1351.32		1561.36	2467.7	783.021	1417.14
1351.43		1561.57	2487.33	783.126	1420.07
1352.89		1562.71	2489.84	783.648	1420.8
1361.56		1565.85	2490.26	786.677	1425.49
1374.3		1569.19	2491.93	788.87	1427.79
1379		1572.01	2504.14	791.063	1428.63
1384.95		1572.32	2523.98	791.272	1432.39
1387.36		1576.19	2567.73	792.317	1434.47
1388.61		1577.44	2662.75	794.197	1434.89
1401.87		1578.9	2683.01	794.301	1442.93
1403.96		1584.12	2687.4	795.555	1449.09
1409.81		1586.32	2707.97	796.077	1452.02
1410.96		1587.05	2775	796.599	1452.54
1428.19		1587.26	2822.09	797.226	1452.75
1429.55		1592.69	2910.12	800.046	1458.28
1430.07		1593.1	2966.19	800.463	1458.28
1435.19		1601.88	2999.81	802.03	1459.74
1439.68		1613.16	3010.25	803.91	1460.58
1446.57		1617.23	3058.7	804.015	1461.1
1450.23		1624.02	3068.1	807.043	1462.88
1452		1624.64	3075.52	807.879	1464.44
1453.67		1625.79	3086.69	808.715	1467.05
1456.49		1633.1	3105.48	810.49	1467.47
1458.79		1638.53	3107.89	811.012	1475.51
1459.73		1647.51	3114.25	811.117	1480.21
1461.19		1655.76	3153.31	812.997	1480.52
1461.82		1660.25	3170.95	817.906	1482.82
1473.62		1664.85	3182.44	820.203	1483.97
1487.82		1667.77	3247.6	823.023	1485.22
1506		1671.32	3304.71	826.992	1489.08
1506.31		1686.36	3403.6	827.097	1489.61
1508.82		1686.88	3456.43	828.559	1492.32
1512.47		1690.54	3561.37	830.439	1492.63
1513.62		1694.93	3640	838.063	1493.47
1513.73		1695.97	3648.56	839.212	1494.83
1526.68		1696.49	3731.68	841.823	1495.77
1526.88		1703.59	3734.08	842.241	1495.77
1531.27		1705.58	3766.13	842.45	1497.44
1533.15		1707.56	3818.24	842.555	1498.8
1540.04		1709.13	3828.26	843.39	1499.63
1540.15		1711.11	3831.08	845.27	1505.58
1560.3		1713.41	3875.35	846.523	1508.09
1562.18		1714.35	3944.9	846.837	1511.12
1585.16		1716.54	4064.66	849.135	1513.62
1592.47		1718.42	4070.62	850.806	1514.25
1603.02		1719.68	4078.76	854.148	1515.81
1605.53		1720.09	4232.15	854.775	1515.81
1611.27		1723.85	4292.19	855.192	1518.43
1612.21		1724.17	4353.17	856.028	1521.24
1613.57		1729.91	4401.51	858.535	1521.56
1620.67		1733.98	4462.49	860.101	1521.77
1629.86		1736.07	4714.14	861.668	1530.75
1653.67		1736.91	4929.66	862.19	1531.9
1663.07		1739.52	4987.3	863.757	1534.92
1670.38		1739.94	5014.03	864.175	1538.16
1672.47		1740.46	5032.09	865.219	1541.5
1673.52		1740.98	5067.18	865.428	1541.81
1684.27		1745.26	5100.9	866.055	1544.84
1722.5		1749.33	6053.4	866.89	1545.68
1723.54		1750.27	6190.4	868.352	1545.89
1746.52		1752.26	6248.66	869.084	1549.33
1750.28		1756.75	6265.58	870.337	1550.27
1759.47		1759.26	6476.81	871.068	1552.05
1777.85		1766.98	6620.81	879.841	1552.26
1778.89		1767.82	7136.94	880.677	1553.72
1804.79		1767.92	7397.99	882.766	1557.37
1816.91		1769.8	7722.2	886.63	1560.71
1826.62		1771.16	7870.89	887.048	1563.74
1841.97		1773.88	8383.37	889.868	1564.26
1857.74		1774.29	9919.78	890.286	1565.83
1865.26		1777.84	10478.3	891.226	1569.17
1892.1		1781.5	15446.4	892.375	1572.2
1896.91		1784.01	23741.2	893.837	1575.65
1898.68		1786.3		895.717	1584
1902.13		1786.62		897.806	1593.4
1915.39		1790.69		898.119	1593.92
1929.39		1794.66		903.968	1594.96
1934.19		1809.07		904.595	1599.45
1961.66		1811.89		904.699	1600.91
1987.67		1815.02		904.804	1606.66
2000.41		1815.23		906.266	1608.85
2003.02		1816.27		907.937	1609.58
2017.53		1817.01		908.981	1613.13
2020.35		1817.32		911.906	1614.8
2043.64		1822.02		919.008	1618.46
2044.58		1829.75		919.53	1618.87
2059.52		1838.52		920.47	1623.26
2101.71		1839.56		922.664	1624.2
2103.49		1847.6		923.499	1625.56
2107.98		1855.44		925.797	1627.33
2109.65		1875.49		926.424	1631.3
2110.38		1881.34		927.259	1632.97
2134.92		1888.02		929.975	1647.28
2166.99		1889.17		933.212	1648.84
2176.38		1890		937.599	1660.22
2191.32		1895.43		938.539	1660.22
2197.9		1897.42		940.315	1667.74
2350.9		1898.78		940.941	1669.31
2389.33		1899.72		940.941	1675.47
2481.87		1900.45		942.299	1679.33
2487.71		1901.7		943.344	1679.96
2500.14		1906.61		946.373	1679.96
2543.59		1909.64		947.208	1680.27
2561.03		1910.16		947.313	1681
2617.95		1922.69		954.833	1683.72
2621.29		1926.55		954.937	1684.24
2730.12		1932.61		956.921	1684.66
2863.27		1932.92		958.906	1689.46
2982.54		1934.8		965.381	1692.38
3032.67		1936.48		966.844	1697.4
3162.91		1937.1		967.366	1705.64
3191.21		1940.97		968.41	1710.55
3375.86		1944.31		968.724	1710.55
3378.78		1948.07		970.186	1728.72
3379.93		1956.42		973.841	1731.44
3398.21		1956.74		974.259	1733.94
3567.81		1961.85		975.93	1735.61
3610.42		1968.12		976.766	1741.98
3749.43		1974.8		977.184	1746.26
3924.26		1976.16		977.393	1750.96
3971.78		1979.81		982.824	1762.03
4123.53		1991.09		984.286	1765.89
4225.67		1993.29		984.599	1766.31
4522.9		1993.81		987.733	1768.19
4749.95		1997.99		987.941	1768.92
5000.6		2010		993.268	1771.43
5071.3		2011.04		994.208	1771.84
5102.11		2025.14		995.253	1778.84
5152.76		2025.76		995.775	1788.66
5528.53		2029.63		995.984	1792
5700.44		2031.51		998.177	1794.71
5973.02		2031.93		999.639	1799.1
6967.48		2036.83		1001.62	1810.17
7451.13		2041.43		1002.46	1815.59
8211.86		2042.89		1004.97	1824.37
12755.1		2049.78		1005.07	1826.04
14323.3		2050.51		1005.28	1827.6
		2058.56		1011.75	1829.8
		2060.75		1013.84	1837.21
		2062.84		1016.45	1842.43
		2070.36		1016.98	1842.53
		2076.62		1017.5	1846.19
		2082.05		1017.92	1850.05
		2091.56		1019.59	1852.77
		2096.99		1023.77	1853.39
		2104.3		1023.97	1856.21
		2108.16		1024.81	1857.36
		2114.64		1027.42	1857.36
		2121.22		1029.93	1861.96
		2128.84		1034.42	1870.52
		2129.15		1034.73	1872.71
		2129.67		1035.15	1873.23
		2131.97		1035.88	1885.35
		2133.12		1036.93	1890.15
		2147.74		1037.24	1898.71
		2150.87		1037.66	1899.23
		2158.39		1038.49	1901.63
		2158.81		1039.33	1915.63
		2171.66		1040.79	1926.49
		2172.28		1043.3	1930.35
		2175.31		1043.61	1937.24
		2185.65		1043.61	1943.3
		2186.38		1048.21	1943.71
		2192.44		1050.29	1955.51
		2195.26		1051.03	1963.55
		2197.55		1051.13	1967.63
		2213.01		1051.65	1972.95
		2227.53		1052.17	1976.29
		2232.33		1053.43	1980.89
		2237.24		1055.93	1981.72
		2241.52		1056.04	1989.34
		2244.44		1056.77	1993.63
		2244.97		1057.19	1998.11
		2248.62		1059.59	2026.52
		2258.23		1061.37	2028.08
		2266.9		1063.45	2028.92
		2288.83		1064.19	2031.42
		2294.05		1064.92	2043.85
		2303.76		1067.74	2046.46
		2317.55		1069.09	2060.97
		2396.91		1072.44	2073.92
		2411.01		1072.54	2074.86
		2432.84		1072.96	2088.64
		2439.84		1073.17	2092.82
		2453.31		1075.15	2097
		2466.36		1081.94	2097.21
		2470.02		1084.24	2114.64
		2485.47		1090.51	2127.17
		2497.59		1092.07	2128.53
		2522.96		1094.37	2151.19
		2533.62		1096.25	2189.2
		2543.01		1096.46	2201.62
		2555.86		1099.28	2211.02
		2568.18		1100.01	2213.53
		2579.25		1100.32	2215.09
		2585.83		1102.62	2215.93
		2597.84		1105.55	2219.37
		2607.87		1108.16	2226.47
		2684.52		1109.31	2284.53
		2695.48		1111.71	2290.48
		2733.92		1112.75	2292.57
		2846.91		1113.07	2330.58
		2965.75		1115.05	2331.93
		3098.28		1116.09	2355.32
		3155.61		1117.03	2362.53
		3278.84		1119.33	2363.89
		3313.09		1120.9	2390.93
		3698.45		1126.85	2392.81
		4322.32		1129.36	2407.64
		4408.37		1131.03	2410.77
		4524.4		1134.48	2412.54
		4590.19		1135.21	2440.74
		5223.57		1135.94	2454
		5390.03		1137.09	2477.6
		6506.61		1145.34	2480.73
		6897.92		1148.58	2489.92
		18937.2		1149.2	2491.69
				1149.31	2511.01
				1153.28	2511.53
				1156.72	2541.08
				1159.13	2541.08
				1160.38	2543.06
				1160.8	2567.92
				1162.68	2604.98
				1162.99	2635.06
				1166.33	2639.34
				1169.47	2688.1
				1170.2	2699.79
				1170.93	2708.57
				1173.33	2745.95
				1177.61	2788.34
				1178.76	2812.98
				1181.37	2827.7
				1182.94	2904.97
				1185.76	2972.22
				1187.95	2973.26
				1190.56	3032.99
				1192.13	3037.69
				1195.89	3084.88
				1197.46	3110.46
				1200.49	3156.2
				1201.32	3161.42
				1203.1	3185.33
				1204.77	3199.85
				1207.8	3202.25
				1208.63	3287.66
				1211.35	3308.65
				1213.54	3350
				1215.11	3411.39
				1217.09	3459.01
				1217.93	3479.79
				1218.66	3572.72
				1221.38	3581.7
				1222	3587.75
				1223.57	3717.44
				1227.12	3853.6
				1229.21	4149.1
				1230.67	4454.41
				1233.8	4503.9
				1240.18	4513.51
				1244.67	4663.76
				1245.29	4668.67
				1245.71	5012.31
				1246.44	5046.56
				1252.71	5076.11
				1258.04	5599.44
				1258.87	6117.14
				1262.32	7112.02
				1264.09	7136.98
				1264.3	7915.92
				1264.41	9605.8
				1266.08	10259.1
				1269.52	25134.4
				1270.26
				1272.87
				1275.58
				1286.03
				1287.07
				1287.18
				1287.49
				1288.32
				1290
				1294.07
				1295.22
				1302.84
				1303.68
				1304.3
				1305.45
				1306.29
				1306.39
				1307.86
				1308.8
				1312.66
				1314.12
				1314.96
				1315.9
				1316.32
				1317.57
				1317.88
				1322.37
				1328.95
				1329.89
				1330.94
				1330.94
				1332.3
				1332.61
				1335.53
				1337.1
				1340.76
				1341.59
				1351.72
				1356
				1356.32
				1357.78
				1357.78
				1361.54
				1366.76
				1368.96
				1372.19
				1372.3
				1376.68
				1379.19
				1382.64
				1384.83
				1385.98
				1386.61
				1390.16
				1392.14
				1392.46
				1392.66
				1395.28
				1396.84
				1399.04
				1399.35
				1400.71
				1408.33
				1410.94
				1413.24
				1424.52
				1425.88
				1436.01
				1438.83
				1441.34
				1443.22
				1457.21
				1457.63
				1458.05
				1459.51
				1460.14
				1462.96
				1467.34
				1468.39
				1470.68
				1474.24
				1474.97
				1475.38
				1477.26
				1478.73
				1479.14
				1480.5
				1490.84
				1494.6
				1497.84
				1500.03
				1500.35
				1507.45
				1510.16
				1518.73
				1525.83
				1529.17
				1553.3
				1563.01
				1565
				1565.42
				1569.28
				1574.08
				1576.17
				1576.59
				1576.9
				1577.32
				1578.05
				1587.24
				1589.65
				1591.32
				1593.3
				1595.08
				1596.02
				1600.2
				1605.94
				1623.49
				1629.44
				1630.8
				1638.42
				1651.69
				1652.21
				1653.57
				1653.88
				1655.03
				1659.31
				1662.13
				1665.89
				1671.11
				1675.71
				1679.47
				1681.98
				1685.11
				1692.32
				1694.2
				1697.64
				1709.03
				1715.19
				1716.86
				1719.99
				1724.17
				1726.05
				1729.92
				1736.5
				1736.81
				1737.85
				1738.9
				1740.36
				1742.66
				1744.12
				1745.16
				1747.78
				1749.34
				1749.86
				1754.04
				1756.76
				1758.53
				1766.78
				1769.4
				1769.71
				1769.71
				1775.87
				1784.96
				1786.84
				1792.06
				1794.46
				1796.13
				1800.1
				1802.09
				1804.59
				1805.64
				1810.34
				1811.07
				1811.59
				1813.26
				1814.2
				1815.25
				1815.35
				1818.38
				1818.9
				1825.59
				1826.84
				1827.15
				1829.45
				1832.48
				1833.11
				1833.73
				1836.14
				1840.1
				1840.42
				1840.84
				1849.5
				1849.92
				1852.85
				1857.96
				1860.37
				1867.05
				1869.04
				1869.35
				1870.18
				1870.71
				1872.8
				1881.15
				1883.14
				1885.02
				1888.25
				1890.55
				1891.07
				1891.81
				1894.31
				1900.06
				1902.46
				1905.28
				1911.55
				1913.53
				1915.41
				1916.77
				1921.47
				1922.3
				1923.03
				1924.39
				1928.05
				1929.2
				1933.37
				1934.94
				1942.04
				1946.85
				1954.05
				1955.83
				1959.38
				1961.57
				1966.9
				1970.77
				1974.73
				1976.3
				1982.05
				1984.34
				1986.95
				1991.03
				1992.28
				1995.73
				2001.68
				2015.57
				2026.43
				2032.39
				2054.11
				2055.89
				2057.14
				2064.77
				2066.23
				2068.53
				2069.67
				2070.41
				2089.1
				2090.56
				2092.97
				2093.17
				2096.62
				2109.15
				2109.89
				2118.76
				2121.9
				2123.46
				2128.79
				2131.19
				2140.28
				2141.64
				2143.83
				2153.54
				2156.89
				2159.5
				2169.63
				2176.83
				2180.39
				2183.21
				2185.5
				2188.01
				2190.83
				2192.71
				2197.51
				2198.66
				2200.44
				2215.9
				2223.52
				2224.88
				2226.03
				2236.89
				2239.71
				2249.53
				2250.89
				2253.71
				2261.75
				2268.12
				2269.79
				2279.92
				2283.99
				2284.93
				2291.2
				2302.69
				2316.48
				2333.19
				2346.03
				2384.16
				2384.78
				2387.39
				2423.85
				2425.93
				2442.33
				2451.21
				2481.6
				2497.79
				2499.46
				2500.09
				2531.74
				2554.19
				2587.41
				2612.79
				2623.13
				2633.78
				2637.12
				2646.73
				2651.95
				2656.86
				2691.12
				2692.9
				2709.4
				2716.5
				2745.22
				2747.62
				2829.51
				2910.45
				2911.92
				2954.42
				2985.13
				3025.97
				3180.86
				3200.39
				3439.36
				3513.93
				3519.99
				3597.28
				3619.21
				3622.14
				3797.61
				3838.13
				3852.02
				3936.62
				3952.81
				4110.31
				4216.22
				4275.96
				4317.95
				4423.23
				4498.95
				4626.27
				4745.44
				4792.34
				4801.11
				4992.66
				5031.93
				5062.33
				5411.48
				6113.04
				6258.63
				8582.94
				10175
