# Supplementary material for: The muscle specific MEF2Dα2 isoform promotes muscle ketolysis and running capacity in mice
Source: EMBO Rep. 2025 Sep 16;26(21):5216–38. doi: 10.1038/s44319-025-00578-3 (PMC12592725; doi:10.1038/s44319-025-00578-3)
Supplement: Supplementary file 11 — Figure EV2 Source Data [file 44319_2025_578_MOESM11_ESM.zip › Figure EV2/EV2F/Fig EV2F 1056-Soleus_All fibers_annotated.xlsm]

## Sheet: Sheet1
	Fiber Count in Wt or Mef2da2 EKO								Fiber count sorted in 400um2 cross-sectional area increments
Wt-1	Wt-2	Wt-3	Eko-1	Eko-2	Eko-3		Range	WT 1	WT 2	WT 3	Total WT	Eko-1	Eko-2	Eko-3	Total Eko
50.131	54.8285	54.6125	61.5086	55.7685	52.2156		400	111	221	65		65	124	67
69.6612	56.6039	57.1186	78.0083	57.6483	57.2283		800	137	193	131		54	73	97
71.1234	56.9172	57.4318	81.4545	58.0661	57.3328		1200	242	314	312		86	174	295
79.4785	58.9015	65.89	81.5589	58.5883	62.0322		1600	199	260	338		147	239	242
79.7918	59.1104	65.9944	87.929	62.7657	64.643		2000	78	91	122		100	189	113
80.6274	60.468	74.7658	90.6442	66.8387	79.2633		2400	47	21	31		64	74	34
87.8337	60.468	75.9144	92.1062	69.3451	84.276		2800	24	3	14		36	35	10
87.9381	60.5725	80.0913	95.9701	73.1048	85.4248		3200	9	4	4		12	8	6
89.4003	62.7656	98.3651	96.3878	81.564	96.1812		3600	3	3	1		5	7	5
89.7136	64.3321	102.229	97.0143	83.1306	98.4787		4000	4	3	1		4	1	1
93.2646	65.2721	105.257	97.7453	83.7572	99.8363		4400	4	0	0		2	3	1
93.4734	65.3765	107.136	99.2073	84.906	102.029		4800	2	0	0		2	1	3
93.4734	66.943	107.241	99.7295	85.3237	106.938		5200	4	1	1		0	0	1
97.5466	67.3608	118.832	103.698	86.0548	107.146		5600	3	1	0		2	0	2
98.3821	69.345	119.354	107.457	88.039	112.055		6000	2	0	0		0	2	0
100.889	70.0761	127.603	121.66	89.1878	124.795		6400	1	0	0		1	2	1
103.395	71.1204	137.105	131.789	90.4411	126.466		6800	2	0	0		2	3	0
105.171	72.0604	149.323	137.846	93.9919	129.808		7200	1	0	0		2	1	1
105.693	75.9245	159.138	137.846	94.2007	139.729		7600	0	0	0		1	0	2
106.32	78.8487	192.762	141.605	94.8273	149.441		8000	1	0	0		0	1	0
109.662	80.2063	198.401	142.336	94.8273	154.976		8400	0	0	0		0	0	0
113.839	80.2063	201.116	147.349	95.8717	162.808		8800	0	0	0		0	0	0
120.001	84.8015	202.787	162.387	96.9161	168.865		9200	0	0	0		0	0	0
130.445	86.1591	202.787	173.874	97.5427	202.388		9600	1	2	1		0	1	0
131.385	87.7257	202.995	180.453	97.9604	204.268		10000	0	0	0		0	1	1
132.638	87.8301	204.353	184.317	102.033	206.461		10400	0	0	0		0	0	0
137.965	88.5611	204.562	184.735	102.138	209.385		10800	0	0	1		0	0	0
141.202	91.3809	206.441	200.294	102.138	212.622		11200	0	0	0		0	0	0
144.544	91.4853	206.546	201.025	102.869	214.189		11600	0	0	0		0	0	0
145.067	92.0075	206.65	203.532	103.078	220.768		12000	0	0	0		0	0	0
146.32	92.5297	207.486	205.725	105.166	222.125		12400	0	0	0		0	0	0
158.33	94.7228	213.646	206.038	106.733	222.334		12800	0	0	0		0	0	0
164.075	95.5583	214.795	206.873	107.986	224.632		13200	0	0	0		1	2	0
167.626	98.0648	215.839	208.649	108.091	228.496		13600	0	0	0		0	0	0
170.132	98.3781	218.763	212.304	109.448	230.584		14000	0	0	0		0	0	0
170.863	99.1091	218.972	216.063	110.388	235.806		14400	0	0	0		0	0	0
174.519	99.2135	226.281	217.003	110.806	241.132		14800	0	0	0		0	0	0
185.694	100.049	230.041	217.107	111.641	241.132		15200	0	0	0		0	0	0
191.96	100.258	236.097	225.984	112.895	243.22		15600	0	0	0		1	0	0
197.704	101.198	237.768	232.145	113.835	246.876		16000	0	0	0		0	0	0
201.464	102.869	238.394	232.876	116.55	249.069		16400	0	0	0		0	0	0
202.926	105.375	251.865	233.92	122.085	250.531		16800	0	0	0		0	0	0
204.179	107.046	282.565	234.025	129.709	265.255		17200	0	0	1		0	0	0
204.597	109.448	287.055	244.363	130.335	267.971		17600	0	0	0		0	0	0
205.433	109.97	291.44	244.99	130.335	270.581		18000	0	0	0		0	0	0
205.433	111.015	293.842	253.449	137.124	270.999		18400	0	0	0		0	0	0
205.537	111.641	307.73	254.702	138.899	275.072		18800	0	0	0		0	0	0
206.477	111.746	308.148	260.237	140.779	277.161		19200	0	0	0		0	0	0
206.999	111.746	309.192	263.474	143.39	278.936		19600	0	0	0		0	0	0
207.939	113.312	320.47	271.097	152.267	282.591		20000	0	0	0		0	0	0
208.357	114.566	327.884	278.512	154.147	284.366		20400	0	0	0		0	0	0
211.49	115.088	328.406	281.227	161.144	288.021		20800	0	0	0		0	0	0
212.743	116.863	337.699	282.167	161.77	288.23		21200	0	0	0		0	0	0
213.161	116.863	341.354	282.898	162.815	293.243		21600	0	0	0		0	0	0
214.414	117.176	342.085	283.942	163.65	300.449		22000	0	0	0		0	0	0
215.981	118.116	353.467	305.35	165.426	304.208		22400	0	0	0		0	0	0
216.608	118.639	355.033	307.856	169.603	316.113		22800	0	0	0		0	0	0
221.83	120.936	356.913	308.9	171.692	316.636		23200	0	0	0		0	0	0
227.887	123.756	357.33	315.271	188.819	330.734		23600	0	0	0		0	1	0
228.514	125.113	362.656	327.384	190.803	330.943		24000	0	0	0		0	0	0
229.454	125.218	362.969	371.035	201.665	336.686		24400	0	0	0		0	0	0
232.169	125.949	370.905	384.611	206.469	337.522		24800	0	0	0		0	0	0
233.318	128.769	380.512	391.19	207.2	360.079		25200	0	0	0		0	0	0
234.78	130.126	384.062	395.681	207.304	369.373		25600	0	0	0		0	1	0
235.72	130.44	396.697	396.098	207.409	371.671		26000	0	0	0		0	0	0
237.078	130.649	400.561	400.589	210.02	395.899		Sum >2800	61	17	24		71	70	34
237.704	130.962	407.14	403.304	210.228	396.317
239.167	131.902	409.646	414.165	211.482	401.434
240.211	133.051	410.168	425.025	213.466	408.222
241.464	133.468	414.658	427.427	214.093	421.38
245.329	133.782	415.598	433.902	222.552	424.2
245.955	134.513	417.164	438.288	222.865	426.08
247.104	141.405	418.313	439.645	232.891	430.883
253.162	143.599	418.521	457.398	233.622	439.238
253.997	146.001	421.028	462.202	234.98	444.251
256.295	147.254	427.815	466.066	235.397	446.653
257.026	151.744	440.972	468.468	241.768	447.175
265.799	152.789	442.33	477.762	243.126	452.605
270.916	155.4	446.506	480.581	245.319	468.896
275.721	157.28	454.025	515.356	247.616	482.368
278.749	158.637	457.888	515.774	249.705	487.798
279.898	158.637	458.41	530.812	249.914	491.662
286.164	166.679	462.901	541.359	252.316	495.213
294.415	166.888	464.78	542.403	252.42	500.643
294.937	167.201	467.913	543.865	257.329	512.131
302.353	171.692	475.118	545.849	271.219	518.501
302.77	174.616	482.845	553.681	272.263	520.172
304.755	175.242	489.424	567.57	274.561	525.498
305.172	176.078	491.303	586.054	277.276	536.255
306.426	176.809	497.673	595.557	278.529	541.267
307.157	179.524	520.437	597.542	282.498	550.562
315.303	182.762	520.75	600.57	286.571	552.441
317.705	182.866	524.092	604.747	287.511	557.663
318.332	189.759	526.493	627.513	291.897	560.691
321.361	191.952	528.06	637.433	292.941	561.527
321.361	196.652	540.486	668.762	293.672	567.271
322.092	201.978	548.631	669.18	294.508	567.48
327.209	201.978	550.719	671.999	307.249	572.805
329.089	202.918	557.298	673.983	312.784	576.669
331.7	203.544	576.302	680.249	313.306	578.445
340.473	203.962	578.286	682.442	317.17	579.385
343.502	205.007	579.435	690.17	321.348	584.189
359.168	205.738	585.387	691.632	329.598	586.068
362.614	206.26	586.431	694.765	334.193	590.872
363.241	206.782	591.13	695.496	335.864	601.629
367.21	211.064	594.158	704.372	344.95	602.777
368.358	211.795	594.367	709.489	347.352	615.205
377.131	214.406	599.588	729.331	348.919	616.875
395.826	216.286	600.737	733.403	355.289	618.129
396.139	217.539	601.05	734.03	357.796	620.531
398.646	219.001	603.765	750.634	360.929	621.053
404.912	220.045	610.762	760.973	361.451	621.888
410.656	220.254	611.91	764.628	365.002	625.334
418.489	221.507	615.252	780.605	366.046	625.857
421.518	222.656	617.027	785.618	379.309	632.54
431.858	222.969	619.22	785.618	382.129	654.471
433.111	225.998	619.951	787.184	384.74	662.408
438.02	226.938	622.248	787.915	385.053	666.167
439.586	227.669	622.77	797.418	385.053	678.281
446.166	227.773	627.991	805.459	385.993	684.965
446.897	228.504	631.124	810.994	390.693	687.784
448.046	229.549	638.955	826.032	395.497	692.066
456.088	231.846	641.148	826.763	395.81	692.275
460.787	232.577	643.132	833.342	398.003	692.588
465.592	233.413	643.654	838.772	404.583	694.781
465.801	234.353	645.116	840.338	405.627	698.958
468.934	235.919	645.116	840.652	416.071	700.003
473.738	236.233	648.353	846.709	418.577	701.36
475.722	236.755	653.679	854.645	419.099	701.465
482.302	237.068	653.783	864.67	419.413	703.553
485.957	238.426	654.619	871.771	431.632	706.164
492.328	239.052	657.02	882.528	433.198	708.671
494.208	242.708	659.526	882.528	435.809	709.715
506.428	243.23	662.555	891.509	440.404	710.759
511.545	243.856	662.972	905.92	456.8	716.398
515.096	244.587	667.671	907.591	480.507	719.114
515.932	246.05	667.88	908.113	485.833	722.142
523.451	246.258	671.639	908.635	500.559	722.351
526.271	247.929	674.876	911.037	502.021	731.228
535.88	248.347	675.398	914.065	533.978	739.165
540.162	248.347	678.009	936.726	534.709	740.94
541.415	250.645	678.322	940.694	537.842	742.611
541.415	251.898	682.29	941.425	538.678	744.699
541.833	254.718	683.021	944.663	539.722	746.475
543.399	256.911	687.302	945.498	574.917	749.294
543.399	258.164	688.556	951.973	575.648	749.294
544.548	259	688.973	955.001	578.363	751.592
544.757	259.104	693.985	960.014	583.794	751.696
546.323	259.522	698.371	963.773	591.418	753.576
546.741	259.835	702.861	965.862	593.089	759.946
560.005	261.297	703.697	971.605	594.342	769.867
562.198	262.446	705.054	973.276	598.31	769.972
571.493	263.595	706.934	976.722	598.624	779.266
573.687	264.639	707.143	981.004	608.545	780.624
576.402	265.997	708.5	984.45	610.112	781.459
577.655	269.339	709.649	988.523	613.976	782.817
579.013	270.07	710.588	988.941	619.197	783.652
582.251	274.456	711.842	989.88	622.853	785.219
585.802	275.918	712.572	991.865	622.957	788.978
588.622	277.902	718.211	1000.11	629.641	789.814
590.606	281.975	719.151	1000.74	632.879	790.127
601.781	282.08	721.448	1001.05	649.275	794.304
605.854	283.96	722.806	1005.02	652.199	796.497
606.794	287.302	722.91	1012.85	659.301	798.899
610.972	289.077	727.922	1014.21	674.548	801.719
612.956	292.21	728.236	1016.82	677.055	803.703
615.985	293.254	728.653	1016.93	680.71	804.33
618.909	293.985	731.786	1017.03	689.9	804.956
619.849	294.09	732.099	1027.27	689.9	807.776
622.251	298.789	733.666	1029.67	696.375	808.298
623.4	299.416	734.083	1038.13	719.873	809.76
633.739	301.4	735.545	1038.23	727.915	810.595
636.142	302.549	737.425	1041.26	735.434	815.713
637.917	303.28	739.304	1054.1	737.418	816.757
639.17	303.802	739.827	1056.19	739.089	821.247
649.196	306.831	740.244	1086.37	739.298	821.247
651.076	307.562	742.646	1088.04	740.447	823.023
651.807	309.651	742.855	1089.82	741.909	828.244
651.807	312.366	746.301	1095.88	743.789	828.662
653.896	312.47	748.493	1102.04	746.191	829.706
657.343	319.99	752.044	1104.13	747.862	830.646
662.147	321.243	752.148	1104.23	753.71	831.064
664.027	321.452	752.253	1105.48	755.695	831.482
667.578	323.645	752.462	1115.51	757.783	834.197
670.711	327.196	758.414	1124.18	758.932	836.808
672.486	328.449	760.398	1131.07	759.245	837.225
673.426	330.747	766.663	1132.84	760.081	837.539
677.604	331.895	767.811	1135.04	762.065	837.852
678.231	332.94	771.362	1136.92	771.778	838.583
679.275	336.595	771.571	1137.86	772.926	838.688
679.693	343.174	773.346	1138.17	779.819	839.001
688.57	344.637	776.27	1139.63	780.237	839.627
690.241	344.845	779.507	1139.84	785.981	840.881
694.523	345.472	784.623	1140.57	792.874	844.222
696.299	345.785	790.993	1153.21	792.978	845.058
698.492	347.247	795.274	1153.62	795.171	845.789
699.327	347.561	802.584	1155.92	795.589	846.624
699.432	347.874	803.628	1159.58	800.08	847.877
700.267	349.232	806.03	1163.23	803.422	849.026
700.476	349.232	809.998	1167.3	808.434	849.235
700.685	349.754	817.934	1168.87	810.628	850.697
704.967	352.991	818.351	1169.81	811.045	853.412
708.936	357.273	818.351	1190.59	811.359	854.352
715.933	360.302	818.978	1193.31	818.251	854.561
721.051	360.928	819.187	1198.63	824.831	854.979
721.573	361.973	819.813	1200.2	826.188	856.545
723.035	362.599	819.813	1203.12	833.499	858.007
725.855	363.122	823.886	1204.9	836.736	858.112
726.064	364.897	825.87	1206.15	837.572	859.469
728.779	366.568	827.227	1211.37	840.392	864.273
729.093	367.403	829.733	1217.22	843.316	869.495
729.719	368.03	829.838	1219.31	845.927	869.495
729.719	368.134	831.717	1231.42	846.031	871.166
731.495	373.147	833.493	1232.89	855.639	871.688
735.255	374.714	838.296	1234.87	858.877	872.001
737.448	388.917	839.758	1235.71	864.307	874.716
737.761	390.797	839.967	1241.55	873.289	875.447
739.015	390.797	841.324	1241.87	873.915	878.476
739.015	392.677	841.637	1243.33	877.78	878.685
741.834	394.557	841.742	1243.75	879.451	878.789
744.028	394.765	842.16	1251.68	880.599	878.998
746.952	402.076	842.682	1255.86	883.941	880.982
748.832	403.956	843.517	1261.29	887.283	882.653
751.234	410.535	843.622	1265.78	890.834	883.802
752.696	412.206	844.352	1277.27	895.534	884.115
757.918	412.519	845.083	1277.48	899.711	884.637
760.529	414.295	845.71	1278	900.024	887.039
763.453	418.681	846.754	1278.42	909.946	888.188
767.213	423.694	847.798	1283.43	912.243	891.739
767.944	423.694	849.574	1286.88	914.123	894.454
770.66	425.052	850.827	1287.71	915.481	896.542
776.299	427.036	851.14	1293.56	919.658	901.137
777.344	430.169	851.244	1294.71	924.567	901.973
778.284	433.093	851.349	1299.41	926.446	903.017
782.148	434.138	852.706	1300.56	927.177	909.074
785.386	435.286	853.019	1305.46	929.579	910.432
785.699	439.046	855.003	1307.14	929.788	911.894
786.848	445.834	856.465	1307.14	931.355	913.774
787.37	446.67	858.971	1307.87	934.488	913.774
789.772	452.309	859.076	1309.75	935.741	914.4
791.965	455.025	859.285	1319.77	936.054	916.071
792.07	456.8	859.389	1321.44	939.083	917.742
795.621	462.857	860.016	1322.59	942.634	917.846
796.874	464.11	860.329	1326.56	942.634	919.831
798.336	465.259	865.759	1332.41	944.618	922.128
798.545	465.677	866.177	1335.54	951.093	923.486
798.963	465.886	867.221	1338.15	953.913	923.799
799.798	466.408	867.534	1342.22	959.761	927.454
800.425	467.766	868.161	1343.69	960.806	928.185
802.932	472.048	868.578	1344.42	961.641	928.498
802.932	476.121	870.562	1345.98	969.474	928.812
804.603	478.314	873.173	1349.74	969.578	929.021
804.916	480.298	874.739	1350.06	971.771	929.438
805.125	482.804	876.305	1352.04	977.62	929.856
807.422	486.146	876.514	1354.34	982.319	933.929
809.407	489.175	880.9	1359.66	983.99	934.033
809.72	489.279	882.466	1359.87	985.452	934.451
809.825	490.219	883.511	1360.29	986.601	935.6
810.347	492.726	884.137	1361.54	987.854	936.226
810.347	493.144	885.39	1361.96	989.525	940.09
813.271	495.337	886.434	1364.05	991.092	940.195
813.793	499.827	887.374	1367.29	991.719	941.03
814.211	501.081	892.073	1368.43	1001.12	942.283
814.733	508.078	892.7	1369.48	1008.01	942.597
817.031	509.54	895.728	1370.21	1009.37	943.328
827.057	510.898	897.19	1370.31	1009.79	945.521
827.788	514.031	897.503	1373.24	1010.93	948.027
827.997	516.328	897.921	1379.09	1015.11	948.967
829.25	516.433	898.025	1386.92	1016.78	949.907
838.545	518.521	899.383	1387.23	1017.62	950.951
843.141	522.803	899.591	1391.51	1018.87	952.1
844.185	526.563	899.905	1393.29	1019.81	952.204
845.438	527.92	900.636	1393.92	1020.02	953.04
847.109	531.262	901.575	1393.92	1021.38	955.128
848.885	532.202	902.411	1394.02	1025.45	956.068
856.091	537.842	903.351	1395.48	1025.97	956.277
856.3	538.155	903.977	1398.51	1025.97	957.53
863.089	539.931	904.395	1399.76	1029.21	958.679
863.507	541.184	905.335	1407.18	1030.15	960.037
865.804	541.393	907.005	1407.91	1035.48	960.454
869.355	543.481	908.154	1408.43	1038.3	960.663
869.564	545.466	908.467	1411.15	1042.27	966.303
870.086	547.137	911.495	1411.25	1043	966.72
873.219	548.808	914.002	1416.26	1043.83	967.869
876.039	551.105	914.524	1420.96	1044.46	968.391
876.248	552.358	915.464	1421.07	1045.09	969.227
876.77	557.476	916.09	1426.91	1047.9	969.853
878.755	558.416	919.014	1427.44	1052.5	970.062
879.277	561.653	919.536	1429.73	1053.75	972.568
883.559	562.697	921.938	1430.15	1054.59	973.195
885.021	565.413	922.564	1432.45	1054.9	974.135
885.334	572.514	924.131	1434.64	1055.22	979.879
885.334	574.394	925.384	1437.67	1057.2	981.758
885.334	575.23	928.725	1440.39	1058.77	982.28
885.648	577.214	928.934	1444.77	1059.6	983.012
887.214	579.616	929.247	1451.46	1060.44	985.309
888.154	582.853	931.127	1451.46	1061.9	985.309
888.363	583.584	933.528	1452.6	1063.47	993.246
890.452	584.942	933.946	1454.17	1067.64	996.065
891.914	587.031	938.958	1455.11	1068.48	996.483
892.332	587.135	942.404	1464.4	1073.91	997.214
893.898	590.164	942.718	1469.52	1082.16	997.423
894.003	598.31	943.762	1469.63	1082.26	999.094
896.301	599.041	944.597	1469.84	1084.25	1001.5
898.703	599.145	945.641	1471.51	1084.67	1003.79
899.434	600.921	946.059	1472.86	1086.96	1005.15
902.985	602.383	947.521	1474.43	1090.72	1005.99
904.029	603.949	947.521	1477.25	1091.14	1006.09
911.34	604.263	948.043	1477.77	1092.29	1006.3
914.16	605.411	948.043	1480.17	1093.96	1006.82
916.248	609.067	952.011	1481.95	1096.68	1009.85
916.875	609.276	953.786	1493.54	1097.41	1010.48
917.606	612.409	953.995	1494.48	1099.6	1011.52
923.246	613.766	956.188	1497.09	1100.33	1013.4
926.275	613.975	956.606	1498.66	1100.33	1017.89
932.959	615.02	957.545	1502.94	1101.48	1018.2
933.585	619.51	958.381	1505.13	1104.51	1018.31
935.674	619.928	958.381	1506.91	1104.51	1021.23
935.988	620.032	958.903	1509.62	1112.65	1024.47
936.196	623.792	960.26	1511.19	1112.65	1025.52
936.301	625.15	960.574	1513.9	1113.7	1025.62
937.45	627.343	962.244	1514.53	1114.22	1027.29
940.165	630.998	966.63	1516.1	1114.64	1029.59
942.463	631.103	970.598	1516.31	1116.1	1030.95
943.612	633.505	973.209	1517.35	1116.31	1031.15
944.761	635.593	976.759	1520.27	1118.5	1031.36
946.118	640.293	976.968	1520.59	1123.31	1035.44
947.998	655.749	978.534	1520.69	1123.83	1035.64
948.52	655.854	981.771	1524.76	1123.93	1036.79
948.625	658.36	983.546	1527.69	1124.35	1039.09
949.774	660.449	985.426	1528.84	1124.87	1043.89
950.4	661.493	987.619	1529.26	1125.29	1044.83
950.922	665.148	989.185	1536.15	1127.8	1047.45
951.758	668.282	990.856	1539.91	1129.26	1047.55
951.862	680.5	991.274	1542.2	1130.62	1047.65
953.325	682.38	992.527	1543.46	1130.72	1048.59
953.638	682.798	992.631	1544.92	1135.94	1050.68
962.933	683.425	993.258	1549.93	1138.35	1051.73
963.769	686.14	993.675	1555.68	1139.18	1052.46
963.873	687.393	994.302	1557.24	1140.33	1053.5
965.753	689.377	994.928	1562.36	1142.31	1053.61
967.006	695.435	995.242	1562.36	1148.16	1055.07
973.69	703.476	995.45	1563.19	1151.61	1055.07
974.004	703.476	996.495	1563.61	1152.34	1060.5
979.226	707.131	1000.04	1569.98	1153.59	1062.07
979.748	707.549	1003.28	1574.89	1154.22	1067.08
981.523	710.578	1004.54	1579.17	1155.16	1069.48
981.941	711.413	1005.06	1581.37	1156.94	1069.69
982.254	714.129	1006.62	1583.45	1157.35	1070.32
986.327	714.86	1007.04	1583.56	1157.35	1070.63
986.745	718.515	1009.55	1585.96	1157.35	1071.36
988.938	718.724	1010.9	1586.48	1159.44	1073.97
989.878	718.933	1014.35	1612.9	1160.9	1078.36
990.609	719.037	1014.56	1617.18	1163.51	1079.09
991.341	723.319	1016.02	1620.42	1165.19	1080.13
994.892	725.094	1016.75	1627.1	1165.81	1080.55
996.145	725.512	1019.15	1628.67	1166.44	1081.07
996.249	725.721	1019.68	1628.98	1169.68	1081.28
996.771	725.93	1022.6	1637.86	1169.99	1081.91
997.294	727.601	1023.12	1640.99	1169.99	1083.68
998.025	730.734	1023.33	1645.59	1170.62	1084.31
998.442	731.883	1026.36	1646.63	1171.35	1088.38
999.8	732.718	1026.57	1651.96	1175	1089.11
1005.44	732.823	1026.99	1652.17	1175.11	1089.11
1013.27	733.345	1027.72	1654.36	1178.55	1089.74
1013.9	733.554	1028.45	1656.76	1187.95	1091.52
1016.41	744.833	1029.81	1659.06	1187.95	1091.83
1018.18	747.861	1029.91	1661.78	1188.68	1092.25
1018.91	748.175	1030.01	1663.65	1191.4	1094.02
1020.17	748.383	1030.54	1671.49	1198.4	1094.54
1022.57	749.637	1030.74	1671.7	1199.96	1094.54
1022.88	750.263	1030.95	1674.62	1201.74	1094.86
1023.72	752.248	1033.88	1674.72	1203.3	1096.95
1023.93	754.232	1035.34	1674.83	1204.14	1097.57
1024.66	755.276	1036.38	1678.28	1204.87	1100.08
1024.97	755.381	1036.7	1679.21	1213.33	1101.85
1029.46	756.216	1037.85	1686.11	1215	1101.96
1031.76	759.245	1040.25	1687.46	1219.39	1104.05
1033.43	761.333	1040.98	1687.57	1220.43	1104.15
1034.27	762.064	1042.13	1689.03	1220.75	1104.57
1036.56	762.482	1042.86	1690.91	1222.31	1104.67
1036.77	763.527	1043.07	1695.3	1225.34	1108.22
1038.13	763.84	1049.23	1705.74	1232.65	1108.96
1038.34	764.049	1049.65	1714.51	1233.9	1110.21
1038.76	764.362	1049.96	1715.97	1234.84	1110.94
1041.58	766.137	1050.79	1717.02	1234.95	1113.97
1043.25	768.331	1054.03	1718.06	1239.33	1115.12
1050.35	769.688	1054.55	1724.33	1242.05	1115.43
1050.87	770.106	1054.66	1727.88	1245.5	1116.89
1051.39	771.986	1054.97	1727.98	1247.9	1117.73
1052.54	772.926	1056.54	1729.34	1248.11	1118.25
1052.96	773.657	1058.1	1729.55	1248.73	1118.35
1053.38	774.179	1059.36	1730.28	1249.47	1118.56
1058.5	774.388	1060.92	1731.85	1252.6	1123.05
1059.33	774.492	1064.26	1734.35	1253.02	1123.16
1059.54	774.701	1064.37	1735.82	1253.33	1123.16
1059.54	775.641	1064.58	1739.16	1253.54	1125.98
1059.75	776.476	1067.81	1739.37	1255.84	1126.5
1064.66	777.625	1068.65	1740.72	1259.8	1127.23
1065.39	778.565	1071.05	1745.63	1261.58	1127.44
1067.16	780.445	1073.98	1747.62	1265.44	1127.75
1067.79	780.758	1074.29	1748.87	1267.74	1128.59
1068.1	782.012	1074.6	1749.08	1271.81	1129.32
1069.04	789.218	1076.27	1749.81	1274.11	1129.42
1073.01	792.037	1077.32	1752.42	1274.22	1129.84
1074.27	792.873	1077.94	1759.1	1274.53	1130.16
1074.79	792.977	1078.15	1760.67	1275.57	1132.45
1075	793.395	1079.93	1760.98	1278.29	1133.08
1076.04	795.484	1080.24	1766.31	1279.23	1133.71
1078.34	795.901	1081.08	1768.61	1280.48	1136.42
1078.44	797.364	1081.28	1772.47	1282.15	1137.88
1079.28	798.095	1081.6	1776.44	1284.45	1138.51
1081.16	798.617	1082.12	1782.91	1284.76	1138.51
1081.68	799.243	1082.54	1786.25	1285.39	1139.87
1082.31	805.092	1085.57	1787.72	1286.02	1140.39
1082.41	805.823	1086.4	1789.18	1286.33	1140.7
1083.25	814.282	1086.82	1789.18	1298.34	1140.91
1084.71	815.326	1088.39	1790.64	1300.64	1143.42
1085.55	815.64	1089.12	1791.16	1300.74	1143.52
1085.65	816.057	1091.73	1800.77	1301.89	1144.46
1086.59	816.371	1091.83	1802.65	1303.35	1145.09
1088.99	820.653	1095.59	1825.52	1303.46	1147.18
1088.99	822.219	1095.8	1829.7	1303.88	1147.28
1090.77	823.577	1096.63	1830.95	1304.61	1151.46
1091.39	831.409	1097.05	1833.04	1304.71	1151.56
1091.71	835.796	1097.26	1845.05	1306.9	1152.09
1092.23	836.736	1098.93	1847.55	1307.43	1152.71
1093.38	840.495	1102.27	1849.22	1307.53	1154.49
1094.32	842.48	1103.74	1859.56	1308.68	1156.47
1094.63	842.688	1103.84	1868.65	1308.89	1156.89
1095.05	846.239	1103.94	1871.99	1309.31	1157.41
1095.99	849.163	1104.36	1874.71	1313.17	1160.54
1099.23	850.834	1108.54	1877.32	1313.9	1162.11
1099.96	853.132	1110.42	1895.28	1316.3	1162.84
1103.3	853.341	1111.88	1896.64	1317.24	1162.95
1104.03	853.55	1114.18	1912.93	1317.87	1163.26
1104.24	854.907	1114.6	1922.64	1320.06	1163.68
1106.12	855.534	1117	1926.4	1320.27	1168.06
1106.64	856.787	1118.56	1927.23	1321.84	1170.05
1107.27	857.623	1120.03	1931.72	1322.78	1172.03
1107.9	857.727	1123.26	1936.53	1322.88	1173.39
1108.31	858.876	1124.2	1939.56	1324.03	1175.17
1110.51	858.98	1124.2	1941.44	1324.87	1177.25
1111.24	859.189	1125.46	1946.03	1329.15	1181.74
1111.24	864.098	1126.08	1949.79	1329.25	1182.27
1112.49	865.247	1127.65	1960.23	1332.07	1185.61
1116.77	867.44	1129.01	1967.65	1332.39	1187.59
1117.09	868.066	1130.47	1972.45	1332.49	1187.7
1119.28	868.588	1131.51	1979.87	1332.7	1189.89
1119.28	869.111	1131.62	1979.87	1335.42	1191.25
1121.68	874.541	1134.23	1983.42	1336.67	1192.92
1121.89	875.168	1136.21	1989.47	1337.92	1194.9
1125.44	875.69	1136.52	2004.93	1339.38	1195.95
1126.59	876.212	1137.05	2005.03	1340.85	1196.47
1126.9	876.734	1140.6	2010.57	1341.05	1196.78
1127.11	877.988	1140.81	2012.03	1342.41	1197.1
1131.5	879.241	1142.06	2017.98	1343.14	1197.83
1134.11	880.285	1142.68	2029.05	1343.46	1199.18
1136.51	880.912	1144.36	2040.96	1347.22	1199.5
1139.12	882.061	1145.82	2045.13	1347.32	1200.86
1139.96	884.045	1148.11	2047.22	1348.16	1202.21
1141	886.447	1148.32	2048.79	1348.89	1205.55
1141.52	888.013	1150.62	2049.1	1349.93	1206.6
1143.61	888.431	1154.17	2053.28	1351.19	1206.81
1144.45	889.267	1154.28	2053.7	1352.13	1207.43
1144.97	892.295	1157.3	2067.69	1352.75	1208.17
1146.64	897.83	1158.03	2069.47	1354.94	1210.98
1149.98	898.979	1158.24	2071.03	1355.26	1211.09
1151.24	899.084	1158.56	2071.76	1355.26	1212.76
1151.55	899.815	1162.52	2075.31	1357.24	1213.49
1151.76	899.919	1163.88	2080.33	1357.45	1214.85
1158.76	904.932	1163.99	2089.41	1358.6	1216.94
1159.28	905.559	1164.61	2090.46	1359.23	1217.15
1159.59	905.976	1165.66	2095.26	1359.33	1217.25
1161.26	907.752	1167.33	2098.18	1359.85	1220.07
1163.04	908.065	1167.54	2099.65	1362.36	1221.43
1163.56	909.632	1167.54	2115.62	1363.3	1222.89
1163.56	910.049	1167.75	2118.76	1364.66	1223.41
1164.4	914.54	1170.88	2137.97	1365.18	1225.92
1165.86	918.3	1170.98	2142.67	1367.06	1228.01
1166.17	918.926	1170.98	2153.43	1367.58	1228.84
1171.92	920.806	1171.3	2157.19	1369.04	1228.84
1173.59	922.477	1171.4	2176.4	1370.09	1229.57
1176.93	923.417	1171.82	2186.84	1370.61	1235.21
1180.38	924.879	1172.76	2190.71	1371.55	1236.05
1183.4	924.983	1173.28	2210.76	1371.55	1236.15
1190.51	925.297	1174.22	2211.8	1373.95	1236.88
1193.64	925.819	1175.26	2220.78	1374.47	1237.09
1194.06	927.281	1176.2	2221.3	1374.89	1237.2
1195.1	928.743	1176.52	2223.39	1376.98	1237.93
1202	929.996	1176.62	2230.7	1377.5	1238.87
1203.67	930.101	1179.13	2246.05	1377.71	1238.97
1205.76	930.205	1179.13	2257.02	1378.55	1239.91
1207.43	931.667	1180.28	2257.23	1385.75	1239.91
1208.05	931.772	1182.47	2264.54	1387.42	1240.12
1211.5	934.383	1187.79	2266	1387.74	1243.67
1212.96	936.367	1187.79	2276.03	1389.3	1244.93
1213.59	939.082	1188.73	2278.64	1390.56	1245.76
1215.05	939.5	1189.99	2282.4	1393.69	1249.1
1215.68	939.813	1191.45	2286.26	1393.9	1251.3
1216.51	940.022	1191.87	2289.29	1394.21	1252.34
1219.23	940.127	1192.6	2294.3	1394.32	1255.58
1219.23	944.408	1193.85	2299.42	1394.73	1256.73
1219.54	944.408	1195.52	2300.36	1394.94	1260.17
1220.9	944.617	1195.84	2310.28	1395.36	1260.17
1222.36	945.035	1197.3	2313.83	1395.88	1264.87
1222.67	945.348	1197.51	2314.14	1401.31	1265.08
1223.3	945.975	1199.28	2327.51	1402.88	1265.81
1224.24	946.81	1200.33	2332.63	1402.88	1267.59
1225.08	946.915	1200.53	2344.22	1403.3	1271.97
1225.49	948.795	1201.06	2363.43	1407.58	1272.7
1226.96	949.526	1205.86	2366.67	1408.62	1274.9
1227.37	949.63	1207.95	2370.12	1409.77	1275.94
1229.88	950.675	1208.68	2374.4	1413.22	1275.94
1230.19	951.301	1208.89	2376.07	1414.16	1276.05
1230.3	951.615	1209.51	2395.39	1415.2	1276.99
1238.76	951.823	1210.14	2401.03	1419.38	1277.4
1240.12	952.45	1212.02	2418.99	1420.22	1277.61
1242.94	953.808	1212.75	2431.94	1420.32	1278.76
1243.98	953.912	1214.63	2440.81	1421.16	1278.76
1244.08	954.017	1216.51	2450.53	1421.47	1279.39
1245.02	954.643	1217.14	2452.2	1422.1	1279.39
1248.78	956.523	1217.55	2456.37	1423.77	1279.49
1248.78	956.523	1218.39	2459.72	1424.19	1283.36
1250.35	957.463	1218.49	2466.92	1425.75	1286.59
1251.5	957.985	1218.81	2490.94	1425.86	1287.64
1251.71	958.507	1219.43	2502.22	1428.89	1287.85
1251.92	958.612	1220.79	2502.22	1431.6	1289
1252.13	960.7	1223.3	2504.41	1432.23	1289.31
1254.84	961.223	1223.51	2524.04	1432.33	1290.46
1255.05	961.223	1224.76	2524.46	1432.64	1290.77
1257.56	961.849	1225.49	2539.92	1433.69	1301.21
1262.88	962.058	1228.62	2569.26	1434.94	1301.42
1264.55	964.147	1229.46	2584.61	1435.88	1301.74
1269.25	965.504	1230.71	2586.49	1436.3	1302.26
1269.78	966.549	1232.8	2596.41	1438.08	1305.08
1273.75	969.369	1232.8	2596.73	1441.63	1306.75
1274.27	972.084	1233.64	2599.55	1443.19	1307.06
1275.31	973.859	1235.31	2628.05	1443.82	1307.17
1275.83	975.635	1236.77	2640.8	1448.1	1310.19
1279.07	976.888	1236.98	2642.36	1448.41	1311.03
1281.79	976.888	1237.71	2671.6	1451.65	1312.18
1282.2	978.246	1238.33	2712.96	1453.11	1316.56
1290.35	978.768	1239.17	2716.82	1460.01	1318.65
1293.8	979.499	1239.27	2728.93	1460.63	1320.43
1294.11	979.708	1239.38	2731.54	1463.35	1320.53
1294.63	983.989	1239.48	2732.17	1463.56	1324.19
1295.36	986.6	1239.48	2751.91	1465.33	1326.07
1295.89	988.167	1239.69	2759.64	1466.8	1326.8
1296.72	989.838	1242.41	2762.35	1467.32	1327.01
1300.48	990.256	1244.39	2783.13	1468.15	1327.43
1302.47	990.882	1244.39	2799.21	1470.66	1327.74
1309.15	991.091	1246.38	2830.02	1472.02	1331.29
1316.04	992.344	1248.36	2836.08	1479.01	1336.41
1316.46	994.015	1248.67	2851.22	1483.71	1336.51
1317.4	996	1249.61	2852.58	1487.16	1338.08
1318.34	1000.49	1249.93	2921.4	1494.16	1344.45
1320.53	1000.91	1250.24	2934.03	1495.83	1345.91
1323.15	1001.22	1250.87	3027.7	1496.14	1346.12
1325.23	1001.64	1251.7	3070.21	1498.02	1347.06
1329.52	1001.85	1252.12	3084.2	1498.13	1347.48
1331.71	1002.16	1253.27	3096.31	1499.27	1347.89
1332.13	1003	1254.21	3100.28	1499.9	1348.52
1332.13	1003	1254.73	3124.51	1500.74	1348.63
1332.34	1003.62	1254.73	3243.04	1502.83	1348.83
1332.75	1004.98	1255.04	3282.3	1503.35	1353.64
1332.75	1005.09	1256.61	3304.65	1506.59	1353.74
1334.63	1011.35	1258.38	3419.62	1506.9	1353.74
1334.74	1011.35	1260.89	3493.35	1511.39	1353.74
1335.57	1011.77	1261.31	3756.83	1512.33	1353.95
1335.78	1013.44	1261.41	3892.27	1512.64	1358.76
1335.78	1015.01	1261.41	3918.79	1516.51	1358.86
1340.06	1015.22	1262.14	3923.49	1519.33	1359.38
1340.27	1015.42	1262.25	4006.31	1521.83	1359.7
1340.27	1017.41	1263.5	4285.34	1522.56	1361.99
1340.8	1017.41	1264.23	4524.06	1523.71	1362.1
1341.32	1018.87	1264.44	4666.09	1523.92	1365.75
1341.63	1021.06	1266.22	5245.88	1528.73	1366.59
1343.93	1022.84	1266.74	5289.21	1529.35	1367.42
1348.11	1023.36	1267.57	6231.06	1531.13	1368.05
1348.11	1023.67	1268.72	6406.91	1535.2	1368.99
1350.19	1024.51	1269.97	6492.76	1542.3	1369.3
1353.33	1026.6	1272.06	6994.85	1542.51	1372.02
1355.21	1027.33	1273.11	7049.15	1542.72	1372.96
1358.76	1030.36	1274.36	7391.68	1545.33	1373.48
1359.28	1030.46	1275.51	13124.5	1546.69	1374.94
1362.62	1031.09	1276.66	15366	1547.31	1376.3
1367.74	1031.09	1276.87		1548.99	1377.66
1370.77	1031.09	1277.28		1550.13	1378.18
1371.19	1031.61	1278.54		1554.94	1379.54
1371.29	1032.03	1278.54		1561.94	1383.4
1372.34	1032.55	1281.98		1562.14	1386.12
1373.28	1034.22	1283.13		1564.76	1394.05
1373.38	1036	1283.24		1571.44	1394.26
1376.41	1037.25	1283.44		1572.17	1394.47
1383.3	1038.82	1284.49		1575.93	1394.68
1383.72	1039.13	1284.59		1579.59	1395.41
1384.97	1039.97	1284.59		1579.9	1396.14
1389.15	1042.58	1284.91		1581.67	1398.65
1389.15	1042.89	1287.31		1586.06	1399.48
1389.26	1044.25	1288.04		1588.88	1400.32
1392.28	1044.67	1290.96		1589.09	1400.95
1394.48	1044.77	1291.59		1589.4	1401.68
1394.9	1045.19	1292.84		1589.82	1404.5
1401.47	1045.4	1292.95		1592.01	1405.02
1402.41	1045.82	1293.57		1592.22	1406.38
1405.34	1046.55	1296.6		1592.64	1406.79
1405.97	1046.65	1296.6		1594.42	1407
1412.65	1047.17	1298.06		1596.82	1407
1413.8	1048.22	1299.11		1598.38	1407.42
1414.01	1048.43	1300.99		1602.04	1409.3
1416.83	1050.1	1301.82		1603.4	1409.61
1420.17	1050.83	1302.66		1607.37	1410.45
1420.17	1052.92	1302.76		1611.65	1410.66
1425.91	1056.47	1304.22		1613.42	1412.85
1425.91	1059.29	1304.64		1613.42	1413.37
1425.91	1059.71	1304.75		1613.94	1418.18
1426.02	1060.12	1304.85		1619.9	1421.52
1426.85	1062.73	1308.51		1620.73	1423.4
1429.36	1062.94	1312.47		1621.36	1425.49
1430.4	1063.05	1314.46		1631.39	1425.8
1430.72	1063.15	1314.98		1632.53	1426.32
1431.55	1064.51	1316.23		1633.06	1427.99
1431.76	1064.82	1316.34		1634.62	1430.6
1434.06	1066.28	1316.44		1635.04	1433.32
1439.7	1066.91	1317.17		1636.61	1436.66
1443.25	1067.33	1317.8		1637.96	1439.17
1446.91	1067.54	1318.01		1640.37	1444.81
1448.58	1068.27	1319.16		1641.2	1447
1452.44	1068.69	1321.04		1648.51	1447.31
1455.05	1071.4	1322.39		1648.72	1449.19
1459.54	1072.24	1324.17		1649.14	1449.82
1460.59	1073.28	1324.48		1649.77	1449.92
1464.14	1073.49	1329.08		1651.02	1449.92
1466.33	1073.59	1330.23		1651.96	1450.13
1468.32	1074.33	1330.75		1654.99	1450.55
1468.42	1074.85	1331.06		1659.79	1451.8
1469.99	1075.16	1332.84		1661.57	1453.37
1471.87	1075.68	1333.05		1663.45	1455.04
1472.18	1076.52	1333.15		1665.12	1457.23
1474.06	1076.73	1333.78		1665.43	1459.64
1477.51	1076.83	1333.98		1667.21	1459.95
1477.82	1077.46	1334.19		1668.67	1460.05
1478.24	1079.34	1335.86		1669.5	1462.66
1481.68	1080.17	1336.28		1672.12	1466.63
1486.8	1080.17	1336.39		1674.1	1467.89
1492.02	1080.38	1337.22		1676.61	1470.6
1492.44	1082.05	1338.27		1676.61	1474.05
1494.95	1083.41	1339.1		1677.34	1474.88
1495.78	1084.46	1341.09		1677.55	1477.39
1501.42	1085.08	1342.86		1678.38	1479.37
1502.99	1087.28	1345.16		1682.87	1480.21
1507.17	1089.99	1347.25		1684.02	1484.49
1509.78	1092.81	1347.66		1685.48	1487.21
1509.99	1092.81	1348.19		1685.59	1491.8
1513.85	1093.02	1349.75		1687.99	1492.53
1515.73	1093.75	1350.17		1688.09	1496.29
1516.15	1095.42	1350.38		1691.12	1497.86
1517.4	1100.75	1351.63		1695.09	1500.89
1518.13	1102.52	1352.47		1695.72	1502.97
1518.24	1104.72	1353.2		1696.76	1507.05
1523.56	1104.72	1354.56		1697.81	1508.61
1530.56	1105.34	1355.18		1698.33	1512.27
1530.77	1105.66	1355.39		1700.42	1513.21
1532.55	1109.31	1355.5		1701.04	1514.25
1533.17	1112.13	1357.38		1702.71	1514.46
1535.37	1112.34	1357.48		1703.34	1517.7
1535.47	1112.65	1357.69		1703.65	1522.4
1535.89	1113.49	1358.94		1706.89	1523.23
1547.59	1114.64	1359.36		1707.83	1524.8
1550.61	1116.1	1359.67		1711.07	1526.47
1552.7	1117.25	1360.3		1712.74	1533.16
1555.84	1117.67	1361.03		1712.95	1535.87
1563.04	1119.96	1363.12		1716.92	1537.54
1571.61	1122.89	1363.22		1721.62	1545.69
1575.05	1124.14	1365.94		1721.83	1547.57
1576.52	1127.27	1366.25		1722.56	1547.98
1576.62	1127.38	1367.92		1725.38	1551.33
1577.35	1128.53	1369.28		1726.84	1554.77
1578.4	1131.14	1369.38		1727.67	1555.09
1580.38	1131.56	1369.59		1730.81	1555.61
1581.74	1132.18	1371.26		1734.15	1556.13
1584.04	1132.5	1372.41		1737.39	1561.14
1589.57	1132.91	1372.73		1737.6	1562.5
1591.55	1133.65	1373.04		1737.91	1563.23
1593.54	1136.05	1373.46		1740.73	1564.07
1596.99	1137.2	1373.87		1742.71	1565.53
1597.51	1139.91	1374.08		1745.53	1566.47
1597.61	1141.9	1374.4		1746.16	1567.72
1601.69	1143.04	1375.75		1747.31	1567.83
1604.82	1145.97	1380.56		1748.25	1569.08
1608.79	1150.46	1380.87		1749.92	1572.11
1610.25	1151.09	1381.5		1753.37	1573.47
1613.7	1151.92	1381.81		1754.62	1575.87
1619.96	1154.53	1382.44		1757.23	1581.4
1627.69	1155.68	1382.85		1762.66	1587.25
1627.8	1156.2	1384.21		1763.29	1587.46
1632.5	1156.62	1384.84		1764.85	1588.92
1637.51	1157.04	1387.45		1765.9	1590.17
1640.85	1160.28	1388.08		1766.32	1591.85
1656.73	1161.01	1389.22		1769.87	1592.26
1660.17	1166.12	1390.58		1770.08	1601.24
1668.53	1166.33	1390.89		1770.39	1602.71
1669.99	1167.69	1393.4		1770.7	1603.65
1670.09	1168.32	1394.34		1771.02	1607.93
1675.11	1168.74	1394.55		1773.21	1610.54
1676.99	1169.26	1398.73		1773.94	1611.37
1684.61	1169.47	1399.98		1774.46	1611.79
1688.58	1170.51	1400.71		1774.57	1616.6
1694.53	1171.76	1400.81		1777.07	1616.91
1696.83	1172.81	1401.55		1778.74	1618.37
1698.19	1173.75	1403.63		1780.52	1624.12
1701.01	1174.38	1404.26		1781.56	1632.05
1711.45	1177.09	1405.62		1787.1	1633.41
1713.96	1177.93	1407.08		1788.46	1633.93
1714.17	1178.13	1407.08		1789.61	1634.45
1722.84	1180.01	1408.54		1790.96	1634.98
1725.03	1180.75	1412.82		1791.07	1636.12
1733.59	1183.25	1413.35		1791.8	1640.93
1736.83	1185.55	1414.29		1793.36	1641.45
1742.68	1185.86	1414.6		1798.48	1643.54
1748.74	1186.59	1417.21		1799.21	1646.36
1756.15	1190.46	1419.61		1808.09	1647.09
1757.2	1192.13	1419.82		1809.87	1647.51
1758.03	1192.44	1421.39		1810.18	1648.55
1762	1197.77	1422.85		1811.22	1649.39
1763.25	1198.4	1424.94		1816.44	1650.95
1765.24	1199.96	1427.65		1817.18	1651.37
1766.18	1201.21	1428.07		1817.38	1651.58
1767.22	1202.89	1428.17		1823.13	1651.89
1774.12	1204.97	1428.49		1823.44	1654.19
1775.37	1205.6	1428.9		1824.07	1655.44
1777.56	1205.81	1432.56		1826.78	1658.06
1781.01	1206.75	1433.39		1827.1	1658.68
1786.33	1208.32	1434.96		1827.52	1659.31
1799.39	1210.2	1435.48		1828.98	1659.73
1808.37	1210.51	1439.66		1829.81	1662.13
1809.31	1212.39	1439.66		1830.96	1662.65
1821.74	1213.75	1441.54		1831.17	1662.86
1826.44	1214.06	1441.64		1834.3	1668.81
1831.87	1218.24	1443.94		1837.85	1675.08
1832.29	1218.45	1444.15		1839.94	1682.6
1838.03	1219.28	1448.95		1840.36	1683.12
1842.11	1219.91	1449.48		1843.49	1683.95
1845.45	1220.01	1449.89		1846.63	1684.37
1850.46	1220.85	1453.34		1848.4	1685.1
1854.85	1221.16	1453.76		1850.6	1691.37
1857.46	1221.27	1454.28		1851.33	1692.73
1862.58	1221.79	1455.01		1855.5	1702.65
1871.04	1222.83	1456.26		1857.7	1709.54
1883.78	1223.25	1457.1		1860.93	1709.96
1891.19	1224.19	1457.41		1866.78	1710.58
1901.64	1228.05	1457.83		1868.66	1710.9
1904.04	1228.16	1459.29		1870.65	1715.49
1920.64	1228.47	1461.48		1871.06	1716.33
1923.67	1228.79	1462.21		1873.15	1725.62
1924.51	1228.79	1465.56		1874.41	1728.13
1927.43	1230.67	1465.97		1889.03	1731.47
1944.98	1235.16	1469		1893.73	1735.13
1945.71	1236.2	1474.54		1894.98	1736.9
1951.87	1236.62	1475.16		1895.29	1752.15
1960.96	1238.92	1475.58		1898.11	1753.61
1982.99	1239.44	1477.56		1898.22	1759.25
1985.29	1239.75	1479.55		1899.47	1760.71
1992.08	1239.86	1481.64		1902.92	1760.92
1996.99	1240.17	1482.16		1903.44	1767.92
1997.41	1241.21	1482.99		1904.28	1771.57
2000.85	1243.3	1485.71		1905.53	1771.68
2006.81	1243.51	1485.71		1905.63	1793.29
2011.72	1244.97	1486.75		1906.26	1797.16
2020.38	1246.54	1487.9		1910.23	1800.08
2027.38	1248.32	1488.74		1912.21	1803.32
2027.9	1251.55	1489.57		1913.15	1805.93
2032.92	1251.55	1490.51		1923.39	1806.97
2047.96	1252.81	1492.5		1924.22	1807.91
2061.95	1255.63	1495.11		1925.06	1811.15
2062.68	1255.63	1496.15		1925.68	1812.51
2066.75	1256.67	1497.3		1929.55	1816.37
2069.47	1257.4	1497.4		1931.85	1817.94
2086.08	1259.39	1498.55		1932.26	1820.13
2098.4	1262.31	1499.39		1937.59	1827.55
2105.82	1264.29	1499.6		1938.74	1829.64
2110.41	1265.65	1499.81		1951.06	1833.71
2115.95	1266.38	1501.06		1955.34	1846.55
2122.73	1269.1	1502.1		1957.54	1847.7
2126.91	1272.13	1502.31		1959.21	1849.37
2130.05	1272.75	1502.42		1959.63	1851.15
2131.72	1272.86	1502.52		1959.73	1856.68
2136.21	1273.17	1504.4		1961.51	1859.5
2141.64	1273.17	1505.76		1972.47	1863.58
2158.45	1275.26	1505.86		1976.02	1864.62
2177.36	1276.09	1508.16		1977.59	1865.98
2180.49	1276.3	1510.14		1978.11	1867.65
2200.65	1276.72	1511.71		1979.26	1868.9
2202.63	1278.81	1512.13		1984.69	1875.79
2212.55	1279.02	1513.17		1986.26	1880.6
2215.27	1280.9	1513.8		1986.67	1885.82
2233.65	1282.88	1514.84		1993.46	1892.71
2246.08	1284.14	1515.68		1997.64	1893.23
2246.91	1287.17	1520.27		2000.98	1907.75
2255.9	1287.79	1520.8		2000.98	1912.55
2266.03	1288.11	1523.3		2003.7	1940.02
2270.93	1289.25	1524.03		2014.77	1947.02
2289.52	1289.57	1525.49		2022.29	1949.84
2311.98	1289.98	1528.84		2022.39	1952.03
2325.77	1291.45	1529.88		2023.33	1958.82
2329.42	1293.64	1530.09		2027.61	1962.16
2330.15	1293.74	1530.09		2029.08	1964.67
2350.1	1296.56	1531.45		2029.81	1965.29
2366.6	1298.65	1535.21		2030.85	1966.02
2372.97	1301.47	1537.29		2031.37	1966.34
2376.31	1304.08	1538.44		2038.37	1979.29
2391.67	1308.26	1538.96		2041.61	1989.31
2399.5	1308.57	1539.07		2045.99	1990.15
2416.73	1309.1	1539.07		2047.66	2002.68
2426.55	1310.35	1540.95		2051.42	2013.75
2427.18	1311.19	1541.05		2054.45	2018.34
2448.79	1311.81	1545.13		2065.84	2021.58
2471.04	1312.44	1545.65		2068.87	2026.18
2475.64	1314.84	1550.24		2069.49	2040.8
2478.46	1322.46	1551.08		2091.84	2049.46
2480.23	1322.67	1552.43		2112.52	2075.78
2481.07	1323.4	1552.75		2115.13	2077.03
2486.6	1325.7	1553.17		2115.97	2082.78
2490.26	1328	1561		2128.18	2088.83
2530.57	1328.73	1561.42		2137.17	2091.97
2535.38	1331.65	1566.01		2139.36	2094.89
2540.7	1334.79	1567.47		2141.55	2111.5
2581.43	1335.41	1571.96		2147.4	2113.38
2609.32	1336.46	1572.48		2148.03	2130.19
2623	1338.65	1573.42		2151.58	2139.59
2626.76	1339.38	1574.05		2164.84	2150.14
2640.96	1340.95	1574.26		2165.47	2150.76
2676.37	1344.71	1574.36		2166.51	2157.76
2684.2	1345.13	1574.78		2169.12	2160.06
2705.82	1345.65	1574.99		2170.06	2222.4
2706.87	1348.16	1574.99		2177.58	2222.92
2767.54	1349.93	1576.14		2184.89	2243.81
2841.49	1350.04	1576.56		2185.31	2260.62
2880.97	1353.48	1579.69		2188.55	2265.01
2889.74	1353.59	1579.9		2188.65	2280.88
2938.09	1355.36	1584.7		2191.68	2316.7
2952.51	1356.93	1591.28		2193.14	2319
2988.33	1360.58	1593.16		2193.25	2343.12
2989.48	1361.84	1597.34		2194.5	2366.83
3041.07	1361.94	1598.28		2206.51	2389.18
3107.18	1363.61	1600.57		2211.42	2389.28
3203.16	1365.28	1602.04		2237.42	2393.15
3225.93	1369.25	1604.85		2244.53	2408.5
3557.21	1373.64	1605.48		2261.24	2442.65
3616.85	1374.26	1607.46		2273.14	2468.65
3697.68	1376.25	1607.88		2278.68	2473.14
3710.22	1376.35	1608.72		2280.45	2501.86
3809.85	1377.08	1610.6		2280.97	2513.03
4008.5	1377.19	1618.74		2287.87	2553.34
4016.64	1377.71	1623.02		2292.15	2605.77
4353.04	1379.59	1624.38		2294.45	2714.17
4398.68	1380.01	1628.04		2297.89	2751.66
4460.09	1380.43	1628.35		2304.05	2942.46
4595.97	1381.26	1629.29		2309.28	2996.86
4917.12	1382.51	1630.02		2309.9	3067.04
4924.22	1382.83	1630.02		2310.32	3126.46
4956.81	1383.14	1635.97		2320.55	3145.26
5103.02	1383.87	1638.48		2323.58	3197.06
5247.25	1383.98	1638.69		2324.21	3221.29
5372.16	1385.96	1640.36		2337.37	3443.41
5558.27	1388.15	1640.57		2340.92	3456.57
5733.63	1388.15	1640.57		2347.5	3466.28
5734.78	1388.89	1641.51		2358.67	3568.63
6030.76	1390.56	1641.61		2379.04	3891.42
6642.67	1391.08	1644.85		2380.08	4070.1
6779.8	1393.38	1645.79		2380.71	4506.52
7166.75	1393.58	1647.67		2392.09	4509.66
7631.19	1394.52	1647.98		2412.35	4547.15
9365.62	1395.36	1653.62		2412.46	4825.25
	1396.51	1654.56		2414.65	5243.81
	1398.39	1654.66		2416.53	5294.46
	1398.7	1659.26		2420.92	6270.16
	1404.24	1659.88		2425.72	7116.89
	1405.7	1666.88		2428.75	7462.24
	1406.74	1667.4		2434.81	7564.48
	1411.76	1667.51		2437.1	9642.03
	1412.59	1667.61		2441.07
	1413.95	1670.54		2458.1
	1414.58	1671.27		2501.65
	1416.46	1671.68		2510.31
	1416.56	1673.35		2524.73
	1417.29	1674.92		2534.96
	1417.5	1680.66		2557.73
	1417.71	1681.4		2587.6
	1422.83	1683.59		2590
	1424.5	1688.6		2591.67
	1425.12	1689.12		2596.79
	1426.27	1691.21		2618.61
	1427	1691.84		2635.85
	1427.21	1694.24		2641.8
	1427.84	1694.34		2642.01
	1428.26	1696.75		2661.01
	1430.24	1698.31		2664.98
	1431.18	1701.13		2665.5
	1432.12	1706.25		2674.17
	1433.48	1711.05		2677.72
	1433.58	1712.3		2685.14
	1433.69	1713.87		2692.45
	1434.52	1714.71		2723.57
	1441.31	1718.36		2733.18
	1456.56	1721.81		2741.95
	1458.54	1726.82		2791.45
	1460.01	1728.91		2814.12
	1460.01	1728.91		2821.22
	1461.36	1734.55		2847.43
	1465.65	1736.74		2895.99
	1466.69	1737.37		2933.59
	1466.79	1738.41		3014.74
	1471.81	1741.44		3067.48
	1472.12	1743.32		3159.8
	1472.64	1745.51		3210.24
	1472.85	1745.61		3261.62
	1474.21	1747.49		3268.2
	1474.94	1763.58		3374.41
	1479.22	1763.99		3427.67
	1480.27	1765.04		3429.35
	1480.89	1765.66		3515.82
	1481.83	1767.54		3637.59
	1483.4	1772.56		4157.57
	1486.22	1774.64		4211.25
	1486.32	1775.17		4321.22
	1486.64	1776.94		4502.52
	1492.28	1778.4		5702.28
	1496.45	1780.6		5878.77
	1498.54	1782.06		6166.7
	1500.63	1789.89		6390.3
	1502.2	1794.69		6430.71
	1502.41	1798.87		6455.05
	1503.56	1814.43		6598.02
	1503.66	1826.96		7144.53
	1505.12	1841.26		7850.72
	1510.13	1851.5		9340.08
	1510.76	1851.81		9999.27
	1515.88	1868.1		12878.3
	1518.07	1868.1		13008.9
	1518.18	1868.73		23448.8
	1524.44	1877.29		25522.3
	1526.22	1893.06
	1527.78	1894.21
	1528.72	1896.5
	1532.17	1904.65
	1533.95	1905.9
	1540.63	1911.44
	1541.26	1911.85
	1545.96	1917.91
	1546.16	1919.79
	1547.21	1925.12
	1548.78	1929.19
	1550.76	1930.65
	1550.97	1931.9
	1551.49	1943.08
	1551.7	1943.49
	1551.8	1951.74
	1552.01	1951.85
	1553.58	1961.87
	1554.62	1963.75
	1556.71	1968.14
	1557.44	1973.25
	1557.55	1975.55
	1560.37	1977.85
	1560.79	1991.42
	1562.77	1997.79
	1563.61	2013.66
	1568.41	2014.6
	1573.11	2018.78
	1573.42	2022.12
	1576.14	2026.2
	1576.56	2029.85
	1576.76	2034.44
	1579.06	2035.49
	1580	2037.26
	1581.15	2042.9
	1581.99	2051.05
	1586.06	2077.36
	1588.25	2099.71
	1588.98	2100.96
	1589.19	2102.11
	1591.07	2110.57
	1593.16	2126.44
	1595.14	2161.11
	1595.35	2162.47
	1595.46	2166.75
	1600.68	2170.09
	1602.46	2214.78
	1604.86	2225.74
	1607.99	2237.23
	1609.97	2277.43
	1612.79	2295.39
	1613.73	2317.22
	1615.72	2337.06
	1616.97	2338.1
	1618.85	2377.78
	1627.1	2380.71
	1629.92	2401.59
	1630.65	2402.32
	1631.28	2402.43
	1634.41	2415.27
	1635.77	2436.36
	1635.87	2442.11
	1636.4	2479.7
	1643.29	2512.28
	1643.39	2542.77
	1643.5	2557.28
	1660.63	2603.33
	1662.51	2725.3
	1663.55	2735.22
	1665.01	2738.14
	1666.37	2923.91
	1671.9	2937.38
	1672.74	2996.79
	1675.56	3102.78
	1676.5	3214.72
	1681.2	3786.32
	1683.18	5197.06
	1689.87	9548.72
	1698.33	10616.7
	1700.62	17140.3
	1701.77
	1703.97
	1705.01
	1706.37
	1710.55
	1711.17
	1713.89
	1715.77
	1720.57
	1720.78
	1731.85
	1746.37
	1752.95
	1753.26
	1755.04
	1755.24
	1755.45
	1760.78
	1766.21
	1768.72
	1771.33
	1774.88
	1779.26
	1782.92
	1783.55
	1803.18
	1806.63
	1812.16
	1813.21
	1815.4
	1821.87
	1822.4
	1823.23
	1824.59
	1825.63
	1828.77
	1837.75
	1851.85
	1852.79
	1864.38
	1867.51
	1868.97
	1872.32
	1876.81
	1890.38
	1891.85
	1904.69
	1908.76
	1912
	1913.15
	1918.79
	1932.68
	1941.45
	1952.84
	1973.93
	1976.33
	2002.86
	2016.12
	2025.63
	2027.92
	2038.89
	2039.62
	2055.39
	2067.4
	2072.1
	2073.15
	2081.81
	2095.81
	2114.81
	2121.08
	2153.77
	2206.72
	2236.27
	2303.84
	2324.31
	2332.88
	2377.47
	2474.91
	2570.05
	2622.06
	2899.33
	2925.13
	2970.66
	3089.61
	3363.55
	3418.48
	3584.22
	3779.2
	3931.68
	3952.67
	4968.72
	5272.42
	9391.97
	9563.66
