# Supplementary material for: The muscle specific MEF2Dα2 isoform promotes muscle ketolysis and running capacity in mice
Source: EMBO Rep. 2025 Sep 16;26(21):5216–38. doi: 10.1038/s44319-025-00578-3 (PMC12592725; doi:10.1038/s44319-025-00578-3)
Supplement: Supplementary file 11 — Figure EV2 Source Data [file 44319_2025_578_MOESM11_ESM.zip › Figure EV2/EV2A/TA_EDL_Gastrocnemius weights_Line 1047.xlsx]

## Sheet: Sheet1
Genotype	Sex	Tag #s	Total (n)	Harvest date	Harvest time
Mef2dα2wt/wt	Male	1514, 1517, 1548, 1551, 1553, 1567	6	2021-02-15	11:55 am- 2:00 pm
Mef2dα2e-/e-	Male	1513, 1516, 1520, 1522, 1527, 1525, 1547, 1554	8	2021-02-16	11:15 am- 1:50 pm
Mef2dα2wt/wt	Female	1541, 1555, 1557, 1568, 1574	5	2021-02-19	11:25 am- 12:45 pm
Mef2dα2e-/e-	Female	1529, 1530, 1532, 1537, 1543, 1544	6	2021-02-18	11:30 am- 1:40 pm
Line 1047 (Heterozygous)
Parents	Males	Hets
	Females	Hets
		Tag #s	D.O.B
		1512-1546	11/12/20 to 11/13/20
		1547-1565	11/15/20 to 11/16/21
		1566-1573	11/18/20 to 11/19/22
		1574	2023-11-21

## Sheet: Line 1047
Serial #	Animal #	Genotype-Sex	Tibia length (cm)	EDL (mg)	Gastroc with plantaris (mg)	TA (mg)	EDL/tibia length (mg/cm)	Gastrocnemius/tibia length (mg/cm)	TA/tibia length (mg/cm)
1	1514	Wt Male	2.2	8.9	153.3	49.2	4.04545	69.6818	22.3636
2	1517	Wt Male	2.2	11.7	158.2	53.8	5.31818	71.9091	24.4545
3	1548	Wt Male	2.2	11.9	153.2	52.4	5.40909	69.6364	23.8182
4	1551	Wt Male	2.2	10.2	148	50.7	4.63636	67.2727	23.0455
5	1553	Wt Male	2.2	10.3	151.7	46.9	4.68182	68.9545	21.3182
6	1567	Wt Male	2.2	11.6	157.5	48.6	5.27273	71.5909	22.0909
Serial #	Animal #	Genotype	Tibia length (cm)	EDL (mg)	Gastroc with plantaris (mg)	TA (mg)	EDL/tibia length (mg/cm)	Gastrocnemius/tibia length (mg/cm)	TA/tibia length (mg/cm)
1	1513	Eko Male	2.2	10.8	147.5	52.8	4.90909	67.0455	24
2	1516	Eko Male	2.2	9.3	154.4	51.7	4.22727	70.1818	23.5
3	1520	Eko Male	2.2	10.5	147.3	50	4.77273	66.9545	22.7273
4	1522	Eko Male	2.2	10	150.1	48	4.54545	68.2273	21.8182
5	1527	Eko Male	2.2	10.1	143	50.2	4.59091	65	22.8182
6	1525	Eko Male	2.25	10.9	160.2	54.7	4.84444	71.2	24.3111
7	1547	Eko Male	2.2	10.4	145.1	48.5	4.72727	65.9545	22.0455
8	1554	Eko Male	2.2	10.8	144	50.5	4.90909	65.4545	22.9545
Serial #	Animal #	Genotype	Tibia length (cm)	EDL (mg)	Gastroc with plantaris (mg)	TA (mg)	EDL/tibia length (mg/cm)	Gastrocnemius/tibia length (mg/cm)	TA/tibia length (mg/cm)
1	1541	Wt Female	2.2	7.7	108.3	36.7	3.5	49.2273	16.6818
2	1555	Wt Female	2.1	7	97	34.4	3.33333	46.1905	16.381
3	1557	Wt Female	2.15	7.9	104	39.2	3.67442	48.3721	18.2326
4	1568	Wt Female	2.1	7	103.5	38.6	3.33333	49.2857	18.381
5	1574	Wt Female	2.2	8	110.9	42.8	3.63636	50.4091	19.4545
Serial #	Animal #	Genotype	Tibia length (cm)	EDL (mg)	Gastroc with plantaris (mg)	TA (mg)	EDL/tibia length (mg/cm)	Gastrocnemius/tibia length (mg/cm)	TA/tibia length (mg/cm)
1	1529	Eko Female	2.2	7.3	104.3	36.1	3.31818	47.4091	16.4091
2	1530	Eko Female	2.2	7.6	108.9	37.5	3.45455	49.5	17.0455
3	1532	Eko Female	2.2	9.9	116.8	41.7	4.5	53.0909	18.9545
4	1537	Eko Female	2.2	8.1	115.8	42.4	3.68182	52.6364	19.2727
5	1543	Eko Female	2.2	7.6	101.3	39.2	3.45455	46.0455	17.8182
6	1544	Eko Female	2.15	7.6	112.4	37.5	3.53488	52.2791	17.4419
