# Supplementary material for: The muscle specific MEF2Dα2 isoform promotes muscle ketolysis and running capacity in mice
Source: EMBO Rep. 2025 Sep 16;26(21):5216–38. doi: 10.1038/s44319-025-00578-3 (PMC12592725; doi:10.1038/s44319-025-00578-3)
Supplement: Supplementary file 12 — Figure EV3 Source Data [file 44319_2025_578_MOESM12_ESM.zip]

Archive with 54 entries (45 files):
- Figure EV3/
- __MACOSX/._Figure EV3
- Figure EV3/.DS_Store
- __MACOSX/Figure EV3/._.DS_Store
- Figure EV3/EV3G/
- __MACOSX/Figure EV3/._EV3G
- Figure EV3/EV3F/
- __MACOSX/Figure EV3/._EV3F
- Figure EV3/EV3A/
- __MACOSX/Figure EV3/._EV3A
- Figure EV3/EV3H/
- __MACOSX/Figure EV3/._EV3H
- Figure EV3/EV3D/
- __MACOSX/Figure EV3/._EV3D
- Figure EV3/EV3C/
- __MACOSX/Figure EV3/._EV3C
- Figure EV3/EV3B/
- __MACOSX/Figure EV3/._EV3B
- Figure EV3/EV3E/
- __MACOSX/Figure EV3/._EV3E
- Figure EV3/EV3G/.DS_Store
- __MACOSX/Figure EV3/EV3G/._.DS_Store
- Figure EV3/EV3G/Line-1047-RTqPCR-Sed-Run.xlsx
- __MACOSX/Figure EV3/EV3G/._Line-1047-RTqPCR-Sed-Run.xlsx
- Figure EV3/EV3F/.DS_Store
- __MACOSX/Figure EV3/EV3F/._.DS_Store
- Figure EV3/EV3F/Line-1047-RTqPCR-Sed-Run.xlsx
- __MACOSX/Figure EV3/EV3F/._Line-1047-RTqPCR-Sed-Run.xlsx
- Figure EV3/EV3A/Line-1047_Grip strength.xlsx
- __MACOSX/Figure EV3/EV3A/._Line-1047_Grip strength.xlsx
- Figure EV3/EV3A/Line-1056_Grip strength.xlsx
- __MACOSX/Figure EV3/EV3A/._Line-1056_Grip strength.xlsx
- Figure EV3/EV3H/.DS_Store
- __MACOSX/Figure EV3/EV3H/._.DS_Store
- Figure EV3/EV3H/Line-1047-RTqPCR-Sed-Run.xlsx
- __MACOSX/Figure EV3/EV3H/._Line-1047-RTqPCR-Sed-Run.xlsx
- Figure EV3/EV3D/1047_Cohort 4_Females_1-21-22 Endurance.xlsx
- __MACOSX/Figure EV3/EV3D/._1047_Cohort 4_Females_1-21-22 Endurance.xlsx
- Figure EV3/EV3D/Line-1056-Females_Endurance.xlsx
- __MACOSX/Figure EV3/EV3D/._Line-1056-Females_Endurance.xlsx
- Figure EV3/EV3D/Line-1056-males_Endurance.xlsx
- __MACOSX/Figure EV3/EV3D/._Line-1056-males_Endurance.xlsx
- Figure EV3/EV3D/.DS_Store
- __MACOSX/Figure EV3/EV3D/._.DS_Store
- Figure EV3/EV3C/Line-1056_males_Glucose_Lactate.xlsx
- __MACOSX/Figure EV3/EV3C/._Line-1056_males_Glucose_Lactate.xlsx
- Figure EV3/EV3B/.DS_Store
- __MACOSX/Figure EV3/EV3B/._.DS_Store
- Figure EV3/EV3B/Line 1047_Males_Glucose_Lactate.xlsx
- __MACOSX/Figure EV3/EV3B/._Line 1047_Males_Glucose_Lactate.xlsx
- Figure EV3/EV3E/.DS_Store
- __MACOSX/Figure EV3/EV3E/._.DS_Store
- Figure EV3/EV3E/Line-1047-C5_qPCR-Sed-Run_TA2_Glycolysis_4-25-2022.xlsx
- __MACOSX/Figure EV3/EV3E/._Line-1047-C5_qPCR-Sed-Run_TA2_Glycolysis_4-25-2022.xlsx
