# Supplementary material for: The muscle specific MEF2Dα2 isoform promotes muscle ketolysis and running capacity in mice
Source: EMBO Rep. 2025 Sep 16;26(21):5216–38. doi: 10.1038/s44319-025-00578-3 (PMC12592725; doi:10.1038/s44319-025-00578-3)
Supplement: Supplementary file 12 — Figure EV3 Source Data [file 44319_2025_578_MOESM12_ESM.zip › Figure EV3/EV3G/Line-1047-RTqPCR-Sed-Run.xlsx]

## Sheet: 20220426_092027_CT018846_sushil
File Name	20220426_092027_CT018846_sushil.pcrd
Created By User
Notes
ID
Run Started	04/26/2022 17:20:34 UTC
Run Ended	04/26/2022 19:10:57 UTC
Sample Vol	10
Lid Temp	105
Protocol File Name	Unknown.prcl
Plate Setup File Name	DefaultPlate.pltd
Base Serial Number	CT018846
Optical Head Serial Number	786BR04114
CFX Manager Version	3.1.1517.0823.
Well group	All Wells
Amplification step	3
Melt step	5
Well	Cq
A01	24.8754
A02	25.0808
A03	24.0584
A04	24.1071
A05	27.2862
A06	27.1724
A07	28.3305
A08	28.0706
A09	23.2319
A10	23.4015
A11	26.8418
A12	26.2669
A13	24.3066
A14	24.5818
A15	22.6601
A16	22.4172
A17	25.3967
A18	25.1351
A19	22.6115
A20	22.5115
A21	25.4611		Sample #	Tag #	Description	Pgc-1a		Ppara		Ppard		Pparg		Esrra		Esrrb		Esrrg		Pnpla2		Lipe		Acsl1		Acsl6		Rpl30
A22	24.8131		1	4989	Wt-Sed-1	24.8754	25.0808	24.0584	24.1071	27.2862	27.1724	28.3305	28.0706	23.2319	23.4015	26.8418	26.2669	24.3066	24.5818	22.6601	22.4172	25.3967	25.1351	22.6115	22.5115	25.4611	24.8131	20.7725	21.1051
A23	20.7725		2	4923	Wt-Sed-2	24.6819	24.7205	24.505	24.4418	27.2793	27.3004	27.8432	28.0086	23.0259	23.1117	26.4572	26.0474	24.2302	25.0874	22.3283	22.4695	25.3832	25.1927	22.2288	22.1905	24.5512	25.0686	20.2489	20.0781
A24	21.1051		3	4915	Wt-Sed-3	24.8932	24.509	24.1964	24.098	27.1659	27.1659	27.6447	27.6317	22.9915	22.9169	26.3403	26.2017	24.7079	24.2285	22.299	22.3552	25.0921	25.6765	21.9362	22.002	24.7581	24.5932	20.0639	20.1063
B01	24.6819		4	4927	Wt-Sed-4	24.9843	24.7073	24.2789	24.3262	27.0239	26.9713	28.3345	28.3064	22.8732	23.0669	27.1047	26.5725	24.2489	24.296	22.3335	21.9002	24.9885	25.4749	21.9149	22.0374	24.7369	24.546	19.6728	20.2432
B02	24.7205		5	3028	Wt-Run-1	25.1361	24.6945	24.5941	24.5773	28.4364	28.3249	28.4462	28.4157	23.728	23.4114	27.0917	26.5046	24.4697	24.313	22.0938	22.2587	25.7715	25.7675	22.859	22.4582	26.1717	25.1633	20.076	20.076
B03	24.505		6	4976	Wt-Run-2	24.9518	24.709	24.8723	24.7859	27.1532	27.0093	28.2095	28.3828	23.0588	23.0408	27.1152	26.7476	24.6052	24.2183	21.5275	22.242	25.5287	25.5608	22.1876	22.0942	24.5367	24.3521	20.1152	19.7962
B04	24.4418		7	4973	Wt-Run-3	24.9042	24.9042	24.2245	24.358	27.3253	27.4404	28.2899	28.0686	23.14	23.0797	26.3592	26.0446	24.2543	24.2543	22.0417	21.9889	25.0308	25.0063	22.0329	21.8284	24.6728	24.2735	19.8761	19.8085
B05	27.2793		8	4997	Wt-Run-4	24.2643	24.7219	24.4407	24.5071	27.0092	26.9279	27.7917	28.0443	22.7677	22.7677	27.3932	27.0824	24.7198	24.3998	22.5113	22.2899	24.6222	24.6929	22.4985	22.3684	25.1134	24.4622	19.5852	19.6594
B06	27.3004		9	4926	Eko-Sed-1	24.7621	25.0115	24.4877	24.4568	26.8861	26.8331	27.8615	27.7284	23.3084	23.1833	26.6778	26.5975	23.7008	24.1834	21.7036	21.8442	24.74	24.74	21.9094	21.9094	24.0927	24.0927	19.7745	19.9106
B07	27.8432		10	4919	Eko-Sed-2	24.3483	24.4081	23.9965	24.2254	26.9289	26.7183	27.1808	27.1808	22.7455	22.926	25.5936	25.4505	25.0642	24.4025	21.6364	21.6111	25.0228	24.6209	21.2654	20.9859	24.2347	24.1542	19.8971	19.3468
B08	28.0086		11	4913	Eko-Sed-3	24.9464	24.4852	24.188	24.4597	26.5512	25.3554	27.4663	27.6318	23.1392	23.1072	26.5986	27.0977	25.4319	25.4319	21.4725	22.2548	24.6819	24.748	21.8546	21.2936	24.332	24.332	19.7188	19.6577
B09	23.0259		12	4931	Eko-Sed-4	24.9589	24.9502	24.8129	24.9178	26.6322	26.5585	28.0446	28.3749	23.1727	23.3116	27.1804	26.5341	24.4861	24.0087	21.9224	21.73	25.1548	24.7906	22.3059	21.977	24.3784	24.3658	20.1974	19.9484
B10	23.1117		13	4937	Eko-Run-1	24.4886	24.2269	24.3121	24.3192	27.1986	26.9394	27.9053	28.0814	23.1624	23.1548	26.597	26.1748	24.2792	24.0258	22.0449	21.8498	25.3292	25.2237	22.2103	22.2103	24.5163	24.5048	19.9963	19.6787
B11	26.4572		14	4942	Eko-Run-2	25.5049	25.0649	25.0703	25.1542	27.2947	27.5887	28.4548	28.4548	23.5144	23.4761	27.4648	27.0162	24.5685	24.309	22.2458	22.127	25.6457	25.3733	22.5249	22.3862	24.4335	24.2395	20.014	19.8103
B12	26.0474		15	4939	Eko-Run-3	24.69	24.0167	25.0431	24.7447	27.0067	26.7976	27.6039	27.5249	23.425	23.6602	26.4565	26.3959	24.3115	24.0343	21.8362	22.23	25.1134	24.6882	21.8454	21.4615	24.6122	24.7421	19.9551	19.6163
B13	24.2302		16	4928	Eko-Run-4	24.625	24.6987	24.8673	25.2828	26.8237	26.7655	27.9671	28.1902	23.8256	23.5123	27.1242	26.8213	24.1872	24.3002	22.2018	22.1168	25.3998	25.167	22.309	22.2638	24.7417	24.66	20.2578	19.8268
B14	25.0874
B15	22.3283
B16	22.4695
B17	25.3832
B18	25.1927
B19	22.2288
B20	22.1905
B21	24.5512
B22	25.0686
B23	20.2489
B24	20.0781
C01	24.8932
C02	24.509
C03	24.1964
C04	24.098
C05	27.1659
C06	28.1894
C07	27.6447
C08	27.6317
C09	22.9915
C10	22.9169
C11	26.3403
C12	26.2017
C13	24.7079
C14	24.2285
C15	22.299
C16	22.3552
C17	25.0921
C18	25.6765
C19	21.9362
C20	22.002
C21	24.7581
C22	24.5932
C23	20.0639
C24	20.1063
D01	24.9843
D02	24.7073
D03	24.2789
D04	24.3262
D05	27.0239
D06	26.9713
D07	28.3345
D08	28.3064
D09	22.8732
D10	23.0669
D11	27.1047
D12	26.5725
D13	24.2489
D14	24.296
D15	22.3335
D16	21.9002
D17	24.9885
D18	25.4749
D19	21.9149
D20	22.0374
D21	24.7369
D22	24.546
D23	19.6728
D24	20.2432
E01	25.1361
E02	24.6945
E03	24.5941
E04	24.5773
E05	28.4364
E06	28.3249
E07	28.4462
E08	28.4157
E09	23.728
E10	23.4114
E11	27.0917
E12	26.5046
E13	24.4697
E14	24.313
E15	22.0938
E16	22.2587
E17	25.7715
E18	26.7675
E19	22.859
E20	22.4582
E21	26.1717
E22	25.1633
E23	20.076
E24	21.507
F01	24.9518
F02	24.709
F03	24.8723
F04	24.7859
F05	27.1532
F06	27.0093
F07	28.2095
F08	28.3828
F09	23.0588
F10	23.0408
F11	27.1152
F12	26.7476
F13	24.6052
F14	24.2183
F15	21.5275
F16	22.242
F17	25.5287
F18	25.5608
F19	22.1876
F20	22.0942
F21	24.5367
F22	24.3521
F23	20.1152
F24	19.7962
G01	24.9042
G02	25.7398
G03	24.2245
G04	24.358
G05	27.3253
G06	27.4404
G07	28.2899
G08	28.0686
G09	23.14
G10	23.0797
G11	26.3592
G12	26.0446
G13	24.2543
G14	12.6269
G15	22.0417
G16	21.9889
G17	25.0308
G18	25.0063
G19	22.0329
G20	21.8284
G21	24.6728
G22	24.2735
G23	19.8761
G24	19.8085
H01	24.2643
H02	24.7219
H03	24.4407
H04	24.5071
H05	27.0092
H06	26.9279
H07	27.7917
H08	28.0443
H09	23.9488
H10	22.7677
H11	27.3932
H12	27.0824
H13	24.7198
H14	24.3998
H15	22.5113
H16	22.2899
H17	24.6222
H18	24.6929
H19	22.4985
H20	22.3684
H21	25.1134
H22	24.4622
H23	19.5852
H24	19.6594
I01	24.7621
I02	25.0115
I03	24.4877
I04	24.4568
I05	26.8861
I06	26.8331
I07	27.8615
I08	27.7284
I09	23.3084
I10	23.1833
I11	26.6778
I12	26.5975
I13	23.7008
I14	24.1834
I15	21.7036
I16	21.8442
I17	26.0589
I18	24.74
I19	23.5986
I20	21.9094
I21	24.0927
I22	25.5476
I23	19.7745
I24	19.9106
J01	24.3483
J02	24.4081
J03	23.9965
J04	24.2254
J05	26.9289
J06	26.7183
J07	27.1808
J08	25.2407
J09	22.7455
J10	22.926
J11	25.5936
J12	25.4505
J13	25.0642
J14	24.4025
J15	21.6364
J16	21.6111
J17	25.0228
J18	24.6209
J19	21.2654
J20	20.9859
J21	24.2347
J22	24.1542
J23	19.8971
J24	19.3468
K01	24.9464
K02	24.4852
K03	24.188
K04	24.4597
K05	26.5512
K06	25.3554
K07	27.4663
K08	27.6318
K09	23.1392
K10	23.1072
K11	26.5986
K12	27.0977
K13	13.6572
K14	25.4319
K15	21.4725
K16	22.2548
K17	24.6819
K18	24.748
K19	21.8546
K20	21.2936
K21	13.6047
K22	24.332
K23	19.7188
K24	19.6577
L01	24.9589
L02	24.9502
L03	24.8129
L04	24.9178
L05	26.6322
L06	26.5585
L07	28.0446
L08	28.3749
L09	23.1727
L10	23.3116
L11	27.1804
L12	26.5341
L13	24.4861
L14	24.0087
L15	21.9224
L16	21.73
L17	25.1548
L18	24.7906
L19	22.3059
L20	21.977
L21	24.3784
L22	24.3658
L23	20.1974
L24	19.9484
M01	24.4886
M02	24.2269
M03	24.3121
M04	24.3192
M05	27.1986
M06	26.9394
M07	27.9053
M08	28.0814
M09	23.1624
M10	23.1548
M11	26.597
M12	26.1748
M13	24.2792
M14	24.0258
M15	22.0449
M16	21.8498
M17	25.3292
M18	25.2237
M19	22.2103
M20	24.997
M21	24.5163
M22	24.5048
M23	19.9963
M24	19.6787
N01	25.5049
N02	25.0649
N03	25.0703
N04	25.1542
N05	27.2947
N06	27.5887
N07	29.389
N08	28.4548
N09	23.5144
N10	23.4761
N11	27.4648
N12	27.0162
N13	24.5685
N14	24.309
N15	22.2458
N16	22.127
N17	25.6457
N18	25.3733
N19	22.5249
N20	22.3862
N21	24.4335
N22	24.2395
N23	20.014
N24	19.8103
O01	24.69
O02	24.0167
O03	25.0431
O04	24.7447
O05	27.0067
O06	26.7976
O07	27.6039
O08	27.5249
O09	23.425
O10	23.6602
O11	26.4565
O12	26.3959
O13	24.3115
O14	24.0343
O15	21.8362
O16	22.23
O17	25.1134
O18	24.6882
O19	21.8454
O20	21.4615
O21	24.6122
O22	24.7421
O23	19.9551
O24	19.6163
P01	24.625
P02	24.6987
P03	24.8673
P04	25.2828
P05	26.8237
P06	26.7655
P07	27.9671
P08	28.1902
P09	23.8256
P10	23.5123
P11	27.1242
P12	26.8213
P13	24.1872
P14	24.3002
P15	22.2018
P16	22.1168
P17	25.3998
P18	25.167
P19	22.309
P20	22.2638
P21	24.7417
P22	24.66
P23	20.2578
P24	19.8268

## Sheet: Sheet1
#1_Pgc-1a	Sample #	Tag #	Description	Pgc-1a_Ct1	Pgc-1a_Ct2	Pgc-1a_Av. Ct	Rpl30_ Ct1	Rpl30_ Ct2	Rpl30_Av Ct	dCt (Test-control)	ddCt	Fold change
	1	4989	Wt-Sed-1	24.8754	25.0808	24.9781	20.7725	21.1051	20.9388	4.03933	-0.498375	1.41262	4.53771
	2	4923	Wt-Sed-2	24.6819	24.7205	24.7012	20.2489	20.0781	20.1635	4.53771	0	1	4.53771
	3	4915	Wt-Sed-3	24.8932	24.509	24.7011	20.0639	20.1063	20.0851	4.61595	0.0782388	0.947213	4.53771
	4	4927	Wt-Sed-4	24.9843	24.7073	24.8458	19.6728	20.2432	19.958	4.88785	0.350144	0.784506	4.53771
	5	3028	Wt-Run-1	25.1361	24.6945	24.9153	20.076	20.076	20.076	4.83932	0.301612	0.811345	4.53771
	6	4976	Wt-Run-2	24.9518	24.709	24.8304	20.1152	19.7962	19.9557	4.87474	0.337031	0.791669	4.53771
	7	4973	Wt-Run-3	24.9042	24.9042	24.9042	19.8761	19.8085	19.8423	5.06187	0.524162	0.695363	4.53771
	8	4997	Wt-Run-4	24.2643	24.7219	24.4931	19.5852	19.6594	19.6223	4.87076	0.333054	0.793854	4.53771
	9	4926	Eko-Sed-1	24.7621	25.0115	24.8868	19.7745	19.9106	19.8426	5.04424	0.506532	0.703912	4.53771
	10	4919	Eko-Sed-2	24.3483	24.4081	24.3782	19.8971	19.3468	19.6219	4.75626	0.218549	0.859429	4.53771
	11	4913	Eko-Sed-3	24.9464	24.4852	24.7158	19.7188	19.6577	19.6882	5.02758	0.489871	0.712089	4.53771
	12	4931	Eko-Sed-4	24.9589	24.9502	24.9546	20.1974	19.9484	20.0729	4.88164	0.343938	0.787888	4.53771
	13	4937	Eko-Run-1	24.4886	24.2269	24.3577	19.9963	19.6787	19.8375	4.52025	-0.0174532	1.01217	4.53771
	14	4942	Eko-Run-2	25.5049	25.0649	25.2849	20.014	19.8103	19.9121	5.37275	0.835043	0.560567	4.53771
	15	4939	Eko-Run-3	24.69	24.0167	24.3534	19.9551	19.6163	19.7857	4.56767	0.0299651	0.979444	4.53771
	16	4928	Eko-Run-4	24.625	24.6987	24.6618	20.2578	19.8268	20.0423	4.61953	0.0818194	0.944865	4.53771
#2_Ppara	Sample #	Tag #	Description	Ppara_Ct1	Ppara_Ct2	Ppara_Av. Ct	Rpl30_ Ct1	Rpl30_ Ct2	Rpl30_Av Ct	dCt (Test-control)	ddCt	Fold change
	1	4989	Wt-Sed-1	24.0584	24.1071	24.0827	20.7725	21.1051	20.9388	3.14394	-0.918145	1.88968	4.06209
	2	4923	Wt-Sed-2	24.505	24.4418	24.4734	20.2489	20.0781	20.1635	4.30987	0.247786	0.842188	4.06209
	3	4915	Wt-Sed-3	24.1964	24.098	24.1472	20.0639	20.1063	20.0851	4.06209	0	1	4.06209
	4	4927	Wt-Sed-4	24.2789	24.3262	24.3025	19.6728	20.2432	19.958	4.34456	0.282476	0.822179	4.06209
	5	3028	Wt-Run-1	24.5941	24.5773	24.5857	20.076	20.076	20.076	4.50972	0.447631	0.733246	4.06209
	6	4976	Wt-Run-2	24.8723	24.7859	24.8291	20.1152	19.7962	19.9557	4.87343	0.811342	0.569852	4.06209
	7	4973	Wt-Run-3	24.2245	24.358	24.2912	19.8761	19.8085	19.8423	4.44891	0.386822	0.764813	4.06209
	8	4997	Wt-Run-4	24.4407	24.5071	24.4739	19.5852	19.6594	19.6223	4.85158	0.789497	0.578546	4.06209
	9	4926	Eko-Sed-1	24.4877	24.4568	24.4723	19.7745	19.9106	19.8426	4.62969	0.567608	0.674735	4.06209
	10	4919	Eko-Sed-2	23.9965	24.2254	24.111	19.8971	19.3468	19.6219	4.48903	0.426944	0.743836	4.06209
	11	4913	Eko-Sed-3	24.188	24.4597	24.3239	19.7188	19.6577	19.6882	4.63565	0.573565	0.671954	4.06209
	12	4931	Eko-Sed-4	24.8129	24.9178	24.8653	20.1974	19.9484	20.0729	4.79243	0.730343	0.60276	4.06209
	13	4937	Eko-Run-1	24.3121	24.3192	24.3157	19.9963	19.6787	19.8375	4.47818	0.416091	0.749452	4.06209
	14	4942	Eko-Run-2	25.0703	25.1542	25.1122	20.014	19.8103	19.9121	5.20011	1.13802	0.454381	4.06209
	15	4939	Eko-Run-3	25.0431	24.7447	24.8939	19.9551	19.6163	19.7857	5.10823	1.04614	0.484262	4.06209
	16	4928	Eko-Run-4	24.8673	25.2828	25.0751	20.2578	19.8268	20.0423	5.03276	0.970672	0.510268	4.06209
#3_Ppard	Sample #	Tag #	Description	Ppard_Ct1	Ppard_Ct2	Ppard_Av. Ct	Rpl30_ Ct1	Rpl30_ Ct2	Rpl30_Av Ct	dCt (Test-control)	ddCt	Fold change
	1	4989	Wt-Sed-1	27.2862	27.1724	27.2293	20.7725	21.1051	20.9388	6.29054	-0.749113	1.68076	7.03965
	2	4923	Wt-Sed-2	27.2793	27.3004	27.2899	20.2489	20.0781	20.1635	7.12636	0.0867021	0.941673	7.03965
	3	4915	Wt-Sed-3	27.1659	27.1659	27.1659	20.0639	20.1063	20.0851	7.08082	0.0411612	0.971872	7.03965
	4	4927	Wt-Sed-4	27.0239	26.9713	26.9976	19.6728	20.2432	19.958	7.03965	0	1	7.03965
	5	3028	Wt-Run-1	28.4364	28.3249	28.3806	20.076	20.076	20.076	8.30466	1.265	0.416098	7.03965
	6	4976	Wt-Run-2	27.1532	27.0093	27.0812	20.1152	19.7962	19.9557	7.12555	0.0859001	0.942197	7.03965
	7	4973	Wt-Run-3	27.3253	27.4404	27.3828	19.8761	19.8085	19.8423	7.54052	0.500863	0.706684	7.03965
	8	4997	Wt-Run-4	27.0092	26.9279	26.9685	19.5852	19.6594	19.6223	7.34621	0.306555	0.80857	7.03965
	9	4926	Eko-Sed-1	26.8861	26.8331	26.8596	19.7745	19.9106	19.8426	7.01707	-0.0225876	1.01578	7.03965
	10	4919	Eko-Sed-2	26.9289	26.7183	26.8236	19.8971	19.3468	19.6219	7.20168	0.162028	0.893768	7.03965
	11	4913	Eko-Sed-3	26.5512	25.3554	25.9533	19.7188	19.6577	19.6882	6.2651	-0.774554	1.71066	7.03965
	12	4931	Eko-Sed-4	26.6322	26.5585	26.5953	20.1974	19.9484	20.0729	6.52244	-0.51722	1.43119	7.03965
	13	4937	Eko-Run-1	27.1986	26.9394	27.069	19.9963	19.6787	19.8375	7.2315	0.191844	0.875486	7.03965
	14	4942	Eko-Run-2	27.2947	27.5887	27.4417	20.014	19.8103	19.9121	7.52953	0.489879	0.712085	7.03965
	15	4939	Eko-Run-3	27.0067	26.7976	26.9021	19.9551	19.6163	19.7857	7.11642	0.0767644	0.948182	7.03965
	16	4928	Eko-Run-4	26.8237	26.7655	26.7946	20.2578	19.8268	20.0423	6.75229	-0.28737	1.22041	7.03965
#4_Pparg	Sample #	Tag #	Description	Pparg_Ct1	Pparg_Ct2	Pparg_Av. Ct	Rpl30_ Ct1	Rpl30_ Ct2	Rpl30_Av Ct	dCt (Test-control)	ddCt	Fold change
	1	4989	Wt-Sed-1	28.3305	28.0706	28.2005	20.7725	21.1051	20.9388	7.26175	-0.500665	1.41487	7.76242
	2	4923	Wt-Sed-2	27.8432	28.0086	27.9259	20.2489	20.0781	20.1635	7.76242	0	1	7.76242
	3	4915	Wt-Sed-3	27.6447	27.6317	27.6382	20.0639	20.1063	20.0851	7.55311	-0.2093	1.15613	7.76242
	4	4927	Wt-Sed-4	28.3345	28.3064	28.3205	19.6728	20.2432	19.958	8.36248	0.600064	0.659725	7.76242
	5	3028	Wt-Run-1	28.4462	28.4157	28.431	20.076	20.076	20.076	8.35498	0.592561	0.663165	7.76242
	6	4976	Wt-Run-2	28.2095	28.3828	28.2961	20.1152	19.7962	19.9557	8.34043	0.578015	0.669885	7.76242
	7	4973	Wt-Run-3	28.2899	28.0686	28.1793	19.8761	19.8085	19.8423	8.33694	0.574521	0.671509	7.76242
	8	4997	Wt-Run-4	27.7917	28.0443	27.918	19.5852	19.6594	19.6223	8.29565	0.533232	0.691005	7.76242
	9	4926	Eko-Sed-1	27.8615	27.7284	27.7949	19.7745	19.9106	19.8426	7.95235	0.189938	0.876644	7.76242
	10	4919	Eko-Sed-2	27.1808	27.1808	27.1808	19.8971	19.3468	19.6219	7.55889	-0.203527	1.15151	7.76242
	11	4913	Eko-Sed-3	27.4663	27.6318	27.549	19.7188	19.6577	19.6882	7.86081	0.0983999	0.934068	7.76242
	12	4931	Eko-Sed-4	28.0446	28.3749	28.2097	20.1974	19.9484	20.0729	8.13683	0.374418	0.771417	7.76242
	13	4937	Eko-Run-1	27.9053	28.0814	27.9934	19.9963	19.6787	19.8375	8.15588	0.39346	0.761301	7.76242
	14	4942	Eko-Run-2	28.4548	28.4548	28.4548	20.014	19.8103	19.9121	8.54267	0.780256	0.582263	7.76242
	15	4939	Eko-Run-3	27.6039	27.5249	27.5644	19.9551	19.6163	19.7857	7.77868	0.0162637	0.98879	7.76242
	16	4928	Eko-Run-4	27.9671	28.1902	28.0787	20.2578	19.8268	20.0423	8.03638	0.273963	0.827045	7.76242
#5_Esrra	Sample #	Tag #	Description	Esrra_Ct1	Esrra_Ct2	Esrra_Av. Ct	Rpl30_ Ct1	Rpl30_ Ct2	Rpl30_Av Ct	dCt (Test-control)	ddCt	Fold change
	1	4989	Wt-Sed-1	23.2319	23.4015	23.3167	20.7725	21.1051	20.9388	2.37794	-0.491153	1.40557	2.86909
	2	4923	Wt-Sed-2	23.0259	23.1117	23.0688	20.2489	20.0781	20.1635	2.90531	0.0362194	0.975207	2.86909
	3	4915	Wt-Sed-3	22.9915	22.9169	22.9542	20.0639	20.1063	20.0851	2.86909	0	1	2.86909
	4	4927	Wt-Sed-4	22.8732	23.0669	22.97	19.6728	20.2432	19.958	3.01204	0.142947	0.905667	2.86909
	5	3028	Wt-Run-1	23.728	23.4114	23.5697	20.076	20.076	20.076	3.4937	0.624604	0.648598	2.86909
	6	4976	Wt-Run-2	23.0588	23.0408	23.0498	20.1152	19.7962	19.9557	3.09411	0.225017	0.855585	2.86909
	7	4973	Wt-Run-3	23.14	23.0797	23.1099	19.8761	19.8085	19.8423	3.26753	0.398437	0.75868	2.86909
	8	4997	Wt-Run-4	22.7677	22.7677	22.7677	19.5852	19.6594	19.6223	3.1454	0.276308	0.825701	2.86909
	9	4926	Eko-Sed-1	23.3084	23.1833	23.2459	19.7745	19.9106	19.8426	3.4033	0.534204	0.69054	2.86909
	10	4919	Eko-Sed-2	22.7455	22.926	22.8357	19.8971	19.3468	19.6219	3.21377	0.344673	0.787486	2.86909
	11	4913	Eko-Sed-3	23.1392	23.1072	23.1232	19.7188	19.6577	19.6882	3.43493	0.565837	0.675563	2.86909
	12	4931	Eko-Sed-4	23.1727	23.3116	23.2421	20.1974	19.9484	20.0729	3.16923	0.30014	0.812173	2.86909
	13	4937	Eko-Run-1	23.1624	23.1548	23.1586	19.9963	19.6787	19.8375	3.32115	0.452061	0.730998	2.86909
	14	4942	Eko-Run-2	23.5144	23.4761	23.4953	20.014	19.8103	19.9121	3.58312	0.714026	0.609616	2.86909
	15	4939	Eko-Run-3	23.425	23.6602	23.5426	19.9551	19.6163	19.7857	3.75689	0.887796	0.540439	2.86909
	16	4928	Eko-Run-4	23.8256	23.5123	23.6689	20.2578	19.8268	20.0423	3.62663	0.757539	0.591504	2.86909
#6_Esrrb	Sample #	Tag #	Description	Esrrb_Ct1	Esrrb_Ct2	Esrrb_Av. Ct	Rpl30_ Ct1	Rpl30_ Ct2	Rpl30_Av Ct	dCt (Test-control)	ddCt	Fold change
	1	4989	Wt-Sed-1	26.8418	26.2669	26.5544	20.7725	21.1051	20.9388	5.61558	-0.473204	1.38819	6.08879
	2	4923	Wt-Sed-2	26.4572	26.0474	26.2523	20.2489	20.0781	20.1635	6.08879	0	1	6.08879
	3	4915	Wt-Sed-3	26.3403	26.2017	26.271	20.0639	20.1063	20.0851	6.18587	0.097086	0.934919	6.08879
	4	4927	Wt-Sed-4	27.1047	26.5725	26.8386	19.6728	20.2432	19.958	6.88058	0.791797	0.577624	6.08879
	5	3028	Wt-Run-1	27.0917	26.5046	26.7981	20.076	20.076	20.076	6.72215	0.633358	0.644674	6.08879
	6	4976	Wt-Run-2	27.1152	26.7476	26.9314	20.1152	19.7962	19.9557	6.97573	0.886939	0.54076	6.08879
	7	4973	Wt-Run-3	26.3592	26.0446	26.2019	19.8761	19.8085	19.8423	6.35957	0.270783	0.828869	6.08879
	8	4997	Wt-Run-4	27.3932	27.0824	27.2378	19.5852	19.6594	19.6223	7.61545	1.52666	0.347079	6.08879
	9	4926	Eko-Sed-1	26.6778	26.5975	26.6376	19.7745	19.9106	19.8426	6.79506	0.706275	0.6129	6.08879
	10	4919	Eko-Sed-2	25.5936	25.4505	25.5221	19.8971	19.3468	19.6219	5.90012	-0.18867	1.13971	6.08879
	11	4913	Eko-Sed-3	26.5986	27.0977	26.8482	19.7188	19.6577	19.6882	7.15993	1.07114	0.475942	6.08879
	12	4931	Eko-Sed-4	27.1804	26.5341	26.8572	20.1974	19.9484	20.0729	6.78434	0.69555	0.617474	6.08879
	13	4937	Eko-Run-1	26.597	26.1748	26.3859	19.9963	19.6787	19.8375	6.54843	0.459642	0.727167	6.08879
	14	4942	Eko-Run-2	27.4648	27.0162	27.2405	20.014	19.8103	19.9121	7.32837	1.23958	0.423495	6.08879
	15	4939	Eko-Run-3	26.4565	26.3959	26.4262	19.9551	19.6163	19.7857	6.64049	0.551701	0.682215	6.08879
	16	4928	Eko-Run-4	27.1242	26.8213	26.9728	20.2578	19.8268	20.0423	6.93046	0.841672	0.557996	6.08879
#7_Esrrg	Sample #	Tag #	Description	Esrrg_Ct1	Esrrg_Ct2	Esrrg_Av. Ct	Rpl30_ Ct1	Rpl30_ Ct2	Rpl30_Av Ct	dCt (Test-control)	ddCt	Fold change
	1	4989	Wt-Sed-1	24.3066	24.5818	24.4442	20.7725	21.1051	20.9388	3.50544	-0.809014	1.75201	4.31445
	2	4923	Wt-Sed-2	24.2302	25.0874	24.6588	20.2489	20.0781	20.1635	4.49529	0.180838	0.882191	4.31445
	3	4915	Wt-Sed-3	24.7079	24.2285	24.4682	20.0639	20.1063	20.0851	4.38308	0.0686298	0.953543	4.31445
	4	4927	Wt-Sed-4	24.2489	24.296	24.2724	19.6728	20.2432	19.958	4.31445	0	1	4.31445
	5	3028	Wt-Run-1	24.4697	24.313	24.3914	20.076	20.076	20.076	4.31538	0.000929341	0.999356	4.31445
	6	4976	Wt-Run-2	24.6052	24.2183	24.4117	20.1152	19.7962	19.9557	4.45602	0.141566	0.906534	4.31445
	7	4973	Wt-Run-3	24.2543	24.2543	24.2543	19.8761	19.8085	19.8423	4.41193	0.0974818	0.934663	4.31445
	8	4997	Wt-Run-4	24.7198	24.3998	24.5598	19.5852	19.6594	19.6223	4.93745	0.622992	0.649323	4.31445
	9	4926	Eko-Sed-1	23.7008	24.1834	23.9421	19.7745	19.9106	19.8426	4.09951	-0.214941	1.16066	4.31445
	10	4919	Eko-Sed-2	25.0642	24.4025	24.7333	19.8971	19.3468	19.6219	5.11138	0.796927	0.575574	4.31445
	11	4913	Eko-Sed-3	25.4319	25.4319	25.4319	19.7188	19.6577	19.6882	5.74369	1.42924	0.371327	4.31445
	12	4931	Eko-Sed-4	24.4861	24.0087	24.2474	20.1974	19.9484	20.0729	4.1745	-0.139955	1.10187	4.31445
	13	4937	Eko-Run-1	24.2792	24.0258	24.1525	19.9963	19.6787	19.8375	4.31501	0.000558519	0.999613	4.31445
	14	4942	Eko-Run-2	24.5685	24.309	24.4387	20.014	19.8103	19.9121	4.52659	0.212137	0.863258	4.31445
	15	4939	Eko-Run-3	24.3115	24.0343	24.1729	19.9551	19.6163	19.7857	4.38719	0.0727365	0.950833	4.31445
	16	4928	Eko-Run-4	24.1872	24.3002	24.2437	20.2578	19.8268	20.0423	4.20138	-0.113074	1.08153	4.31445
#8_Pnpla2	Sample #	Tag #	Description	Pnpla2_Ct1	Pnpla2_Ct2	Pnpla2_Av. Ct	Rpl30_ Ct1	Rpl30_ Ct2	Rpl30_Av Ct	dCt (Test-control)	ddCt	Fold change
	1	4989	Wt-Sed-1	22.6601	22.4172	22.5387	20.7725	21.1051	20.9388	1.59988	-0.558984	1.47323	2.15886
	2	4923	Wt-Sed-2	22.3283	22.4695	22.3989	20.2489	20.0781	20.1635	2.23538	0.0765133	0.948347	2.15886
	3	4915	Wt-Sed-3	22.299	22.3552	22.3271	20.0639	20.1063	20.0851	2.24198	0.0831127	0.944019	2.15886
	4	4927	Wt-Sed-4	22.3335	21.9002	22.1168	19.6728	20.2432	19.958	2.15886	0	1	2.15886
	5	3028	Wt-Run-1	22.0938	22.2587	22.1763	20.076	20.076	20.076	2.10027	-0.058589	1.04145	2.15886
	6	4976	Wt-Run-2	21.5275	22.242	21.8847	20.1152	19.7962	19.9557	1.92904	-0.229823	1.17269	2.15886
	7	4973	Wt-Run-3	22.0417	21.9889	22.0153	19.8761	19.8085	19.8423	2.17297	0.0141111	0.990267	2.15886
	8	4997	Wt-Run-4	22.5113	22.2899	22.4006	19.5852	19.6594	19.6223	2.77827	0.619409	0.650937	2.15886
	9	4926	Eko-Sed-1	21.7036	21.8442	21.7739	19.7745	19.9106	19.8426	1.9313	-0.227564	1.17086	2.15886
	10	4919	Eko-Sed-2	21.6364	21.6111	21.6238	19.8971	19.3468	19.6219	2.00183	-0.157034	1.11499	2.15886
	11	4913	Eko-Sed-3	21.4725	22.2548	21.8637	19.7188	19.6577	19.6882	2.17544	0.0165761	0.988576	2.15886
	12	4931	Eko-Sed-4	21.9224	21.73	21.8262	20.1974	19.9484	20.0729	1.75331	-0.40555	1.32459	2.15886
	13	4937	Eko-Run-1	22.0449	21.8498	21.9474	19.9963	19.6787	19.8375	2.10988	-0.0489787	1.03453	2.15886
	14	4942	Eko-Run-2	22.2458	22.127	22.1864	20.014	19.8103	19.9121	2.27422	0.115354	0.923156	2.15886
	15	4939	Eko-Run-3	21.8362	22.23	22.0331	19.9551	19.6163	19.7857	2.2474	0.0885326	0.940479	2.15886
	16	4928	Eko-Run-4	22.2018	22.1168	22.1593	20.2578	19.8268	20.0423	2.11698	-0.0418823	1.02946	2.15886
#9_Lipe	Sample #	Tag #	Description	Lipe_Ct1	Lipe_Ct2	Lipe_Av. Ct	Rpl30_ Ct1	Rpl30_ Ct2	Rpl30_Av Ct	dCt (Test-control)	ddCt	Fold change
	1	4989	Wt-Sed-1	25.3967	25.1351	25.2659	20.7725	21.1051	20.9388	4.32714	-0.797317	1.73787	5.12446
	2	4923	Wt-Sed-2	25.3832	25.1927	25.288	20.2489	20.0781	20.1635	5.12446	0	1	5.12446
	3	4915	Wt-Sed-3	25.0921	25.6765	25.3843	20.0639	20.1063	20.0851	5.29916	0.174705	0.885949	5.12446
	4	4927	Wt-Sed-4	24.9885	25.4749	25.2317	19.6728	20.2432	19.958	5.27372	0.14926	0.901713	5.12446
	5	3028	Wt-Run-1	25.7715	25.7715	25.7715	20.076	20.076	20.076	5.69554	0.571079	0.673113	5.12446
	6	4976	Wt-Run-2	25.5287	25.5608	25.5448	20.1152	19.7962	19.9557	5.58909	0.464632	0.724656	5.12446
	7	4973	Wt-Run-3	25.0308	25.0063	25.0185	19.8761	19.8085	19.8423	5.17619	0.0517338	0.964776	5.12446
	8	4997	Wt-Run-4	24.6222	24.6929	24.6575	19.5852	19.6594	19.6223	5.0352	-0.0892547	1.06382	5.12446
	9	4926	Eko-Sed-1	24.74	24.74	24.74	19.7745	19.9106	19.8426	4.89744	-0.227014	1.17041	5.12446
	10	4919	Eko-Sed-2	25.0228	24.6209	24.8219	19.8971	19.3468	19.6219	5.19991	0.0754566	0.949042	5.12446
	11	4913	Eko-Sed-3	24.6819	24.748	24.715	19.7188	19.6577	19.6882	5.02676	-0.097698	1.07006	5.12446
	12	4931	Eko-Sed-4	25.1548	24.7906	24.9727	20.1974	19.9484	20.0729	4.89981	-0.224648	1.16849	5.12446
	13	4937	Eko-Run-1	25.3292	25.2237	25.2764	19.9963	19.6787	19.8375	5.43896	0.314505	0.804127	5.12446
	14	4942	Eko-Run-2	25.6457	25.3733	25.5095	20.014	19.8103	19.9121	5.5974	0.472942	0.720494	5.12446
	15	4939	Eko-Run-3	25.1134	24.6882	24.9008	19.9551	19.6163	19.7857	5.11506	-0.00940191	1.00654	5.12446
	16	4928	Eko-Run-4	25.3998	25.167	25.2834	20.2578	19.8268	20.0423	5.24113	0.116673	0.922312	5.12446
#10_Acsl1	Sample #	Tag #	Description	Acsl1_Ct1	Acsl1_Ct2	Acsl1_Av. Ct	Rpl30_ Ct1	Rpl30_ Ct2	Rpl30_Av Ct	dCt (Test-control)	ddCt	Fold change
	1	4989	Wt-Sed-1	22.6115	22.5115	22.5615	20.7725	21.1051	20.9388	1.62273	-0.261208	1.19848	1.88393
	2	4923	Wt-Sed-2	22.2288	22.1905	22.2096	20.2489	20.0781	20.1635	2.04614	0.162203	0.893659	1.88393
	3	4915	Wt-Sed-3	21.9362	22.002	21.9691	20.0639	20.1063	20.0851	1.88393	0	1	1.88393
	4	4927	Wt-Sed-4	21.9149	22.0374	21.9761	19.6728	20.2432	19.958	2.01817	0.134232	0.911155	1.88393
	5	3028	Wt-Run-1	22.859	22.4582	22.6586	20.076	20.076	20.076	2.5826	0.698663	0.616143	1.88393
	6	4976	Wt-Run-2	22.1876	22.0942	22.1409	20.1152	19.7962	19.9557	2.1852	0.301262	0.811542	1.88393
	7	4973	Wt-Run-3	22.0329	21.8284	21.9307	19.8761	19.8085	19.8423	2.08834	0.204404	0.867897	1.88393
	8	4997	Wt-Run-4	22.4985	22.3684	22.4335	19.5852	19.6594	19.6223	2.81112	0.927188	0.525882	1.88393
	9	4926	Eko-Sed-1	21.9094	21.9094	21.9094	19.7745	19.9106	19.8426	2.0668	0.182867	0.880951	1.88393
	10	4919	Eko-Sed-2	21.2654	20.9859	21.1257	19.8971	19.3468	19.6219	1.50374	-0.380194	1.30152	1.88393
	11	4913	Eko-Sed-3	21.8546	21.2936	21.5741	19.7188	19.6577	19.6882	1.88585	0.0019206	0.99867	1.88393
	12	4931	Eko-Sed-4	22.3059	21.977	22.1414	20.1974	19.9484	20.0729	2.06852	0.184587	0.879901	1.88393
	13	4937	Eko-Run-1	22.2103	22.2103	22.2103	19.9963	19.6787	19.8375	2.37283	0.4889	0.712568	1.88393
	14	4942	Eko-Run-2	22.5249	22.3862	22.4555	20.014	19.8103	19.9121	2.54339	0.659459	0.633116	1.88393
	15	4939	Eko-Run-3	21.8454	21.4615	21.6535	19.9551	19.6163	19.7857	1.86777	-0.0161664	1.01127	1.88393
	16	4928	Eko-Run-4	22.309	22.2638	22.2864	20.2578	19.8268	20.0423	2.24407	0.360137	0.779091	1.88393
#11_Acsl6	Sample #	Tag #	Description	Acsl6_Ct1	Acsl6_Ct2	Acsl6_Av. Ct	Rpl30_ Ct1	Rpl30_ Ct2	Rpl30_Av Ct	dCt (Test-control)	ddCt	Fold change
	1	4989	Wt-Sed-1	25.4611	24.8131	25.1371	20.7725	21.1051	20.9388	4.19833	-0.392191	1.31239	4.59052
	2	4923	Wt-Sed-2	24.5512	25.0686	24.8099	20.2489	20.0781	20.1635	4.64638	0.0558578	0.962022	4.59052
	3	4915	Wt-Sed-3	24.7581	24.5932	24.6756	20.0639	20.1063	20.0851	4.59052	0	1	4.59052
	4	4927	Wt-Sed-4	24.7369	24.546	24.6415	19.6728	20.2432	19.958	4.68349	0.0929722	0.937589	4.59052
	5	3028	Wt-Run-1	25.1633	25.1633	25.1633	20.076	20.076	20.076	5.08727	0.496753	0.7087	4.59052
	6	4976	Wt-Run-2	24.5367	24.3521	24.4444	20.1152	19.7962	19.9557	4.48872	-0.101801	1.07311	4.59052
	7	4973	Wt-Run-3	24.6728	24.2735	24.4732	19.8761	19.8085	19.8423	4.63085	0.0403291	0.972433	4.59052
	8	4997	Wt-Run-4	25.1134	24.4622	24.7878	19.5852	19.6594	19.6223	5.16546	0.574942	0.671313	4.59052
	9	4926	Eko-Sed-1	24.0927	24.0927	24.0927	19.7745	19.9106	19.8426	4.2501	-0.340414	1.26612	4.59052
	10	4919	Eko-Sed-2	24.2347	24.1542	24.1944	19.8971	19.3468	19.6219	4.57249	-0.0180268	1.01257	4.59052
	11	4913	Eko-Sed-3	24.332	24.332	24.332	19.7188	19.6577	19.6882	4.64377	0.053251	0.963762	4.59052
	12	4931	Eko-Sed-4	24.3784	24.3658	24.3721	20.1974	19.9484	20.0729	4.29917	-0.291347	1.22378	4.59052
	13	4937	Eko-Run-1	24.5163	24.5048	24.5106	19.9963	19.6787	19.8375	4.6731	0.0825834	0.944365	4.59052
	14	4942	Eko-Run-2	24.4335	24.2395	24.3365	20.014	19.8103	19.9121	4.42437	-0.166148	1.12206	4.59052
	15	4939	Eko-Run-3	24.6122	24.7421	24.6771	19.9551	19.6163	19.7857	4.89142	0.300904	0.811744	4.59052
	16	4928	Eko-Run-4	24.7417	24.66	24.7009	20.2578	19.8268	20.0423	4.65854	0.0680214	0.953945	4.59052
