# Supplementary material for: The muscle specific MEF2Dα2 isoform promotes muscle ketolysis and running capacity in mice
Source: EMBO Rep. 2025 Sep 16;26(21):5216–38. doi: 10.1038/s44319-025-00578-3 (PMC12592725; doi:10.1038/s44319-025-00578-3)
Supplement: Supplementary file 12 — Figure EV3 Source Data [file 44319_2025_578_MOESM12_ESM.zip › Figure EV3/EV3F/Line-1047-RTqPCR-Sed-Run.xlsx]

## Sheet: Sheet1
File Name	20220425_125012_CT018846_sushil.pcrd
Created By User
Notes
ID
Run Started	04/25/2022 20:50:18 UTC
Run Ended	04/25/2022 22:40:28 UTC
Sample Vol	10
Lid Temp	105
Protocol File Name	Unknown.prcl
Plate Setup File Name	DefaultPlate.pltd
Base Serial Number	CT018846
Optical Head Serial Number	786BR04114
CFX Manager Version	3.1.1517.0823.
Well group	All Wells
Amplification step	3
Melt step	5
Well	Cq
A01	20.416
A02	20.7552
A03	17.2502
A04	17.261
A05	21.09
A06	21.1886
A07	22.0236
A08	21.9915
A09	20.3459
A10	20.3121
A11	22.2981
A12	22.1421
A13	20.3769
A14	20.3284
A15	19.1877
A16	19.3894
A17	20.4742
A18	20.2
A19	26.7291
A20	26.1883
A21	26.0127
A22	26.0652
A23	20.0272
A24	19.9689
B01	21.0279		Sample #	Tag #	Description	Glut4		Ldha		Ldhb		Pdk4		Cpt1b		Cpt2		Cd36		Fabp3		Fabp4		Fatp1		Fatp4		Rpl30
B02	20.3248		1	4989	Wt-Sed-1	20.416	20.7552	17.2502	17.261	21.09	21.1886	22.0236	21.9915	20.3459	20.3121	22.2981	22.1421	20.3769	20.3284	19.1877	19.3894	20.4742	20.2	26.7291	26.1883	26.0127	26.0652	20.0272	19.9689
B03	17.124		2	4923	Wt-Sed-2	21.0279	20.3248	17.124	17.0822	21.341	21.3485	21.3912	21.1721	20.0948	20.0547	22.244	22.0381	20.0724	20.208	19.2148	19.1824	20.1886	20.1903	23.6193	26.3623	25.8014	25.7423	20.1402	19.5224
B04	17.0822		3	4915	Wt-Sed-3	20.4601	20.1468	16.5389	16.6641	21.4396	21.4403	20.0663	20.0922	20.0857	20.1098	22.0511	21.7158	20.4625	20.1087	19.1069	19.1068	20.1557	20.0334	25.4846	25.7015	25.2909	25.3504	19.677	19.5754
B05	21.341		4	4927	Wt-Sed-4	20.0579	19.8031	16.5545	16.5666	22.223	22.1535	18.4756	18.6305	20.1054	20.078	22.2403	21.9091	20.1941	20.1941	19.0891	19.0063	20.205	20.0897	25.9443	26.3371	25.0439	25.2787	19.6829	19.3019
B06	21.3485		5	3028	Wt-Run-1	21.0706	20.7522	17.0655	17.0875	22.0614	22.0132	21.0254	21.0254	20.4268	20.9783	22.3489	22.0138	20.6438	20.6438	19.2766	19.3765	20.3214	20.2962	27.401	27.401	26.0954	25.8342	19.7627	19.6857
B07	21.3912		6	4976	Wt-Run-2	20.2508	19.6048	16.4354	16.5263	22.843	22.6348	21.6411	21.7711	20.0896	20.1207	22.1337	22.0471	20.5598	20.5598	19.5523	19.3187	20.3191	20.0048	26.1234	26.3431	25.4405	25.4405	19.8029	19.6212
B08	21.1721		7	4973	Wt-Run-3	20.1931	20.2016	16.6402	16.6575	21.9434	21.8855	20.1139	20.0752	20.0005	20.0833	22.0447	21.7593	20.4478	20.3322	19.1736	18.5658	19.8306	19.7179	25.9683	25.9683	26.6494	25.2552	20.0654	19.576
B09	20.0948		8	4997	Wt-Run-4	19.5501	19.496	16.3733	16.2713	22.2797	22.1804	20.1367	20.2022	20.5685	20.0873	22.0921	22.0949	20.2073	20.2073	19.6396	19.8363	19.8841	19.8534	26.5268	26.4442	26.5682	25.1595	19.4176	19.1448
B10	20.0547		9	4926	Eko-Sed-1	19.8645	20.1986	16.4204	16.4234	21.8292	21.5907	20.5753	20.738	20.1521	20.1371	23.7006	21.695	20.1361	20.2597	18.7404	18.7389	20.1249	19.9951	25.6313	25.6313	25.2759	25.1714	19.4124	20.3299
B11	22.244		10	4919	Eko-Sed-2	19.8003	20.0814	16.3675	16.5377	21.0927	20.8874	18.6785	19.0838	19.6332	19.6376	21.4636	21.2233	19.6291	20.401	17.6936	17.4983	19.875	19.7098	25.3572	25.3044	25.0537	25.0434	19.4923	19.6227
B12	22.0381		11	4913	Eko-Sed-3	20.1401	19.7901	16.3364	16.3224	21.3062	21.3521	19.2645	19.5479	19.8671	19.9049	21.9287	21.3532	20.3542	19.2677	18.542	18.625	19.8338	19.4248	25.394	25.1352	25.3548	25.3548	19.3827	19.1592
B13	20.0724		12	4931	Eko-Sed-4	20.0687	19.8658	16.3895	16.5575	21.6381	22.0122	20.31	20.3671	20.0468	20.2379	22.4447	21.7738	20.6529	20.7905	19.1525	19.0336	20.2098	20.0895	26.3598	26.1912	25.1434	25.1434	19.7868	19.4522
B14	20.208		13	4937	Eko-Run-1	19.9553	19.7746	16.2322	16.3792	21.2826	21.6265	20.7218	20.4019	20.2159	20.1797	22.0024	21.7651	20.6839	20.139	19.1351	19.1485	20.1577	19.9653	26.4446	26.137	25.6091	25.3234	19.3913	19.2567
B15	19.2148		14	4942	Eko-Run-2	20.2773	20.4895	16.503	16.381	22.4256	22.2335	21.5426	21.4996	20.2005	20.3912	22.1493	21.8633	21.1181	20.7698	19.2743	19.2743	20.6713	20.4982	26.7686	26.7686	25.6066	25.6093	19.8424	19.4519
B16	19.1824		15	4939	Eko-Run-3	20.1	20.0843	16.1343	16.244	22.1879	21.9977	18.4631	19.001	20.1663	20.173	21.7655	21.3192	21.1076	20.0218	18.5157	18.5146	19.7235	19.7006	25.6181	25.7941	25.7309	25.4407	19.5574	19.2402
B17	20.1886		16	4928	Eko-Run-4	19.781	20.2289	16.2964	16.4607	22.2223	22.2223	19.5162	19.616	20.1556	20.1259	20.8361	22.0855	20.1994	20.3411	19.2904	19.3965	20.2984	20.3942	26.1287	26.455	25.2961	25.4234	19.8315	19.7134
B18	20.1903
B19	23.6193
B20	26.3623
B21	25.8014
B22	25.7423
B23	20.1402
B24	19.5224
C01	20.4601
C02	20.1468
C03	16.5389
C04	16.6641
C05	21.4396
C06	21.4403
C07	20.0663
C08	20.0922
C09	20.0857
C10	20.1098
C11	22.0511
C12	21.7158
C13	20.4625
C14	20.1087
C15	19.1069
C16	19.1068
C17	20.1557
C18	20.0334
C19	25.4846
C20	25.7015
C21	25.2909
C22	25.3504
C23	19.677
C24	19.5754
D01	20.0579
D02	19.8031
D03	16.5545
D04	16.5666
D05	22.223
D06	22.1535
D07	18.4756
D08	18.6305
D09	20.1054
D10	20.078
D11	22.2403
D12	21.9091
D13	21.0865
D14	20.1941
D15	19.0891
D16	19.0063
D17	20.205
D18	20.0897
D19	25.9443
D20	26.3371
D21	25.0439
D22	25.2787
D23	19.6829
D24	19.3019
E01	21.0706
E02	20.7522
E03	17.0655
E04	17.0875
E05	22.0614
E06	22.0132
E07	21.0254
E08	22.0544
E09	20.4268
E10	20.9783
E11	22.3489
E12	22.0138
E13	20.6438
E14	12.5888
E15	19.2766
E16	19.3765
E17	20.3214
E18	20.2962
E19	28.514
E20	27.401
E21	26.0954
E22	25.8342
E23	19.7627
E24	19.6857
F01	20.2508
F02	19.6048
F03	16.4354
F04	16.5263
F05	22.843
F06	22.6348
F07	21.6411
F08	21.7711
F09	20.0896
F10	20.1207
F11	22.1337
F12	22.0471
F13	21.7926
F14	20.5598
F15	19.5523
F16	19.3187
F17	20.3191
F18	20.0048
F19	26.1234
F20	26.3431
F21	12.5276
F22	25.4405
F23	19.8029
F24	19.6212
G01	20.1931
G02	20.2016
G03	16.6402
G04	16.6575
G05	21.9434
G06	21.8855
G07	20.1139
G08	20.0752
G09	20.0005
G10	20.0833
G11	22.0447
G12	21.7593
G13	20.4478
G14	20.3322
G15	19.1736
G16	18.5658
G17	19.8306
G18	19.7179
G19	27.5684
G20	25.9683
G21	26.6494
G22	25.2552
G23	20.0654
G24	19.576
H01	19.5501
H02	19.496
H03	16.3733
H04	16.2713
H05	22.2797
H06	22.1804
H07	20.1367
H08	20.2022
H09	20.5685
H10	20.0873
H11	22.0921
H12	22.0949
H13	20.2073
H14	21.9006
H15	19.6396
H16	19.8363
H17	19.8841
H18	19.8534
H19	26.5268
H20	26.4442
H21	26.5682
H22	25.1595
H23	19.4176
H24	19.1448
I01	19.8645
I02	20.1986
I03	16.4204
I04	16.4234
I05	21.8292
I06	21.5907
I07	20.5753
I08	20.738
I09	20.1521
I10	20.1371
I11	23.7006
I12	21.695
I13	20.1361
I14	20.2597
I15	18.7404
I16	18.7389
I17	20.1249
I18	19.9951
I19	27.3786
I20	25.6313
I21	25.2759
I22	25.1714
I23	19.4124
I24	20.3299
J01	19.8003
J02	20.0814
J03	16.3675
J04	16.5377
J05	21.0927
J06	20.8874
J07	18.6785
J08	19.0838
J09	19.6332
J10	19.6376
J11	21.4636
J12	21.2233
J13	19.6291
J14	20.401
J15	17.6936
J16	17.4983
J17	19.875
J18	19.7098
J19	25.3572
J20	25.3044
J21	25.0537
J22	25.0434
J23	19.4923
J24	19.6227
K01	20.1401
K02	19.7901
K03	16.3364
K04	16.3224
K05	21.3062
K06	21.3521
K07	19.2645
K08	19.5479
K09	19.8671
K10	19.9049
K11	21.9287
K12	21.3532
K13	20.3542
K14	19.2677
K15	18.542
K16	18.625
K17	19.8338
K18	19.4248
K19	25.394
K20	25.1352
K21	25.3548
K22	27.3853
K23	19.3827
K24	19.1592
L01	20.0687
L02	19.8658
L03	16.3895
L04	16.5575
L05	21.6381
L06	22.0122
L07	20.31
L08	20.3671
L09	20.0468
L10	20.2379
L11	22.4447
L12	21.7738
L13	20.6529
L14	20.7905
L15	19.1525
L16	19.0336
L17	20.2098
L18	20.0895
L19	26.3598
L20	26.1912
L21	17.517
L22	25.1434
L23	19.7868
L24	19.4522
M01	19.9553
M02	19.7746
M03	16.2322
M04	16.3792
M05	21.2826
M06	21.6265
M07	20.7218
M08	20.4019
M09	20.2159
M10	20.1797
M11	22.0024
M12	21.7651
M13	20.6839
M14	20.139
M15	19.1351
M16	19.1485
M17	20.1577
M18	19.9653
M19	26.4446
M20	26.137
M21	25.6091
M22	25.3234
M23	19.3913
M24	19.2567
N01	20.2773
N02	20.4895
N03	16.503
N04	16.381
N05	22.4256
N06	22.2335
N07	21.5426
N08	21.4996
N09	20.2005
N10	20.3912
N11	22.1493
N12	21.8633
N13	21.1181
N14	20.7698
N15	20.6146
N16	19.2743
N17	20.6713
N18	20.4982
N19	26.7686
N20	30.3164
N21	25.6066
N22	25.6093
N23	19.8424
N24	19.4519
O01	20.1
O02	20.0843
O03	16.1343
O04	16.244
O05	22.1879
O06	21.9977
O07	18.4631
O08	19.001
O09	20.1663
O10	20.173
O11	21.7655
O12	21.3192
O13	21.1076
O14	20.0218
O15	18.5157
O16	18.5146
O17	19.7235
O18	19.7006
O19	25.6181
O20	25.7941
O21	25.7309
O22	25.4407
O23	19.5574
O24	19.2402
P01	19.781
P02	20.2289
P03	16.2964
P04	16.4607
P05	22.2223
P06	23.2109
P07	19.5162
P08	19.616
P09	20.1556
P10	20.1259
P11	20.8361
P12	22.0855
P13	20.1994
P14	20.3411
P15	19.2904
P16	19.3965
P17	20.2984
P18	20.3942
P19	26.1287
P20	26.455
P21	25.2961
P22	25.4234
P23	19.8315
P24	19.7134

## Sheet: 20220425_125012_CT018846_sushil
#1_Glut4	S. No.	Tag #	Description	Glut4_Ct1	Glut4_Ct2	Glut4_Av. Ct	Rpl30_ Ct1	Rpl30_ Ct2	Rpl30_Av Ct	dCt (Test-control)	ddCt	Fold change
	1	4989	Wt-Sed-1	20.416	20.7552	20.5856	20.0272	19.9689	19.998	0.587564	-0.0897154	1.06416	0.677279
	2	4923	Wt-Sed-2	21.0279	20.3248	20.6763	20.1402	19.5224	19.8313	0.845073	0.167794	0.890203	0.677279
	3	4915	Wt-Sed-3	20.4601	20.1468	20.3035	19.677	19.5754	19.6262	0.677279	0	1	0.677279
	4	4927	Wt-Sed-4	20.0579	19.8031	19.9305	19.6829	19.3019	19.4924	0.438126	-0.239153	1.1803	0.677279
	5	3028	Wt-Run-1	21.0706	20.7522	20.9114	19.7627	19.6857	19.7242	1.18722	0.509946	0.702249	0.677279
	6	4976	Wt-Run-2	20.2508	19.6048	19.9278	19.8029	19.6212	19.712	0.215769	-0.46151	1.37698	0.677279
	7	4973	Wt-Run-3	20.1931	20.2016	20.1973	20.0654	19.576	19.8207	0.376655	-0.300624	1.23168	0.677279
	8	4997	Wt-Run-4	19.5501	19.496	19.523	19.4176	19.1448	19.2812	0.241801	-0.435478	1.35236	0.677279
	9	4926	Eko-Sed-1	19.8645	20.1986	20.0316	19.4124	20.3299	19.8712	0.160404	-0.516875	1.43085	0.677279
	10	4919	Eko-Sed-2	19.8003	20.0814	19.9408	19.4923	19.6227	19.5575	0.383309	-0.29397	1.22601	0.677279
	11	4913	Eko-Sed-3	20.1401	19.7901	19.9651	19.3827	19.1592	19.2709	0.694168	0.0168892	0.988362	0.677279
	12	4931	Eko-Sed-4	20.0687	19.8658	19.9672	19.7868	19.4522	19.6195	0.347706	-0.329573	1.25664	0.677279
	13	4937	Eko-Run-1	19.9553	19.7746	19.8649	19.3913	19.2567	19.324	0.540959	-0.13632	1.0991	0.677279
	14	4942	Eko-Run-2	20.2773	20.4895	20.3834	19.8424	19.4519	19.6472	0.736204	0.0589249	0.959979	0.677279
	15	4939	Eko-Run-3	20.1	20.0843	20.0921	19.5574	19.2402	19.3988	0.693337	0.016058	0.988931	0.677279
	16	4928	Eko-Run-4	19.781	20.2289	20.005	19.8315	19.7134	19.7725	0.23248	-0.444799	1.36112	0.677279
#2_Ldha	S. No.	Tag #	Description	Ldha_Ct1	Ldha_Ct2	Ldha_Av. Ct	Rpl30_ Ct1	Rpl30_ Ct2	Rpl30_Av Ct	dCt (Test-control)	ddCt	Fold change
	1	4989	Wt-Sed-1	17.2502	17.261	17.2556	20.0272	19.9689	19.998	-2.7424	0.189459	0.876934	-2.93186
	2	4923	Wt-Sed-2	17.124	17.0822	17.1031	20.1402	19.5224	19.8313	-2.72816	0.203698	0.868322	-2.93186
	3	4915	Wt-Sed-3	16.5389	16.6641	16.6015	19.677	19.5754	19.6262	-3.02468	-0.0928173	1.06645	-2.93186
	4	4927	Wt-Sed-4	16.5545	16.5666	16.5605	19.6829	19.3019	19.4924	-2.93186	0	1	-2.93186
	5	3028	Wt-Run-1	17.0655	17.0875	17.0765	19.7627	19.6857	19.7242	-2.6477	0.284167	0.821215	-2.93186
	6	4976	Wt-Run-2	16.4354	16.5263	16.4808	19.8029	19.6212	19.712	-3.23118	-0.299318	1.23056	-2.93186
	7	4973	Wt-Run-3	16.6402	16.6575	16.6488	20.0654	19.576	19.8207	-3.17184	-0.23998	1.18098	-2.93186
	8	4997	Wt-Run-4	16.3733	16.2713	16.3223	19.4176	19.1448	19.2812	-2.95893	-0.0270699	1.01894	-2.93186
	9	4926	Eko-Sed-1	16.4204	16.4234	16.4219	19.4124	20.3299	19.8712	-3.44925	-0.517383	1.43136	-2.93186
	10	4919	Eko-Sed-2	16.3675	16.5377	16.4526	19.4923	19.6227	19.5575	-3.10491	-0.173051	1.12744	-2.93186
	11	4913	Eko-Sed-3	16.3364	16.3224	16.3294	19.3827	19.1592	19.2709	-2.94158	-0.00972195	1.00676	-2.93186
	12	4931	Eko-Sed-4	16.3895	16.5575	16.4735	19.7868	19.4522	19.6195	-3.14601	-0.214143	1.16001	-2.93186
	13	4937	Eko-Run-1	16.2322	16.3792	16.3057	19.3913	19.2567	19.324	-3.01829	-0.0864314	1.06174	-2.93186
	14	4942	Eko-Run-2	16.503	16.381	16.442	19.8424	19.4519	19.6472	-3.20518	-0.273315	1.20858	-2.93186
	15	4939	Eko-Run-3	16.1343	16.244	16.1891	19.5574	19.2402	19.3988	-3.20966	-0.277802	1.21235	-2.93186
	16	4928	Eko-Run-4	16.2964	16.4607	16.3786	19.8315	19.7134	19.7725	-3.3939	-0.462039	1.37749	-2.93186
#3_Ldhb	S. No.	Tag #	Description	Ldhb_Ct1	Ldhb_Ct2	Ldhb_Av. Ct	Rpl30_ Ct1	Rpl30_ Ct2	Rpl30_Av Ct	dCt (Test-control)	ddCt	Fold change
	1	4989	Wt-Sed-1	21.09	21.1886	21.1393	20.0272	19.9689	19.998	1.14124	-0.672503	1.59384	1.81375
	2	4923	Wt-Sed-2	21.341	21.3485	21.3447	20.1402	19.5224	19.8313	1.51345	-0.300301	1.2314	1.81375
	3	4915	Wt-Sed-3	21.4396	21.4403	21.44	19.677	19.5754	19.6262	1.81375	0	1	1.81375
	4	4927	Wt-Sed-4	22.223	22.1535	22.1882	19.6829	19.3019	19.4924	2.69587	0.882123	0.542568	1.81375
	5	3028	Wt-Run-1	22.0614	22.0132	22.0373	19.7627	19.6857	19.7242	2.31312	0.499372	0.707415	1.81375
	6	4976	Wt-Run-2	22.843	22.6348	22.7389	19.8029	19.6212	19.712	3.0269	1.21315	0.431326	1.81375
	7	4973	Wt-Run-3	21.9434	21.8855	21.9145	20.0654	19.576	19.8207	2.0938	0.280048	0.823563	1.81375
	8	4997	Wt-Run-4	22.2797	22.1804	22.23	19.4176	19.1448	19.2812	2.94877	1.13503	0.455326	1.81375
	9	4926	Eko-Sed-1	21.8292	21.5907	21.71	19.4124	20.3299	19.8712	1.8388	0.0250563	0.982782	1.81375
	10	4919	Eko-Sed-2	21.0927	20.8874	20.99	19.4923	19.6227	19.5575	1.43253	-0.381219	1.30244	1.81375
	11	4913	Eko-Sed-3	21.3062	21.3521	21.3291	19.3827	19.1592	19.2709	2.05821	0.244461	0.844131	1.81375
	12	4931	Eko-Sed-4	21.6381	22.0122	21.8252	19.7868	19.4522	19.6195	2.20564	0.391893	0.762129	1.81375
	13	4937	Eko-Run-1	21.2826	21.6265	21.4545	19.3913	19.2567	19.324	2.13055	0.316799	0.802849	1.81375
	14	4942	Eko-Run-2	22.4256	22.2335	22.3296	19.8424	19.4519	19.6472	2.68239	0.868647	0.54766	1.81375
	15	4939	Eko-Run-3	22.1879	21.9977	22.0928	19.5574	19.2402	19.3988	2.69399	0.880241	0.543277	1.81375
	16	4928	Eko-Run-4	22.2223	22.2223	22.2223	19.8315	19.7134	19.7725	2.44983	0.636084	0.643457	1.81375
#4_Pdk4	S. No.	Tag #	Description	Pdk4_Ct1	Pdk4_Ct2	Pdk4_Av. Ct	Rpl30_ Ct1	Rpl30_ Ct2	Rpl30_Av Ct	dCt (Test-control)	ddCt	Fold change
	1	4989	Wt-Sed-1	22.0236	21.9915	22.0075	20.0272	19.9689	19.998	2.0095	1.55649	0.339978	0.453017
	2	4923	Wt-Sed-2	21.3912	21.1721	21.2817	20.1402	19.5224	19.8313	1.45039	0.997373	0.500911	0.453017
	3	4915	Wt-Sed-3	20.0663	20.0922	20.0792	19.677	19.5754	19.6262	0.453017	0	1	0.453017
	4	4927	Wt-Sed-4	18.4756	18.6305	18.5531	19.6829	19.3019	19.4924	-0.939306	-1.39232	2.62501	0.453017
	5	3028	Wt-Run-1	21.0254	21.0254	21.0254	19.7627	19.6857	19.7242	1.3012	0.848179	0.555486	0.453017
	6	4976	Wt-Run-2	21.6411	21.7711	21.7061	19.8029	19.6212	19.712	1.99411	1.5411	0.343624	0.453017
	7	4973	Wt-Run-3	20.1139	20.0752	20.0946	20.0654	19.576	19.8207	0.273873	-0.179144	1.13221	0.453017
	8	4997	Wt-Run-4	20.1367	20.2022	20.1695	19.4176	19.1448	19.2812	0.888232	0.435214	0.739584	0.453017
	9	4926	Eko-Sed-1	20.5753	20.738	20.6567	19.4124	20.3299	19.8712	0.78553	0.332512	0.794152	0.453017
	10	4919	Eko-Sed-2	18.6785	19.0838	18.8812	19.4923	19.6227	19.5575	-0.676344	-1.12936	2.18762	0.453017
	11	4913	Eko-Sed-3	19.2645	19.5479	19.4062	19.3827	19.1592	19.2709	0.135237	-0.31778	1.24641	0.453017
	12	4931	Eko-Sed-4	20.31	20.3671	20.3386	19.7868	19.4522	19.6195	0.719072	0.266055	0.831591	0.453017
	13	4937	Eko-Run-1	20.7218	20.4019	20.5618	19.3913	19.2567	19.324	1.23783	0.784817	0.580426	0.453017
	14	4942	Eko-Run-2	21.5426	21.4996	21.5211	19.8424	19.4519	19.6472	1.87396	1.42094	0.373468	0.453017
	15	4939	Eko-Run-3	18.4631	19.001	18.732	19.5574	19.2402	19.3988	-0.666754	-1.11977	2.17312	0.453017
	16	4928	Eko-Run-4	19.5162	19.616	19.5661	19.8315	19.7134	19.7725	-0.206383	-0.6594	1.57943	0.453017
#5_Cpt1b	S. No.	Tag #	Description	Cpt1b_Ct1	Cpt1b_Ct2	Cpt1b_Av. Ct	Rpl30_ Ct1	Rpl30_ Ct2	Rpl30_Av Ct	dCt (Test-control)	ddCt	Fold change
	1	4989	Wt-Sed-1	20.3459	20.3121	20.329	20.0272	19.9689	19.998	0.331006	-0.140555	1.10233	0.471561
	2	4923	Wt-Sed-2	20.0948	20.0547	20.0748	20.1402	19.5224	19.8313	0.243508	-0.228053	1.17125	0.471561
	3	4915	Wt-Sed-3	20.0857	20.1098	20.0978	19.677	19.5754	19.6262	0.471561	0	1	0.471561
	4	4927	Wt-Sed-4	20.1054	20.078	20.0917	19.6829	19.3019	19.4924	0.599334	0.127773	0.915243	0.471561
	5	3028	Wt-Run-1	20.4268	20.9783	20.7026	19.7627	19.6857	19.7242	0.978366	0.506805	0.703779	0.471561
	6	4976	Wt-Run-2	20.0896	20.1207	20.1051	19.8029	19.6212	19.712	0.393104	-0.0784567	1.05589	0.471561
	7	4973	Wt-Run-3	20.0005	20.0833	20.0419	20.0654	19.576	19.8207	0.221228	-0.250333	1.18948	0.471561
	8	4997	Wt-Run-4	20.5685	20.0873	20.3279	19.4176	19.1448	19.2812	1.04663	0.575067	0.671255	0.471561
	9	4926	Eko-Sed-1	20.1521	20.1371	20.1446	19.4124	20.3299	19.8712	0.273408	-0.198152	1.14723	0.471561
	10	4919	Eko-Sed-2	19.6332	19.6376	19.6354	19.4923	19.6227	19.5575	0.0778937	-0.393667	1.31373	0.471561
	11	4913	Eko-Sed-3	19.8671	19.9049	19.886	19.3827	19.1592	19.2709	0.615091	0.14353	0.905301	0.471561
	12	4931	Eko-Sed-4	20.0468	20.2379	20.1424	19.7868	19.4522	19.6195	0.522869	0.0513079	0.965061	0.471561
	13	4937	Eko-Run-1	20.2159	20.1797	20.1978	19.3913	19.2567	19.324	0.873776	0.402215	0.756695	0.471561
	14	4942	Eko-Run-2	20.2005	20.3912	20.2959	19.8424	19.4519	19.6472	0.648684	0.177124	0.884465	0.471561
	15	4939	Eko-Run-3	20.1663	20.173	20.1696	19.5574	19.2402	19.3988	0.770818	0.299257	0.812671	0.471561
	16	4928	Eko-Run-4	20.1556	20.1259	20.1408	19.8315	19.7134	19.7725	0.368294	-0.103267	1.0742	0.471561
#6_Cpt2	S. No.	Tag #	Description	Cpt2_Ct1	Cpt2_Ct2	Cpt2_Av. Ct	Rpl30_ Ct1	Rpl30_ Ct2	Rpl30_Av Ct	dCt (Test-control)	ddCt	Fold change
	1	4989	Wt-Sed-1	22.2981	22.1421	22.2201	20.0272	19.9689	19.998	2.22207	-0.0351561	1.02467	2.25723
	2	4923	Wt-Sed-2	22.244	22.0381	22.141	20.1402	19.5224	19.8313	2.30977	0.0525402	0.964237	2.25723
	3	4915	Wt-Sed-3	22.0511	21.7158	21.8834	19.677	19.5754	19.6262	2.25723	0	1	2.25723
	4	4927	Wt-Sed-4	22.2403	21.9091	22.0747	19.6829	19.3019	19.4924	2.58235	0.325121	0.798231	2.25723
	5	3028	Wt-Run-1	22.3489	22.0138	22.1813	19.7627	19.6857	19.7242	2.45712	0.199891	0.870616	2.25723
	6	4976	Wt-Run-2	22.1337	22.0471	22.0904	19.8029	19.6212	19.712	2.37834	0.121112	0.919479	2.25723
	7	4973	Wt-Run-3	22.0447	21.7593	21.902	20.0654	19.576	19.8207	2.08133	-0.175897	1.12967	2.25723
	8	4997	Wt-Run-4	22.0921	22.0949	22.0935	19.4176	19.1448	19.2812	2.81226	0.555034	0.680641	2.25723
	9	4926	Eko-Sed-1	23.7006	21.695	22.6978	19.4124	20.3299	19.8712	2.82666	0.569433	0.673882	2.25723
	10	4919	Eko-Sed-2	21.4636	21.2233	21.3434	19.4923	19.6227	19.5575	1.7859	-0.47133	1.38639	2.25723
	11	4913	Eko-Sed-3	21.9287	21.3532	21.6409	19.3827	19.1592	19.2709	2.36998	0.112751	0.924823	2.25723
	12	4931	Eko-Sed-4	22.4447	21.7738	22.1092	19.7868	19.4522	19.6195	2.48973	0.2325	0.851159	2.25723
	13	4937	Eko-Run-1	22.0024	21.7651	21.8837	19.3913	19.2567	19.324	2.55976	0.302528	0.810831	2.25723
	14	4942	Eko-Run-2	22.1493	21.8633	22.0063	19.8424	19.4519	19.6472	2.35914	0.10191	0.931799	2.25723
	15	4939	Eko-Run-3	21.7655	21.3192	21.5424	19.5574	19.2402	19.3988	2.14358	-0.113653	1.08196	2.25723
	16	4928	Eko-Run-4	20.8361	22.0855	21.4608	19.8315	19.7134	19.7725	1.6883	-0.568924	1.48342	2.25723
#7_CD36	S. No.	Tag #	Description	Cd36_Ct1	Cd36_Ct2	Cd36_Av. Ct	Rpl30_ Ct1	Rpl30_ Ct2	Rpl30_Av Ct	dCt (Test-control)	ddCt	Fold change
	1	4989	Wt-Sed-1	20.3769	20.3284	20.3527	20.0272	19.9689	19.998	0.354623	0	1	0.354623
	2	4923	Wt-Sed-2	20.0724	20.208	20.1402	20.1402	19.5224	19.8313	0.308933	-0.0456897	1.03218	0.354623
	3	4915	Wt-Sed-3	20.4625	20.1087	20.2856	19.677	19.5754	19.6262	0.6594	0.304777	0.809567	0.354623
	4	4927	Wt-Sed-4	20.1941	20.1941	20.1941	19.6829	19.3019	19.4924	0.701695	0.347072	0.786178	0.354623
	5	3028	Wt-Run-1	20.6438	20.6438	20.6438	19.7627	19.6857	19.7242	0.919631	0.565008	0.675951	0.354623
	6	4976	Wt-Run-2	20.5598	20.5598	20.5598	19.8029	19.6212	19.712	0.847729	0.493106	0.710494	0.354623
	7	4973	Wt-Run-3	20.4478	20.3322	20.39	20.0654	19.576	19.8207	0.569356	0.214733	0.861706	0.354623
	8	4997	Wt-Run-4	20.2073	20.2073	20.2073	19.4176	19.1448	19.2812	0.926107	0.571485	0.672924	0.354623
	9	4926	Eko-Sed-1	20.1361	20.2597	20.1979	19.4124	20.3299	19.8712	0.326745	-0.0278777	1.01951	0.354623
	10	4919	Eko-Sed-2	19.6291	20.401	20.015	19.4923	19.6227	19.5575	0.457531	0.102909	0.931154	0.354623
	11	4913	Eko-Sed-3	20.3542	19.2677	19.8109	19.3827	19.1592	19.2709	0.540004	0.185381	0.879417	0.354623
	12	4931	Eko-Sed-4	20.6529	20.7905	20.7217	19.7868	19.4522	19.6195	1.10222	0.747599	0.595594	0.354623
	13	4937	Eko-Run-1	20.6839	20.139	20.4114	19.3913	19.2567	19.324	1.08742	0.732799	0.601735	0.354623
	14	4942	Eko-Run-2	21.1181	20.7698	20.944	19.8424	19.4519	19.6472	1.29681	0.942186	0.520444	0.354623
	15	4939	Eko-Run-3	21.1076	20.0218	20.5647	19.5574	19.2402	19.3988	1.16591	0.811284	0.569875	0.354623
	16	4928	Eko-Run-4	20.1994	20.3411	20.2702	19.8315	19.7134	19.7725	0.497738	0.143116	0.905561	0.354623
#8_Fabp3	S. No.	Tag #	Description	Fabp3_Ct1	Fabp3_Ct2	Fabp3_Av. Ct	Rpl30_ Ct1	Rpl30_ Ct2	Rpl30_Av Ct	dCt (Test-control)	ddCt	Fold change
	1	4989	Wt-Sed-1	19.1877	19.3894	19.2886	20.0272	19.9689	19.998	-0.709484	-0.190126	1.14086	-0.519358
	2	4923	Wt-Sed-2	19.2148	19.1824	19.1986	20.1402	19.5224	19.8313	-0.632669	-0.113311	1.08171	-0.519358
	3	4915	Wt-Sed-3	19.1069	19.1068	19.1069	19.677	19.5754	19.6262	-0.519358	0	1	-0.519358
	4	4927	Wt-Sed-4	19.0891	19.0063	19.0477	19.6829	19.3019	19.4924	-0.444679	0.0746793	0.949553	-0.519358
	5	3028	Wt-Run-1	19.2766	19.3765	19.3265	19.7627	19.6857	19.7242	-0.397658	0.1217	0.919104	-0.519358
	6	4976	Wt-Run-2	19.5523	19.3187	19.4355	19.8029	19.6212	19.712	-0.276515	0.242843	0.845079	-0.519358
	7	4973	Wt-Run-3	19.1736	18.5658	18.8697	20.0654	19.576	19.8207	-0.951017	-0.431659	1.34878	-0.519358
	8	4997	Wt-Run-4	19.6396	19.8363	19.738	19.4176	19.1448	19.2812	0.456719	0.976077	0.50836	-0.519358
	9	4926	Eko-Sed-1	18.7404	18.7389	18.7396	19.4124	20.3299	19.8712	-1.13152	-0.612167	1.52855	-0.519358
	10	4919	Eko-Sed-2	17.6936	17.4983	17.596	19.4923	19.6227	19.5575	-1.96157	-1.44221	2.71736	-0.519358
	11	4913	Eko-Sed-3	18.542	18.625	18.5835	19.3827	19.1592	19.2709	-0.687408	-0.16805	1.12354	-0.519358
	12	4931	Eko-Sed-4	19.1525	19.0336	19.0931	19.7868	19.4522	19.6195	-0.526459	-0.0071006	1.00493	-0.519358
	13	4937	Eko-Run-1	19.1351	19.1485	19.1418	19.3913	19.2567	19.324	-0.182177	0.337181	0.791587	-0.519358
	14	4942	Eko-Run-2	19.2743	19.2743	19.2743	19.8424	19.4519	19.6472	-0.372875	0.146483	0.90345	-0.519358
	15	4939	Eko-Run-3	18.5157	18.5146	18.5152	19.5574	19.2402	19.3988	-0.883639	-0.364281	1.28724	-0.519358
	16	4928	Eko-Run-4	19.2904	19.3965	19.3435	19.8315	19.7134	19.7725	-0.429018	0.0903403	0.939301	-0.519358
#9_Fabp4	S. No.	Tag #	Description	Fabp4_Ct1	Fabp4_Ct2	Fabp4_Av. Ct	Rpl30_ Ct1	Rpl30_ Ct2	Rpl30_Av Ct	dCt (Test-control)	ddCt	Fold change
	1	4989	Wt-Sed-1	20.4742	20.2	20.3371	20.0272	19.9689	19.998	0.339048	-0.129299	1.09376	0.468347
	2	4923	Wt-Sed-2	20.1886	20.1903	20.1894	20.1402	19.5224	19.8313	0.358172	-0.110175	1.07936	0.468347
	3	4915	Wt-Sed-3	20.1557	20.0334	20.0946	19.677	19.5754	19.6262	0.468347	0	1	0.468347
	4	4927	Wt-Sed-4	20.205	20.0897	20.1473	19.6829	19.3019	19.4924	0.654952	0.186605	0.878671	0.468347
	5	3028	Wt-Run-1	20.3214	20.2962	20.3088	19.7627	19.6857	19.7242	0.584607	0.116261	0.922576	0.468347
	6	4976	Wt-Run-2	20.3191	20.0048	20.1619	19.8029	19.6212	19.712	0.449919	-0.0184282	1.01286	0.468347
	7	4973	Wt-Run-3	19.8306	19.7179	19.7742	20.0654	19.576	19.8207	-0.0464299	-0.514777	1.42877	0.468347
	8	4997	Wt-Run-4	19.8841	19.8534	19.8687	19.4176	19.1448	19.2812	0.587473	0.119126	0.920745	0.468347
	9	4926	Eko-Sed-1	20.1249	19.9951	20.06	19.4124	20.3299	19.8712	0.188862	-0.279485	1.21376	0.468347
	10	4919	Eko-Sed-2	19.875	19.7098	19.7924	19.4923	19.6227	19.5575	0.234922	-0.233425	1.17562	0.468347
	11	4913	Eko-Sed-3	19.8338	19.4248	19.6293	19.3827	19.1592	19.2709	0.358357	-0.10999	1.07922	0.468347
	12	4931	Eko-Sed-4	20.2098	20.0895	20.1496	19.7868	19.4522	19.6195	0.530134	0.0617872	0.958076	0.468347
	13	4937	Eko-Run-1	20.1577	19.9653	20.0615	19.3913	19.2567	19.324	0.737533	0.269187	0.829787	0.468347
	14	4942	Eko-Run-2	20.6713	20.4982	20.5848	19.8424	19.4519	19.6472	0.937595	0.469248	0.722341	0.468347
	15	4939	Eko-Run-3	19.7235	19.7006	19.712	19.5574	19.2402	19.3988	0.313243	-0.155104	1.1135	0.468347
	16	4928	Eko-Run-4	20.2984	20.3942	20.3463	19.8315	19.7134	19.7725	0.573823	0.105476	0.929498	0.468347
#10_Fatp1	S. No.	Tag #	Description	Fatp1_Ct1	Fatp1_Ct2	Fatp1_Av. Ct	Rpl30_ Ct1	Rpl30_ Ct2	Rpl30_Av Ct	dCt (Test-control)	ddCt	Fold change
	1	4989	Wt-Sed-1	26.7291	26.1883	26.4587	20.0272	19.9689	19.998	6.4607	0.493877	0.710114	5.96682
	2	4923	Wt-Sed-2	23.6193	26.3623	24.9908	20.1402	19.5224	19.8313	5.15954	-0.807277	1.74991	5.96682
	3	4915	Wt-Sed-3	25.4846	25.7015	25.593	19.677	19.5754	19.6262	5.96682	0	1	5.96682
	4	4927	Wt-Sed-4	25.9443	26.3371	26.1407	19.6829	19.3019	19.4924	6.64832	0.681495	0.623519	5.96682
	5	3028	Wt-Run-1	27.401	27.401	27.401	19.7627	19.6857	19.7242	7.67681	1.70998	0.305663	5.96682
	6	4976	Wt-Run-2	26.1234	26.3431	26.2332	19.8029	19.6212	19.712	6.52123	0.554406	0.680937	5.96682
	7	4973	Wt-Run-3	25.9683	25.9683	25.9683	20.0654	19.576	19.8207	6.14765	0.180833	0.882194	5.96682
	8	4997	Wt-Run-4	26.5268	26.4442	26.4855	19.4176	19.1448	19.2812	7.20426	1.23743	0.424126	5.96682
	9	4926	Eko-Sed-1	25.6313	25.6313	25.6313	19.4124	20.3299	19.8712	5.76014	-0.20668	1.15403	5.96682
	10	4919	Eko-Sed-2	25.3572	25.3044	25.3308	19.4923	19.6227	19.5575	5.77328	-0.193536	1.14356	5.96682
	11	4913	Eko-Sed-3	25.394	25.1352	25.2646	19.3827	19.1592	19.2709	5.99366	0.0268376	0.98157	5.96682
	12	4931	Eko-Sed-4	26.3598	26.1912	26.2755	19.7868	19.4522	19.6195	6.65598	0.689154	0.620217	5.96682
	13	4937	Eko-Run-1	26.4446	26.137	26.2908	19.3913	19.2567	19.324	6.96681	0.999988	0.500004	5.96682
	14	4942	Eko-Run-2	26.7686	26.7686	26.7686	19.8424	19.4519	19.6472	7.1214	1.15457	0.449199	5.96682
	15	4939	Eko-Run-3	25.6181	25.7941	25.7061	19.5574	19.2402	19.3988	6.3073	0.340482	0.789778	5.96682
	16	4928	Eko-Run-4	26.1287	26.455	26.2919	19.8315	19.7134	19.7725	6.51938	0.552559	0.68181	5.96682
#11_Fatp4	S. No.	Tag #	Description	Fatp4_Ct1	Fatp4_Ct2	Fatp4_Av. Ct	Rpl30_ Ct1	Rpl30_ Ct2	Rpl30_Av Ct	dCt (Test-control)	ddCt	Fold change
	1	4989	Wt-Sed-1	26.0127	26.0652	26.0389	20.0272	19.9689	19.998	6.04091	0.100335	0.932816	5.94057
	2	4923	Wt-Sed-2	25.8014	25.7423	25.7718	20.1402	19.5224	19.8313	5.94057	0	1	5.94057
	3	4915	Wt-Sed-3	25.2909	25.3504	25.3207	19.677	19.5754	19.6262	5.69444	-0.246131	1.18602	5.94057
	4	4927	Wt-Sed-4	25.0439	25.2787	25.1613	19.6829	19.3019	19.4924	5.66891	-0.271658	1.20719	5.94057
	5	3028	Wt-Run-1	26.0954	25.8342	25.9648	19.7627	19.6857	19.7242	6.24059	0.300016	0.812243	5.94057
	6	4976	Wt-Run-2	25.4405	25.4405	25.4405	19.8029	19.6212	19.712	5.72848	-0.212093	1.15837	5.94057
	7	4973	Wt-Run-3	26.6494	25.2552	25.9523	20.0654	19.576	19.8207	6.13162	0.191045	0.875971	5.94057
	8	4997	Wt-Run-4	26.5682	25.1595	25.8638	19.4176	19.1448	19.2812	6.5826	0.642025	0.640813	5.94057
	9	4926	Eko-Sed-1	25.2759	25.1714	25.2236	19.4124	20.3299	19.8712	5.35247	-0.588103	1.50327	5.94057
	10	4919	Eko-Sed-2	25.0537	25.0434	25.0485	19.4923	19.6227	19.5575	5.49101	-0.449561	1.36562	5.94057
	11	4913	Eko-Sed-3	25.3548	25.3548	25.3548	19.3827	19.1592	19.2709	6.0839	0.143331	0.905426	5.94057
	12	4931	Eko-Sed-4	25.1434	25.1434	25.1434	19.7868	19.4522	19.6195	5.52393	-0.416644	1.33482	5.94057
	13	4937	Eko-Run-1	25.6091	25.3234	25.4663	19.3913	19.2567	19.324	6.14229	0.20172	0.869513	5.94057
	14	4942	Eko-Run-2	25.6066	25.6093	25.608	19.8424	19.4519	19.6472	5.96079	0.0202218	0.986081	5.94057
	15	4939	Eko-Run-3	25.7309	25.4407	25.5858	19.5574	19.2402	19.3988	6.18702	0.24645	0.842968	5.94057
	16	4928	Eko-Run-4	25.2961	25.4234	25.3597	19.8315	19.7134	19.7725	5.58725	-0.353325	1.2775	5.94057
