# Supplementary material for: The muscle specific MEF2Dα2 isoform promotes muscle ketolysis and running capacity in mice
Source: EMBO Rep. 2025 Sep 16;26(21):5216–38. doi: 10.1038/s44319-025-00578-3 (PMC12592725; doi:10.1038/s44319-025-00578-3)
Supplement: Supplementary file 12 — Figure EV3 Source Data [file 44319_2025_578_MOESM12_ESM.zip › Figure EV3/EV3A/Line-1056_Grip strength.xlsx]

## Sheet: Sheet1
	Wt male	Gram force-Read 1	Gram force-Read 2	Gram force-Read 3	Mean Gram force	Body weight (g)	Mean Gram force/body weight
1	502	225	187	168	193.333	26	7.4359
2	510	221	273	228	240.667	23.8	10.112
3	512	226	211	173	203.333	26.9	7.55886
4	513	199	161	191	183.667	25.1	7.3174
5	522	220	262	207	229.667	25.3	9.07773
6	523	191	224	172	195.667	23	8.50725
7	524	199	188	191	192.667	24.4	7.89617
8	556	204	202	201	202.333	23.7	8.53727
9	560	177	125	208	170	22.9	7.42358
10	563	248	225	252	241.667	25.2	9.58995
11	565	229	201	206	212	22.8	9.29825
12	567	188	199	201	196	20.9	9.37799
					Mean	24.1667	8.51103
	Eko male	Gram force-Read 1	Gram force-Read 2	Gram force-Read 3	Mean Gram force	Body weight (g)	Mean Gram force/body weight
1	506	215	198	229	214	25	8.56
2	559	161	143	183	162.333	21.8	7.44648
3	561	214	243	255	237.333	27.6	8.59903
4	562	237	213	186	212	24.4	8.68852
5	564	232	204	224	220	23.6	9.32203
6	566	216	195	235	215.333	23.4	9.20228
					Mean	24.3	8.63639
	Wt female	Gram force-Read 1	Gram force-Read 2	Gram force-Read 3	Mean Gram force	Body weight (g)	Mean Gram force/body weight
1	494	228	181	240	216.333	20.7	10.4509
2	497	174	147	212	177.667	20	8.88333
3	498	220	219	213	217.333	18.8	11.5603
4	520	187	173	213	191	21	9.09524
5	540	205	194	175	191.333	20.1	9.51907
6	542	204	183	165	184	19.8	9.29293
7	547	205	204	182	197	19.2	10.2604
					Mean	19.9429	9.86602
	Eko female	Gram force-Read 1	Gram force-Read 2	Gram force-Read 3	Mean Gram force	Body weight (g)	Mean Gram force/body weight
1	486	190	185	182	185.667	21.1	8.79937
2	491	212	189	186	195.667	21	9.31746
3	492	196	186	212	198	18.3	10.8197
4	493	231	194	192	205.667	21.5	9.56589
5	495	190	164	223	192.333	21	9.15873
6	515	181	165	175	173.667	19.1	9.0925
7	521	210	170	185	188.333	18.8	10.0177
8	548	173	176	140	163	19	8.57895
9	550	130	177	137	148	18.3	8.08743
10	552	178	169	175	174	19	9.15789
					Mean	19.71	9.25956
