# Supplementary material for: The muscle specific MEF2Dα2 isoform promotes muscle ketolysis and running capacity in mice
Source: EMBO Rep. 2025 Sep 16;26(21):5216–38. doi: 10.1038/s44319-025-00578-3 (PMC12592725; doi:10.1038/s44319-025-00578-3)
Supplement: Supplementary file 12 — Figure EV3 Source Data [file 44319_2025_578_MOESM12_ESM.zip › Figure EV3/EV3H/Line-1047-RTqPCR-Sed-Run.xlsx]

## Sheet: 20220426_143519_CT018846_sushil
File Name	20220426_143519_CT018846_sushil.pcrd
Created By User
Notes
ID
Run Started	04/26/2022 22:35:26 UTC
Run Ended	04/27/2022 00:25:51 UTC
Sample Vol	10
Lid Temp	105
Protocol File Name	Unknown.prcl
Plate Setup File Name	DefaultPlate.pltd
Base Serial Number	CT018846
Optical Head Serial Number	786BR04114
CFX Manager Version	3.1.1517.0823.
Well group	All Wells
Amplification step	3
Melt step	5
Well	Cq
A01	21.2995
A02	21.648
A03	20.7284
A04	20.4592
A05	20.3716
A06	20.2391
A07	23.5464
A08	23.1473
A09	20.8783
A10	21.0561
A11	20.9203
A12	20.5594
A13	21.1347
A14	21.121
A15	22.6588
A16	22.8444
A17	21.584
A18	21.3459
A19	22.3073
A20	22.3905
A21	27.5639
A22	27.6569
A23	20.6905
A24	20.4626
B01	21.2537
B02	21.3846
B03	20.5572
B04	20.4273
B05	20.3275
B06	20.1832
B07	23.2297		Sample #	Tag #	Description	Acadvl		Acadl		Acadm		Acads		Hadha		Hadhb		Hadh		Eci1		Acaa2		Echs1		Fasn		Rpl30
B08	22.9367		1	4989	Wt-Sed-1	21.2995	21.648	20.7284	20.4592	20.3716	20.2391	23.5464	23.1473	20.8783	21.0561	20.9203	20.5594	21.1347	21.121	22.6588	22.8444	21.584	21.3459	22.3073	22.3905	27.5639	27.6569	20.6905	20.4626
B09	20.5725		2	4923	Wt-Sed-2	21.2537	21.3846	20.5572	20.4273	20.3275	20.1832	23.2297	22.9367	20.5725	20.6194	20.8413	20.6265	21.3353	21.3148	22.7362	22.5002	21.4941	21.2083	22.4753	22.4584	27.4135	27.2913	20.311	20.0288
B10	20.6194		3	4915	Wt-Sed-3	21.5572	21.2036	20.2496	20.2794	20.2623	20.0776	23.0742	23.0456	20.831	20.6375	20.6582	20.2342	21.7353	21.3826	22.5409	22.7317	21.3644	21.3465	22.3096	22.1551	26.7446	26.7709	20.1625	20.4318
B11	20.8413		4	4927	Wt-Sed-4	21.6028	21.2357	20.4544	20.3467	20.3203	20.1246	23.1375	23.164	20.8783	20.7024	20.7927	20.2734	21.613	21.3187	22.5184	22.5815	22.1736	21.3702	22.2978	22.1161	26.7985	26.3734	20.1666	20.024
B12	20.6265		5	3028	Wt-Run-1	22.2196	23.1128	20.6677	20.768	21.5644	20.2317	23.6707	23.2217	21.3332	21.4566	21.2009	21.066	21.8243	21.4104	22.6871	22.7252	21.8697	21.7384	22.6423	22.3681	27.2194	27.2561	20.5237	20.2873
B13	21.3353		6	4976	Wt-Run-2	22.511	21.4293	20.6172	21.0706	21.9937	21.879	23.0617	23.0395	21.1642	21.0025	20.6773	20.6791	21.6087	21.1467	22.5895	22.4771	21.7257	21.6058	22.3869	22.3551	26.3463	26.4948	20.3293	20.5368
B14	21.3148		7	4973	Wt-Run-3	21.8355	21.4881	20.3599	20.8661	20.4008	20.2378	23.1273	23.1427	21.0572	21.0528	20.3598	20.3598	21.3003	21.0038	22.4235	22.4206	21.7267	21.7647	22.526	22.3959	26.134	25.8818	20.0353	20.0844
B15	22.7362		8	4997	Wt-Run-4	21.2718	21.0223	20.4954	20.6126	20.6661	20.9072	24.2601	24.8221	20.9802	20.9382	20.7202	20.4332	21.1428	21.3259	22.5788	22.7118	21.5995	21.6696	22.4469	22.4193	26.1808	25.9307	19.824	19.8367
B16	22.5002		9	4926	Eko-Sed-1	21.209	21.2691	20.4067	20.3982	20.702	19.5552	23.0713	22.9996	20.7303	20.659	20.2913	20.2932	21.2628	21.0914	22.4333	22.4333	21.5711	21.7301	22.3427	22.2426	26.0888	25.7594	20.0669	20.0669
B17	21.4941		10	4919	Eko-Sed-2	20.9548	20.7305	19.6464	19.6895	20.6727	20.4246	24.416	22.8757	20.2894	20.3426	20.2154	19.7946	20.8826	20.4868	22.0786	22.5211	21.0395	21.0992	22.1504	22.1591	26.4659	26.3906	20.0636	20.138
B18	21.2083		11	4913	Eko-Sed-3	21.4556	20.9533	20.0631	20.2785	19.7623	19.7112	22.7422	22.9515	20.5487	20.5258	20.6162	19.946	21.5484	22.1767	22.3804	22.2299	21.3427	21.3331	22.268	21.9467	26.744	26.8199	19.9664	19.9939
B19	22.4753		12	4931	Eko-Sed-4	21.4576	21.2237	20.4123	20.6001	20.0931	19.9863	23.0062	23.0848	20.7912	20.9791	20.8398	20.3933	21.5402	20.9823	22.9117	22.566	21.8719	21.4699	22.3712	22.419	26.9417	26.9338	20.185	20.0867
B20	22.4584		13	4937	Eko-Run-1	21.4669	21.1166	20.5796	20.5601	20.6049	21.3247	24.8241	23.2547	21.7173	20.7092	20.759	20.2593	21.5689	21.0494	22.8593	22.7377	21.7481	21.6955	22.5455	22.4533	27.1094	26.8937	20.1198	19.9059
B21	27.4135		14	4942	Eko-Run-2	22.2925	22.06	20.5972	20.4833	19.9124	20.825	23.4584	23.5517	21.0015	21.3736	21.1229	20.355	21.7483	21.2861	23.034	22.8264	22.1956	22.1188	22.6073	22.9176	26.2261	25.6746	20.2047	20.1815
B22	27.2913		15	4939	Eko-Run-3	21.6072	21.2157	20.9805	20.0648	19.7875	19.5737	23.044	22.9892	20.6452	21.3538	20.3995	20.0592	20.6803	20.6805	22.532	22.3689	21.4835	21.4639	22.324	22.5847	26.5003	26.174	20.0887	19.9506
B23	20.311		16	4928	Eko-Run-4	21.2565	21.3934	20.5564	20.5452	20.1703	20.1142	23.0861	23.2063	20.7263	20.6892	20.5921	20.707	21.0747	21.7022	22.6771	22.76	21.8025	21.8904	22.3563	22.7005	26.6759	26.6727	20.3678	20.3294
B24	20.0288
C01	21.5572
C02	21.2036
C03	20.2496
C04	20.2794
C05	20.2623
C06	20.0776
C07	23.0742
C08	23.0456
C09	20.831
C10	20.6375
C11	20.6582
C12	20.2342
C13	21.7353
C14	21.3826
C15	22.5409
C16	22.7317
C17	21.3644
C18	21.3465
C19	22.3096
C20	22.1551
C21	26.7446
C22	26.7709
C23	20.1625
C24	20.4318
D01	21.6028
D02	21.2357
D03	20.4544
D04	20.3467
D05	20.3203
D06	20.1246
D07	23.1375
D08	23.164
D09	20.8783
D10	20.7024
D11	20.7927
D12	20.2734
D13	21.613
D14	21.3187
D15	22.5184
D16	22.5815
D17	22.1736
D18	21.3702
D19	22.2978
D20	22.1161
D21	26.7985
D22	26.3734
D23	20.1666
D24	20.024
E01	22.2196
E02	23.1128
E03	20.6677
E04	20.768
E05	21.5644
E06	20.2317
E07	23.6707
E08	23.2217
E09	21.3332
E10	21.4566
E11	21.2009
E12	21.066
E13	21.8243
E14	21.4104
E15	22.6871
E16	22.7252
E17	21.8697
E18	21.7384
E19	22.6423
E20	22.3681
E21	27.2194
E22	27.2561
E23	20.5237
E24	20.2873
F01	22.511
F02	21.4293
F03	20.6172
F04	21.0706
F05	21.9937
F06	21.879
F07	23.0617
F08	23.0395
F09	21.1642
F10	21.0025
F11	20.6773
F12	20.6791
F13	21.6087
F14	21.1467
F15	22.5895
F16	22.4771
F17	21.7257
F18	21.6058
F19	22.3869
F20	22.3551
F21	26.3463
F22	26.4948
F23	20.3293
F24	20.5368
G01	21.8355
G02	21.4881
G03	20.3599
G04	20.8661
G05	20.4008
G06	20.2378
G07	23.1273
G08	23.1427
G09	21.0572
G10	21.0528
G11	22.5318
G12	20.3598
G13	21.3003
G14	21.0038
G15	22.4235
G16	22.4206
G17	21.7267
G18	21.7647
G19	22.526
G20	22.3959
G21	26.134
G22	25.8818
G23	20.0353
G24	20.0844
H01	21.2718
H02	21.0223
H03	20.4954
H04	20.6126
H05	20.6661
H06	20.9072
H07	24.2601
H08	24.8221
H09	20.9802
H10	20.9382
H11	20.7202
H12	20.4332
H13	21.1428
H14	21.3259
H15	22.5788
H16	22.7118
H17	21.5995
H18	21.6696
H19	22.4469
H20	22.4193
H21	26.1808
H22	25.9307
H23	19.824
H24	19.8367
I01	21.209
I02	21.2691
I03	20.4067
I04	20.3982
I05	20.702
I06	19.5552
I07	23.0713
I08	22.9996
I09	20.7303
I10	20.659
I11	20.2913
I12	20.2932
I13	21.2628
I14	21.0914
I15	22.4333
I16	23.8541
I17	21.5711
I18	21.7301
I19	22.3427
I20	22.2426
I21	26.0888
I22	25.7594
I23	21.0113
I24	20.0669
J01	20.9548
J02	20.7305
J03	19.6464
J04	19.6895
J05	20.6727
J06	20.4246
J07	24.416
J08	22.8757
J09	20.2894
J10	20.3426
J11	20.2154
J12	19.7946
J13	20.8826
J14	20.4868
J15	22.0786
J16	22.5211
J17	21.0395
J18	21.0992
J19	22.1504
J20	22.1591
J21	26.4659
J22	26.3906
J23	20.0636
J24	20.138
K01	21.4556
K02	20.9533
K03	20.0631
K04	20.2785
K05	19.7623
K06	19.7112
K07	22.7422
K08	22.9515
K09	20.5487
K10	20.5258
K11	20.6162
K12	19.946
K13	21.5484
K14	22.1767
K15	22.3804
K16	22.2299
K17	21.3427
K18	21.3331
K19	22.268
K20	21.9467
K21	26.744
K22	26.8199
K23	19.9664
K24	19.9939
L01	21.4576
L02	21.2237
L03	20.4123
L04	20.6001
L05	20.0931
L06	19.9863
L07	23.0062
L08	23.0848
L09	20.7912
L10	20.9791
L11	20.8398
L12	20.3933
L13	21.5402
L14	20.9823
L15	22.9117
L16	22.566
L17	21.8719
L18	21.4699
L19	22.3712
L20	22.419
L21	26.9417
L22	26.9338
L23	20.185
L24	20.0867
M01	21.4669
M02	21.1166
M03	20.5796
M04	20.5601
M05	20.6049
M06	21.3247
M07	24.8241
M08	23.2547
M09	21.7173
M10	20.7092
M11	20.759
M12	20.2593
M13	21.5689
M14	21.0494
M15	22.8593
M16	22.7377
M17	21.7481
M18	21.6955
M19	22.5455
M20	22.4533
M21	27.1094
M22	26.8937
M23	20.1198
M24	19.9059
N01	22.2925
N02	22.06
N03	20.5972
N04	20.4833
N05	19.9124
N06	20.825
N07	23.4584
N08	23.5517
N09	21.0015
N10	21.3736
N11	21.1229
N12	20.355
N13	21.7483
N14	21.2861
N15	23.034
N16	22.8264
N17	22.1956
N18	22.1188
N19	22.6073
N20	22.9176
N21	26.2261
N22	25.6746
N23	20.2047
N24	20.1815
O01	21.6072
O02	21.2157
O03	20.9805
O04	20.0648
O05	19.7875
O06	19.5737
O07	23.044
O08	22.9892
O09	20.6452
O10	21.3538
O11	20.3995
O12	20.0592
O13	20.6803
O14	20.6805
O15	22.532
O16	22.3689
O17	21.4835
O18	21.4639
O19	22.324
O20	22.5847
O21	26.5003
O22	26.174
O23	20.0887
O24	19.9506
P01	21.2565
P02	21.3934
P03	20.5564
P04	20.5452
P05	20.1703
P06	20.1142
P07	23.0861
P08	23.2063
P09	20.7263
P10	20.6892
P11	20.5921
P12	20.707
P13	21.0747
P14	21.7022
P15	22.6771
P16	22.76
P17	21.8025
P18	21.8904
P19	22.3563
P20	22.7005
P21	26.6759
P22	26.6727
P23	20.3678
P24	20.3294

## Sheet: Sheet1
#1_Acadvl	Sample #	Tag #	Description	Acadvl_Ct1	Acadvl_Ct2	Acadvl_Av. Ct	Rpl30_ Ct1	Rpl30_ Ct2	Rpl30_Av Ct	dCt (Test-control)	ddCt	Fold change
	1	4989	Wt-Sed-1	21.2995	21.648	21.4738	20.6905	20.4626	20.5766	0.897214	-0.185986	1.13759	1.0832
	2	4923	Wt-Sed-2	21.2537	21.3846	21.3192	20.311	20.0288	20.1699	1.14921	0.0660149	0.955273	1.0832
	3	4915	Wt-Sed-3	21.5572	21.2036	21.3804	20.1625	20.4318	20.2972	1.0832	0	1	1.0832
	4	4927	Wt-Sed-4	21.6028	21.2357	21.4193	20.1666	20.024	20.0953	1.32392	0.240723	0.846321	1.0832
	5	3028	Wt-Run-1	22.2196	23.1128	22.6662	20.5237	20.2873	20.4055	2.26072	1.17752	0.442112	1.0832
	6	4976	Wt-Run-2	22.511	21.4293	21.9701	20.3293	20.5368	20.4331	1.53707	0.45387	0.730082	1.0832
	7	4973	Wt-Run-3	21.8355	21.4881	21.6618	20.0353	20.0844	20.0599	1.60192	0.518716	0.697993	1.0832
	8	4997	Wt-Run-4	21.2718	21.0223	21.147	19.824	19.8367	19.8304	1.31666	0.233462	0.850591	1.0832
	9	4926	Eko-Sed-1	21.209	21.2691	21.2391	20.0669	20.0669	20.0669	1.1722	0.0889991	0.940175	1.0832
	10	4919	Eko-Sed-2	20.9548	20.7305	20.8426	20.0636	20.138	20.1008	0.741852	-0.341348	1.26694	1.0832
	11	4913	Eko-Sed-3	21.4556	20.9533	21.2045	19.9664	19.9939	19.9802	1.22431	0.141106	0.906824	1.0832
	12	4931	Eko-Sed-4	21.4576	21.2237	21.3407	20.185	20.0867	20.1358	1.20483	0.121635	0.919146	1.0832
	13	4937	Eko-Run-1	21.4669	21.1166	21.2917	20.1198	19.9059	20.0128	1.27891	0.19571	0.873143	1.0832
	14	4942	Eko-Run-2	22.2925	22.06	22.1763	20.2047	20.1815	20.1931	1.98316	0.899963	0.535901	1.0832
	15	4939	Eko-Run-3	21.6072	21.2157	21.4114	20.0887	19.9506	20.0197	1.39177	0.308568	0.807443	1.0832
	16	4928	Eko-Run-4	21.2565	21.3934	21.3249	20.3678	20.3294	20.3486	0.976279	-0.10692	1.07693	1.0832
#2_Acadl	Sample #	Tag #	Description	Acadl_Ct1	Acadl_Ct2	Acadl_Av. Ct	Rpl30_ Ct1	Rpl30_ Ct2	Rpl30_Av Ct	dCt (Test-control)	ddCt	Fold change
	1	4989	Wt-Sed-1	20.7284	20.4592	20.5938	20.6905	20.4626	20.5766	0.0172324	0	1	0.0172324
	2	4923	Wt-Sed-2	20.5572	20.4273	20.4922	20.311	20.0288	20.1699	0.322271	0.305039	0.80942	0.0172324
	3	4915	Wt-Sed-3	20.2496	20.2794	20.2645	20.1625	20.4318	20.2972	-0.0326739	-0.0499064	1.0352	0.0172324
	4	4927	Wt-Sed-4	20.4544	20.3467	20.4005	20.1666	20.024	20.0953	0.305209	0.287977	0.81905	0.0172324
	5	3028	Wt-Run-1	20.6677	20.768	20.7178	20.5237	20.2873	20.4055	0.312316	0.295084	0.815025	0.0172324
	6	4976	Wt-Run-2	20.6172	21.0706	20.8439	20.3293	20.5368	20.4331	0.41085	0.393618	0.761218	0.0172324
	7	4973	Wt-Run-3	20.3599	20.8661	20.613	20.0353	20.0844	20.0599	0.55311	0.535878	0.689739	0.0172324
	8	4997	Wt-Run-4	20.4954	20.6126	20.554	19.824	19.8367	19.8304	0.723651	0.706419	0.61284	0.0172324
	9	4926	Eko-Sed-1	20.4067	20.3982	20.4025	20.0669	20.0669	20.0669	0.335588	0.318356	0.801983	0.0172324
	10	4919	Eko-Sed-2	19.6464	19.6895	19.6679	20.0636	20.138	20.1008	-0.432865	-0.450097	1.36613	0.0172324
	11	4913	Eko-Sed-3	20.0631	20.2785	20.1708	19.9664	19.9939	19.9802	0.190608	0.173376	0.886765	0.0172324
	12	4931	Eko-Sed-4	20.4123	20.6001	20.5062	20.185	20.0867	20.1358	0.370324	0.353092	0.782904	0.0172324
	13	4937	Eko-Run-1	20.5796	20.5601	20.5698	20.1198	19.9059	20.0128	0.557019	0.539786	0.687873	0.0172324
	14	4942	Eko-Run-2	20.5972	20.4833	20.5403	20.2047	20.1815	20.1931	0.347169	0.329937	0.795571	0.0172324
	15	4939	Eko-Run-3	20.9805	20.0648	20.5227	20.0887	19.9506	20.0197	0.503003	0.485771	0.714115	0.0172324
	16	4928	Eko-Run-4	20.5564	20.5452	20.5508	20.3678	20.3294	20.3486	0.202149	0.184916	0.8797	0.0172324
#3_Acadm	Sample #	Tag #	Description	Acadm_Ct1	Acadm_Ct2	Acadm_Av. Ct	Rpl30_ Ct1	Rpl30_ Ct2	Rpl30_Av Ct	dCt (Test-control)	ddCt	Fold change
	1	4989	Wt-Sed-1	20.3716	20.2391	20.3054	20.6905	20.4626	20.5766	-0.271177	-0.143974	1.10494	-0.127204
	2	4923	Wt-Sed-2	20.3275	20.1832	20.2553	20.311	20.0288	20.1699	0.0853762	0.21258	0.862993	-0.127204
	3	4915	Wt-Sed-3	20.2623	20.0776	20.17	20.1625	20.4318	20.2972	-0.127204	0	1	-0.127204
	4	4927	Wt-Sed-4	20.3203	20.1246	20.2225	20.1666	20.024	20.0953	0.127119	0.254323	0.838381	-0.127204
	5	3028	Wt-Run-1	21.5644	20.2317	20.898	20.5237	20.2873	20.4055	0.492547	0.619751	0.650783	-0.127204
	6	4976	Wt-Run-2	21.9937	21.879	21.9363	20.3293	20.5368	20.4331	1.50329	1.63049	0.322978	-0.127204
	7	4973	Wt-Run-3	20.4008	20.2378	20.3193	20.0353	20.0844	20.0599	0.259399	0.386603	0.764928	-0.127204
	8	4997	Wt-Run-4	20.6661	20.9072	20.7867	19.824	19.8367	19.8304	0.956281	1.08348	0.471888	-0.127204
	9	4926	Eko-Sed-1	20.702	19.5552	20.1286	20.0669	20.0669	20.0669	0.0617154	0.188919	0.877263	-0.127204
	10	4919	Eko-Sed-2	20.6727	20.4246	20.5486	20.0636	20.138	20.1008	0.447837	0.57504	0.671267	-0.127204
	11	4913	Eko-Sed-3	19.7623	19.7112	19.7367	19.9664	19.9939	19.9802	-0.243415	-0.116211	1.08388	-0.127204
	12	4931	Eko-Sed-4	20.0931	19.9863	20.0397	20.185	20.0867	20.1358	-0.0961537	0.03105	0.978708	-0.127204
	13	4937	Eko-Run-1	20.6049	21.3247	20.9648	20.1198	19.9059	20.0128	0.951953	1.07916	0.473305	-0.127204
	14	4942	Eko-Run-2	19.9124	20.825	20.3687	20.2047	20.1815	20.1931	0.175569	0.302773	0.810693	-0.127204
	15	4939	Eko-Run-3	19.7875	19.5737	19.6806	20.0887	19.9506	20.0197	-0.339048	-0.211844	1.15817	-0.127204
	16	4928	Eko-Run-4	20.1703	20.1142	20.1422	20.3678	20.3294	20.3486	-0.206388	-0.0791845	1.05642	-0.127204
#4_Acads	Sample #	Tag #	Description	Acads_Ct1	Acads_Ct2	Acads_Av. Ct	Rpl30_ Ct1	Rpl30_ Ct2	Rpl30_Av Ct	dCt (Test-control)	ddCt	Fold change
	1	4989	Wt-Sed-1	23.5464	23.1473	23.3469	20.6905	20.4626	20.5766	2.77031	-0.14293	1.10415	2.91325
	2	4923	Wt-Sed-2	23.2297	22.9367	23.0832	20.311	20.0288	20.1699	2.91325	0	1	2.91325
	3	4915	Wt-Sed-3	23.0742	23.0456	23.0599	20.1625	20.4318	20.2972	2.7627	-0.150549	1.10999	2.91325
	4	4927	Wt-Sed-4	23.1375	23.164	23.1508	20.1666	20.024	20.0953	3.05543	0.142182	0.906148	2.91325
	5	3028	Wt-Run-1	23.6707	23.2217	23.4462	20.5237	20.2873	20.4055	3.04066	0.127416	0.915469	2.91325
	6	4976	Wt-Run-2	23.0617	23.0395	23.0506	20.3293	20.5368	20.4331	2.61757	-0.295676	1.22746	2.91325
	7	4973	Wt-Run-3	23.1273	23.1427	23.135	20.0353	20.0844	20.0599	3.07511	0.161861	0.893871	2.91325
	8	4997	Wt-Run-4	24.2601	24.8221	24.5411	19.824	19.8367	19.8304	4.71073	1.79748	0.287676	2.91325
	9	4926	Eko-Sed-1	23.0713	22.9996	23.0355	20.0669	20.0669	20.0669	2.96859	0.0553478	0.962362	2.91325
	10	4919	Eko-Sed-2	24.416	22.8757	23.6459	20.0636	20.138	20.1008	3.54507	0.631827	0.645359	2.91325
	11	4913	Eko-Sed-3	22.7422	22.9515	22.8468	19.9664	19.9939	19.9802	2.86666	-0.0465857	1.03282	2.91325
	12	4931	Eko-Sed-4	23.0062	23.0848	23.0455	20.185	20.0867	20.1358	2.90966	-0.00358296	1.00249	2.91325
	13	4937	Eko-Run-1	24.8241	23.2547	24.0394	20.1198	19.9059	20.0128	4.02656	1.11331	0.462231	2.91325
	14	4942	Eko-Run-2	23.4584	23.5517	23.5051	20.2047	20.1815	20.1931	3.31195	0.398705	0.758539	2.91325
	15	4939	Eko-Run-3	23.044	22.9892	23.0166	20.0887	19.9506	20.0197	2.99692	0.0836717	0.943653	2.91325
	16	4928	Eko-Run-4	23.0861	23.2063	23.1462	20.3678	20.3294	20.3486	2.79753	-0.115717	1.08351	2.91325
#5_Hadha	Sample #	Tag #	Description	Hadha_Ct1	Hadha_Ct2	Hadha_Av. Ct	Rpl30_ Ct1	Rpl30_ Ct2	Rpl30_Av Ct	dCt (Test-control)	ddCt	Fold change
	1	4989	Wt-Sed-1	20.8783	21.0561	20.9672	20.6905	20.4626	20.5766	0.390653	-0.0464116	1.03269	0.437064
	2	4923	Wt-Sed-2	20.5725	20.6194	20.5959	20.311	20.0288	20.1699	0.42601	-0.0110548	1.00769	0.437064
	3	4915	Wt-Sed-3	20.831	20.6375	20.7342	20.1625	20.4318	20.2972	0.437064	0	1	0.437064
	4	4927	Wt-Sed-4	20.8783	20.7024	20.7903	20.1666	20.024	20.0953	0.695017	0.257953	0.836274	0.437064
	5	3028	Wt-Run-1	21.3332	21.4566	21.3949	20.5237	20.2873	20.4055	0.989366	0.552301	0.681931	0.437064
	6	4976	Wt-Run-2	21.1642	21.0025	21.0833	20.3293	20.5368	20.4331	0.650257	0.213192	0.862626	0.437064
	7	4973	Wt-Run-3	21.0572	21.0528	21.055	20.0353	20.0844	20.0599	0.995106	0.558042	0.679223	0.437064
	8	4997	Wt-Run-4	20.9802	20.9382	20.9592	19.824	19.8367	19.8304	1.1288	0.691734	0.619109	0.437064
	9	4926	Eko-Sed-1	20.7303	20.659	20.6946	20.0669	20.0669	20.0669	0.627771	0.190707	0.876176	0.437064
	10	4919	Eko-Sed-2	20.2894	20.3426	20.316	20.0636	20.138	20.1008	0.215189	-0.221875	1.16625	0.437064
	11	4913	Eko-Sed-3	20.5487	20.5258	20.5373	19.9664	19.9939	19.9802	0.557115	0.120051	0.920155	0.437064
	12	4931	Eko-Sed-4	20.7912	20.9791	20.8852	20.185	20.0867	20.1358	0.749322	0.312258	0.80538	0.437064
	13	4937	Eko-Run-1	21.7173	20.7092	21.2133	20.1198	19.9059	20.0128	1.20043	0.763362	0.589122	0.437064
	14	4942	Eko-Run-2	21.0015	21.3736	21.1875	20.2047	20.1815	20.1931	0.994439	0.557375	0.679538	0.437064
	15	4939	Eko-Run-3	20.6452	21.3538	20.9995	20.0887	19.9506	20.0197	0.979849	0.542785	0.686445	0.437064
	16	4928	Eko-Run-4	20.7263	20.6892	20.7078	20.3678	20.3294	20.3486	0.359123	-0.0779412	1.05551	0.437064
#6_Hadhb	Sample #	Tag #	Description	Hadhb_Ct1	Hadhb_Ct2	Hadhb_Av. Ct	Rpl30_ Ct1	Rpl30_ Ct2	Rpl30_Av Ct	dCt (Test-control)	ddCt	Fold change
	1	4989	Wt-Sed-1	20.9203	20.5594	20.7398	20.6905	20.4626	20.5766	0.163282	-0.274444	1.20953	0.437726
	2	4923	Wt-Sed-2	20.8413	20.6265	20.7339	20.311	20.0288	20.1699	0.563962	0.126236	0.916219	0.437726
	3	4915	Wt-Sed-3	20.6582	20.2342	20.4462	20.1625	20.4318	20.2972	0.149016	-0.28871	1.22155	0.437726
	4	4927	Wt-Sed-4	20.7927	20.2734	20.5331	20.1666	20.024	20.0953	0.437726	0	1	0.437726
	5	3028	Wt-Run-1	21.2009	21.066	21.1335	20.5237	20.2873	20.4055	0.727967	0.290242	0.817765	0.437726
	6	4976	Wt-Run-2	20.6773	20.6791	20.6782	20.3293	20.5368	20.4331	0.245152	-0.192574	1.1428	0.437726
	7	4973	Wt-Run-3	20.3598	20.3598	20.3598	20.0353	20.0844	20.0599	0.299878	-0.137848	1.10026	0.437726
	8	4997	Wt-Run-4	20.7202	20.4332	20.5767	19.824	19.8367	19.8304	0.746356	0.30863	0.807408	0.437726
	9	4926	Eko-Sed-1	20.2913	20.2932	20.2922	20.0669	20.0669	20.0669	0.225383	-0.212343	1.15857	0.437726
	10	4919	Eko-Sed-2	20.2154	19.7946	20.005	20.0636	20.138	20.1008	-0.0958017	-0.533528	1.44746	0.437726
	11	4913	Eko-Sed-3	20.6162	19.946	20.2811	19.9664	19.9939	19.9802	0.300939	-0.136787	1.09945	0.437726
	12	4931	Eko-Sed-4	20.8398	20.3933	20.6165	20.185	20.0867	20.1358	0.480677	0.042951	0.970667	0.437726
	13	4937	Eko-Run-1	20.759	20.2593	20.5092	20.1198	19.9059	20.0128	0.496326	0.0585996	0.960196	0.437726
	14	4942	Eko-Run-2	21.1229	20.355	20.7389	20.2047	20.1815	20.1931	0.545839	0.108113	0.927801	0.437726
	15	4939	Eko-Run-3	20.3995	20.0592	20.2293	20.0887	19.9506	20.0197	0.209652	-0.228074	1.17127	0.437726
	16	4928	Eko-Run-4	20.5921	20.707	20.6495	20.3678	20.3294	20.3486	0.300893	-0.136833	1.09949	0.437726
#7_Hadh	Sample #	Tag #	Description	Hadh_Ct1	Hadh_Ct2	Hadh_Av. Ct	Rpl30_ Ct1	Rpl30_ Ct2	Rpl30_Av Ct	dCt (Test-control)	ddCt	Fold change
	1	4989	Wt-Sed-1	21.1347	21.121	21.1278	20.6905	20.4626	20.5766	0.551293	-0.603804	1.51972	1.1551
	2	4923	Wt-Sed-2	21.3353	21.3148	21.325	20.311	20.0288	20.1699	1.1551	0	1	1.1551
	3	4915	Wt-Sed-3	21.7353	21.3826	21.559	20.1625	20.4318	20.2972	1.26181	0.106715	0.9287	1.1551
	4	4927	Wt-Sed-4	21.613	21.3187	21.4658	20.1666	20.024	20.0953	1.37051	0.215412	0.8613	1.1551
	5	3028	Wt-Run-1	21.8243	21.4104	21.6173	20.5237	20.2873	20.4055	1.21185	0.0567555	0.961424	1.1551
	6	4976	Wt-Run-2	21.6087	21.1467	21.3777	20.3293	20.5368	20.4331	0.944621	-0.210475	1.15707	1.1551
	7	4973	Wt-Run-3	21.3003	21.0038	21.152	20.0353	20.0844	20.0599	1.09214	-0.0629547	1.0446	1.1551
	8	4997	Wt-Run-4	21.1428	21.3259	21.2344	19.824	19.8367	19.8304	1.40398	0.248882	0.841548	1.1551
	9	4926	Eko-Sed-1	21.2628	21.0914	21.1771	20.0669	20.0669	20.0669	1.11027	-0.0448236	1.03156	1.1551
	10	4919	Eko-Sed-2	20.8826	20.4868	20.6847	20.0636	20.138	20.1008	0.583926	-0.571171	1.48573	1.1551
	11	4913	Eko-Sed-3	21.5484	22.1767	21.8625	19.9664	19.9939	19.9802	1.88235	0.727248	0.604055	1.1551
	12	4931	Eko-Sed-4	21.5402	20.9823	21.2613	20.185	20.0867	20.1358	1.12545	-0.0296487	1.02076	1.1551
	13	4937	Eko-Run-1	21.5689	21.0494	21.3091	20.1198	19.9059	20.0128	1.29632	0.14122	0.906752	1.1551
	14	4942	Eko-Run-2	21.7483	21.2861	21.5172	20.2047	20.1815	20.1931	1.32409	0.168997	0.889461	1.1551
	15	4939	Eko-Run-3	20.6803	20.6805	20.6804	20.0887	19.9506	20.0197	0.660751	-0.494346	1.40868	1.1551
	16	4928	Eko-Run-4	21.0747	21.7022	21.3884	20.3678	20.3294	20.3486	1.03982	-0.115279	1.08318	1.1551
#8_Eci1	Sample #	Tag #	Description	Eci1_Ct1	Eci1_Ct2	Eci1_Av. Ct	Rpl30_ Ct1	Rpl30_ Ct2	Rpl30_Av Ct	dCt (Test-control)	ddCt	Fold change
	1	4989	Wt-Sed-1	22.6588	22.8444	22.7516	20.6905	20.4626	20.5766	2.17504	-0.164071	1.12044	2.33912
	2	4923	Wt-Sed-2	22.7362	22.5002	22.6182	20.311	20.0288	20.1699	2.44829	0.109172	0.92712	2.33912
	3	4915	Wt-Sed-3	22.5409	22.7317	22.6363	20.1625	20.4318	20.2972	2.33912	0	1	2.33912
	4	4927	Wt-Sed-4	22.5184	22.5815	22.55	20.1666	20.024	20.0953	2.45463	0.115519	0.92305	2.33912
	5	3028	Wt-Run-1	22.6871	22.7252	22.7062	20.5237	20.2873	20.4055	2.30066	-0.038459	1.02702	2.33912
	6	4976	Wt-Run-2	22.5895	22.4771	22.5333	20.3293	20.5368	20.4331	2.10025	-0.238863	1.18006	2.33912
	7	4973	Wt-Run-3	22.4235	22.4206	22.422	20.0353	20.0844	20.0599	2.36215	0.0230379	0.984158	2.33912
	8	4997	Wt-Run-4	22.5788	22.7118	22.6453	19.824	19.8367	19.8304	2.81494	0.47583	0.719053	2.33912
	9	4926	Eko-Sed-1	22.4333	22.4333	22.4333	20.0669	20.0669	20.0669	2.36643	0.0273107	0.981248	2.33912
	10	4919	Eko-Sed-2	22.0786	22.5211	22.2999	20.0636	20.138	20.1008	2.19907	-0.140047	1.10194	2.33912
	11	4913	Eko-Sed-3	22.3804	22.2299	22.3051	19.9664	19.9939	19.9802	2.32495	-0.0141642	1.00987	2.33912
	12	4931	Eko-Sed-4	22.9117	22.566	22.7389	20.185	20.0867	20.1358	2.60303	0.26391	0.832828	2.33912
	13	4937	Eko-Run-1	22.8593	22.7377	22.7985	20.1198	19.9059	20.0128	2.78565	0.446537	0.733802	2.33912
	14	4942	Eko-Run-2	23.034	22.8264	22.9302	20.2047	20.1815	20.1931	2.73708	0.397968	0.758927	2.33912
	15	4939	Eko-Run-3	22.532	22.3689	22.4505	20.0887	19.9506	20.0197	2.4308	0.0916893	0.938423	2.33912
	16	4928	Eko-Run-4	22.6771	22.76	22.7185	20.3678	20.3294	20.3486	2.36989	0.0307711	0.978897	2.33912
#9_Acaa2	Sample #	Tag #	Description	Acaa2_Ct1	Acaa2_Ct2	Acaa2_Av. Ct	Rpl30_ Ct1	Rpl30_ Ct2	Rpl30_Av Ct	dCt (Test-control)	ddCt	Fold change
	1	4989	Wt-Sed-1	21.584	21.3459	21.465	20.6905	20.4626	20.5766	0.88842	-0.292827	1.22504	1.18125
	2	4923	Wt-Sed-2	21.4941	21.2083	21.3512	20.311	20.0288	20.1699	1.18125	0	1	1.18125
	3	4915	Wt-Sed-3	21.3644	21.3465	21.3554	20.1625	20.4318	20.2972	1.05826	-0.122988	1.08899	1.18125
	4	4927	Wt-Sed-4	22.1736	21.3702	21.7719	20.1666	20.024	20.0953	1.67661	0.495362	0.709384	1.18125
	5	3028	Wt-Run-1	21.8697	21.7384	21.8041	20.5237	20.2873	20.4055	1.39858	0.217333	0.860154	1.18125
	6	4976	Wt-Run-2	21.7257	21.6058	21.6657	20.3293	20.5368	20.4331	1.23268	0.0514284	0.96498	1.18125
	7	4973	Wt-Run-3	21.7267	21.7647	21.7457	20.0353	20.0844	20.0599	1.68581	0.504561	0.704875	1.18125
	8	4997	Wt-Run-4	21.5995	21.6696	21.6345	19.824	19.8367	19.8304	1.80416	0.622914	0.649358	1.18125
	9	4926	Eko-Sed-1	21.5711	21.7301	21.6506	20.0669	20.0669	20.0669	1.58376	0.402513	0.756539	1.18125
	10	4919	Eko-Sed-2	21.0395	21.0992	21.0693	20.0636	20.138	20.1008	0.968528	-0.212719	1.15887	1.18125
	11	4913	Eko-Sed-3	21.3427	21.3331	21.3379	19.9664	19.9939	19.9802	1.35776	0.176512	0.88484	1.18125
	12	4931	Eko-Sed-4	21.8719	21.4699	21.6709	20.185	20.0867	20.1358	1.53504	0.353792	0.782525	1.18125
	13	4937	Eko-Run-1	21.7481	21.6955	21.7218	20.1198	19.9059	20.0128	1.70894	0.527692	0.693663	1.18125
	14	4942	Eko-Run-2	22.1956	22.1188	22.1572	20.2047	20.1815	20.1931	1.96408	0.782831	0.581225	1.18125
	15	4939	Eko-Run-3	21.4835	21.4639	21.4737	20.0887	19.9506	20.0197	1.45406	0.272817	0.827702	1.18125
	16	4928	Eko-Run-4	21.8025	21.8904	21.8465	20.3678	20.3294	20.3486	1.49782	0.316577	0.802973	1.18125
#10_Echs1	Sample #	Tag #	Description	Echs1_Ct1	Echs1_Ct2	Echs1_Av. Ct	Rpl30_ Ct1	Rpl30_ Ct2	Rpl30_Av Ct	dCt (Test-control)	ddCt	Fold change
	1	4989	Wt-Sed-1	22.3073	22.3905	22.3489	20.6905	20.4626	20.5766	1.77232	-0.162872	1.11951	1.9352
	2	4923	Wt-Sed-2	22.4753	22.4584	22.4668	20.311	20.0288	20.1699	2.29691	0.361714	0.778239	1.9352
	3	4915	Wt-Sed-3	22.3096	22.1551	22.2324	20.1625	20.4318	20.2972	1.9352	0	1	1.9352
	4	4927	Wt-Sed-4	22.2978	22.1161	22.2069	20.1666	20.024	20.0953	2.1116	0.1764	0.884909	1.9352
	5	3028	Wt-Run-1	22.6423	22.3681	22.5052	20.5237	20.2873	20.4055	2.09971	0.164513	0.89223	1.9352
	6	4976	Wt-Run-2	22.3869	22.3551	22.371	20.3293	20.5368	20.4331	1.93796	0.00276298	0.998087	1.9352
	7	4973	Wt-Run-3	22.526	22.3959	22.4609	20.0353	20.0844	20.0599	2.40105	0.465858	0.72404	1.9352
	8	4997	Wt-Run-4	22.4469	22.4193	22.4331	19.824	19.8367	19.8304	2.60271	0.667512	0.629591	1.9352
	9	4926	Eko-Sed-1	22.3427	22.2426	22.2927	20.0669	20.0669	20.0669	2.22582	0.29062	0.81755	1.9352
	10	4919	Eko-Sed-2	22.1504	22.1591	22.1548	20.0636	20.138	20.1008	2.05396	0.118763	0.920977	1.9352
	11	4913	Eko-Sed-3	22.268	21.9467	22.1073	19.9664	19.9939	19.9802	2.12718	0.191985	0.8754	1.9352
	12	4931	Eko-Sed-4	22.3712	22.419	22.3951	20.185	20.0867	20.1358	2.25928	0.324088	0.798803	1.9352
	13	4937	Eko-Run-1	22.5455	22.4533	22.4994	20.1198	19.9059	20.0128	2.48658	0.551387	0.682364	1.9352
	14	4942	Eko-Run-2	22.6073	22.9176	22.7624	20.2047	20.1815	20.1931	2.56931	0.634117	0.644335	1.9352
	15	4939	Eko-Run-3	22.324	22.5847	22.4543	20.0887	19.9506	20.0197	2.43468	0.499484	0.70736	1.9352
	16	4928	Eko-Run-4	22.3563	22.7005	22.5284	20.3678	20.3294	20.3486	2.17975	0.24455	0.844079	1.9352
#11_Fasn	Sample #	Tag #	Description	Fasn_Ct1	Fasn_Ct2	Fasn_Av. Ct	Rpl30_ Ct1	Rpl30_ Ct2	Rpl30_Av Ct	dCt (Test-control)	ddCt	Fold change
	1	4989	Wt-Sed-1	27.5639	27.6569	27.6104	20.6905	20.4626	20.5766	7.03383	0	1	7.03383
	2	4923	Wt-Sed-2	27.4135	27.2913	27.3524	20.311	20.0288	20.1699	7.18242	0.148594	0.902129	7.03383
	3	4915	Wt-Sed-3	26.7446	26.7709	26.7578	20.1625	20.4318	20.2972	6.46062	-0.573203	1.48782	7.03383
	4	4927	Wt-Sed-4	26.7985	26.3734	26.586	20.1666	20.024	20.0953	6.49063	-0.543191	1.45719	7.03383
	5	3028	Wt-Run-1	27.2194	27.2561	27.2377	20.5237	20.2873	20.4055	6.83224	-0.201591	1.14997	7.03383
	6	4976	Wt-Run-2	26.3463	26.4948	26.4206	20.3293	20.5368	20.4331	5.98751	-1.04632	2.06526	7.03383
	7	4973	Wt-Run-3	26.134	25.8818	26.0079	20.0353	20.0844	20.0599	5.948	-1.08582	2.12258	7.03383
	8	4997	Wt-Run-4	26.1808	25.9307	26.0557	19.824	19.8367	19.8304	6.22534	-0.808482	1.75137	7.03383
	9	4926	Eko-Sed-1	26.0888	25.7594	25.9241	20.0669	20.0669	20.0669	5.85724	-1.17659	2.26041	7.03383
	10	4919	Eko-Sed-2	26.4659	26.3906	26.4282	20.0636	20.138	20.1008	6.32742	-0.706403	1.63173	7.03383
	11	4913	Eko-Sed-3	26.744	26.8199	26.7819	19.9664	19.9939	19.9802	6.80177	-0.232055	1.17451	7.03383
	12	4931	Eko-Sed-4	26.9417	26.9338	26.9377	20.185	20.0867	20.1358	6.8019	-0.231929	1.1744	7.03383
	13	4937	Eko-Run-1	27.1094	26.8937	27.0016	20.1198	19.9059	20.0128	6.98873	-0.0450917	1.03175	7.03383
	14	4942	Eko-Run-2	26.2261	25.6746	25.9504	20.2047	20.1815	20.1931	5.75726	-1.27657	2.42262	7.03383
	15	4939	Eko-Run-3	26.5003	26.174	26.3372	20.0887	19.9506	20.0197	6.31751	-0.716316	1.64298	7.03383
	16	4928	Eko-Run-4	26.6759	26.6727	26.6743	20.3678	20.3294	20.3486	6.32564	-0.708183	1.63375	7.03383
