# Supplementary material for: The muscle specific MEF2Dα2 isoform promotes muscle ketolysis and running capacity in mice
Source: EMBO Rep. 2025 Sep 16;26(21):5216–38. doi: 10.1038/s44319-025-00578-3 (PMC12592725; doi:10.1038/s44319-025-00578-3)
Supplement: Supplementary file 12 — Figure EV3 Source Data [file 44319_2025_578_MOESM12_ESM.zip › Figure EV3/EV3D/1047_Cohort 4_Females_1-21-22 Endurance.xlsx]

## Sheet: Sheet1
Treadmill Week of 1/17/22-1/21/22				1047 Females Cohort 4
Tag#	Geno	Weight (g)	Time Start	Time Stop	Total Time (min)	Distance (m)
4820	WT	22	14:45:00	15:53:00	68	955
4865	WT	23	14:45:00	15:40:00	55	753
4832	WT	21	14:45:00	15:26:00	41	547
4863	WT	22	14:45:00	15:50:00	65	915
4868	WT	22	14:26:00	15:34:00	68	960
Tag#	Geno	Weight (g)	Time Start	Time Stop	Total Time	Distance (m)
4849	KO	22	14:28:00	15:17:00	49	648
4851	KO	20	14:28:00	15:21:00	53	720
4821	KO	23	14:28:00	15:07:00	39	490
4848	KO	20	14:28:00	15:26:00	58	804
4825	KO	21	14:28:00	15:28:00	60	826
4790	KO	21	14:26:00	15:31:00	65	919
4864	KO	21	14:26:00	15:41:00	75	1070
4795	KO	20	14:26:00	15:28:00	62	862
Averages	Geno	Weight (g)	Total Time(min)	Total Distance (m)	TTEST
AVG	WT	22	59.4	826	0.784743
AVG	KO	21	57.625	792.375
