# Supplementary material for: The muscle specific MEF2Dα2 isoform promotes muscle ketolysis and running capacity in mice
Source: EMBO Rep. 2025 Sep 16;26(21):5216–38. doi: 10.1038/s44319-025-00578-3 (PMC12592725; doi:10.1038/s44319-025-00578-3)
Supplement: Supplementary file 12 — Figure EV3 Source Data [file 44319_2025_578_MOESM12_ESM.zip › Figure EV3/EV3D/Line-1056-Females_Endurance.xlsx]

## Sheet: Sheet1
WT	Tag #	Body weight (grams)	Distance (metres)	Start time	Exhaustion time	Run Time (minutes)		EKO	Tag #	Body weight (grams)	Distance (metres)	Start time	Exhaustion time	Run Time (minutes)
1	4531	22.41	1574	13:41:00	15:18:00	97		1	4555	19.64	801	13:04:00	14:29:00	53
2	4556	21.72	1190	13:41:00	14:57:00	76		2	4602	21.76	925	13:04:00	14:36:00	60
3	4603	21.8	1119	13:41:00	14:53:00	72		3	4630	21.55	1255	13:04:00	14:54:00	78
4	4609	21.55	1611	13:41:00	15:20:00	99		4	Tag lost	21.23	1292	13:04:00	14:56:00	80
5	4526	22.8	1330	13:41:00	15:04:00	83		6	4610	21.08	1182	13:04:00	14:19:00	75
								7	4583	20.74	1049	13:04:00	14:12:00	68
								8	4628	20.61	1112	13:04:00	14:15:00	71
		Average	1364.8			85.4		Average			1088			69.2857
		Ttest	0.0292924
Notes:	Mice DOB	2021-05-22
1. Training regime: Mouse were trained for 3 consecutive days at 10 metres/min for 9 mins followed by 18 meters/min for 1 minute.
2. On the third day, mouse were run at 10 metres/min for 10 mins followed by 18 meters/min until exhaustion.
3. Exhaustion was defined as the mice sitting on the treadmill for once 10 seconds or for 5 consecutive seconds for the third time.
4. The shock intensity was set at 2, and the frequency was 1 hz.
								35.0477
							64.9523
								29.3375
							70.6625
