# Supplementary material for: The muscle specific MEF2Dα2 isoform promotes muscle ketolysis and running capacity in mice
Source: EMBO Rep. 2025 Sep 16;26(21):5216–38. doi: 10.1038/s44319-025-00578-3 (PMC12592725; doi:10.1038/s44319-025-00578-3)
Supplement: Supplementary file 12 — Figure EV3 Source Data [file 44319_2025_578_MOESM12_ESM.zip › Figure EV3/EV3D/Line-1056-males_Endurance.xlsx]

## Sheet: Sheet1
WT	Tag #	Body weight (grams)	Distance (metres)	Start time	Exhaustion time	Run Time (minutes)		EKO	Tag #	Body weight (grams)	Distance (metres)	Start time	Exhaustion time	Run Time (minutes)
1	4595	Did not weigh	2343	13:02:00	15:21:00	139		1	4622	Did not weigh	584	12:44:00	13:25:00	41
2	4587	Did not weigh	1017	13:02:00	14:08:00	66		2	4573	Did not weigh	1028	12:44:00	13:50:00	66
4	4617	Did not weigh	1948	13:02:00	14:59:00	117		3	4638	Did not weigh	2086	12:44:00	14:49:00	125
5	4591	Did not weigh	1600	13:02:00	14:40:00	98		4	4537	Did not weigh	1093	12:44:00	13:54:00	70
6	4633	Did not weigh	1565	13:07:00	14:43:00	96		5	4588	Did not weigh	678	12:44:00	13:31:00	47
7	4574	Did not weigh	2020	13:07:00	15:08:00	121		6	4644	Did not weigh	1342	13:06:00	14:30:00	89
8	4564	Did not weigh	1521	13:07:00	14:40:00	93		7	4616	Did not weigh	710	13:06:00	13:55:00	54
9	4570	Did not weigh	1013	13:07:00	14:12:00	65		8	4635	Did not weigh	1029	13:06:00	14:12:00	71
10	4642	Did not weigh	937	13:07:00	14:08:00	61		9	4571	Did not weigh	867	13:06:00	14:04:00	63
								10	4569	Did not weigh	661	13:06:00	13:52:00	46
		TTEST	0.0325624
Notes:	Mice DOB	2021-05-22
1. Training regime: Mouse were trained for 3 consecutive days at 10 metres/min for 9 mins followed by 18 meters/min for 1 minute.
2. On the fourth day, mouse were run at 10 metres/min for 10 mins followed by 18 meters/min until exhaustion.
3. Exhaustion was defined as the mice sitting on the treadmill for once 10 seconds or for 5 consecutive seconds for the third time.
4. The shock intensity was set at 2, and the frequency was 1 hz.
							64.9523	35.0477
							70.6625	29.3375
