# Supplementary material for: The muscle specific MEF2Dα2 isoform promotes muscle ketolysis and running capacity in mice
Source: EMBO Rep. 2025 Sep 16;26(21):5216–38. doi: 10.1038/s44319-025-00578-3 (PMC12592725; doi:10.1038/s44319-025-00578-3)
Supplement: Supplementary file 12 — Figure EV3 Source Data [file 44319_2025_578_MOESM12_ESM.zip › Figure EV3/EV3C/Line-1056_males_Glucose_Lactate.xlsx]

## Sheet: Sheet1
S.No.	Mouse #	Description	Body weight (grams)	Blood Lactate (mmol/L)	Blood Glucose (mg/dL)
1	4587	Wt-Run 1	26.44	4.1	263
2	4617	Wt-Run 2	27.88	3.2	215
3	4595	Wt-Run 3	24.87	5.2	252
4	4590	Wt-Run 4	24.45	3.5	268
5	4564	Wt-Run 5	26.45	4.4	228
6	4633	Wt-Run 6	27.96	4.5	248
7	4574	Wt-Run 7	28.5	4	261
8	4570	Wt-Run 8	25.16	5	262
9	4591	Wt-Run 9	23.85	5.5	211
10	4642	Wt-Run 10	26.35	6.5	242
11	4622	Eko-Run 1	28.8	4.2	257
12	4537	Eko-Run 2	25.8	8.3	241
13	4638	Eko-Run 3	29.88	3.8	225
14	4573	Eko-Run 4	26.31	4.9	243
15	4635	Eko-Run 5	26.02	5.4	212
16	4644	Eko-Run 6	27.34	5.4	275
17	4571	Eko-Run 7	28.55	5.4	185
18	4616	Eko-Run 8	26.1	4.9	291
19	4588	Eko-Run 9	24.21	4.7	238
20	4569	Eko-Run 10	27.6	7.4	231
21	4636	Wt-Sedentary 1	27.48	1.9	149
22	4646	Wt-Sedentary 2	25.77	4.3	189
23	4544	Wt-Sedentary 3	28.22	3.7	183
24	4623	Wt-Sedentary 4	27.6	4.4	181
25	4643	Wt-Sedentary 5	23.19	3.1	145
26	4597	Eko-Sedentary 1	28.5	4.3	179
27	4618	Eko-Sedentary 2	26.19	5.4	201
28	4641	Eko-Sedentary 3	27.63	6.8	199
29	4594	Eko-Sedentary 4	26.04	4.2	183
30	4612	Eko-Sedentary 5	25.01	3.9	161
