# Supplementary material for: The muscle specific MEF2Dα2 isoform promotes muscle ketolysis and running capacity in mice
Source: EMBO Rep. 2025 Sep 16;26(21):5216–38. doi: 10.1038/s44319-025-00578-3 (PMC12592725; doi:10.1038/s44319-025-00578-3)
Supplement: Supplementary file 12 — Figure EV3 Source Data [file 44319_2025_578_MOESM12_ESM.zip › Figure EV3/EV3B/Line 1047_Males_Glucose_Lactate.xlsx]

## Sheet: Sheet1
WT	Tag #	Description	Body weight (grams)	Distance (metres)	Blood Glucose	Blood Lactate		EKO	Tag #	Description	Body weight (grams)	Distance (metres)	Blood Glucose	Blood Lactate
1	4974	Sedentary	30	NA	197	6.7		1	3025	Sedentary	27	NA	237	8.2
2	4993	Sedentary	28	NA	184	4.6		2	3026	Sedentary	26	NA	207	5.5
3	4989	Sedentary	24	NA	240	5.7		3	4984	Sedentary	27	NA	213	4.4
4	4992	Sedentary	26	NA	182	3.6		4	4926	Sedentary	26	NA	164	3.9
5	4923	Sedentary	26	NA	196	3.3		5	4919	Sedentary	28	NA	140	2.9
6	4915	Sedentary	29	NA	166	3.7		6	4913	Sedentary	25	NA	201	4
7	4927	Sedentary	28	NA	195	3.9		7	4931	Sedentary	27	NA	218	3.8
8	3028	Run	27	Till end	123	2.6		8	4937	Run	28	Almost exhausted	135	5.4
11	4979	Run	28	Till end	99	3		9	4933	Run	27	Till end	170	3.5
12	4976	Run	27	Till end	179	3.7		10	4942	Run	25	Till end	101	3
13	4973	Run	28	Till end	163	7.1		11	4936	Run	26	Till end	171	5.3
14	4980	Run	26	Till end	66	3.4		12	4939	Run	28	Exhausted by end	91	2.6
15	4997	Run	23	Till end	107	3.3		13	4928	Run	27	Till end	141	4.5
