# Supplementary material for: The muscle specific MEF2Dα2 isoform promotes muscle ketolysis and running capacity in mice
Source: EMBO Rep. 2025 Sep 16;26(21):5216–38. doi: 10.1038/s44319-025-00578-3 (PMC12592725; doi:10.1038/s44319-025-00578-3)
Supplement: Supplementary file 12 — Figure EV3 Source Data [file 44319_2025_578_MOESM12_ESM.zip › Figure EV3/EV3E/Line-1047-C5_qPCR-Sed-Run_TA2_Glycolysis_4-25-2022.xlsx]

## Sheet: 20220425_094902_CT018846_sushil
File Name	20220425_094902_CT018846_sushil.pcrd
Created By User
Notes
ID
Run Started	04/25/2022 17:49:08 UTC
Run Ended	04/25/2022 19:39:23 UTC
Sample Vol	10
Lid Temp	105
Protocol File Name	Unknown.prcl
Plate Setup File Name	DefaultPlate.pltd
Base Serial Number	CT018846
Optical Head Serial Number	786BR04114
CFX Manager Version	3.1.1517.0823.
Well group	All Wells
Amplification step	3
Melt step	5
Well	Cq
A01	20.9649
A02	21.1025
A03	28.8236
A04	28.5175
A05	13.707
A06	15.3961
A07	17.4974
A08	17.5492
A09	32.6889
A10	34.2114
A11	17.8718
A12	17.5702
A13	17.2569
A14	17.3684
A15	16.5183
A16	17.1025
A17	19.3879
A18	19.5867
A19	NaN
A20	NaN
A21	14.7667
A22	14.4993
A23	20.6073
A24	20.4747
B01	21.1469
B02	20.9376
B03	28.7679
B04	28.5478
B05	13.6161
B06	14.3668		Sample #	Tag #	Description	Hk2		Gck		Gapdh		Pfkm		Pck1		Pkm2		Pgam2		Eno3		Pgk1		Gpi		Aldoa		Rpl30
B07	17.3773		1	4989	Wt-Sed-1	20.9649	21.1025	28.8236	28.5175	13.707	15.3961	17.4974	17.5492	32.6889	34.2114	17.8718	17.5702	17.2569	17.3684	16.5183	17.1025	19.3879	19.5867	NaN	NaN	14.7667	14.4993	20.6073	20.4747
B08	17.3029		2	4923	Wt-Sed-2	21.1469	20.9376	28.7679	28.5478	13.6161	14.3668	17.3773	17.3029	30.456	30.9221	17.5957	17.4262	17.2534	17.1737	16.4061	16.3495	19.7053	19.6615	NaN	NaN	14.6379	14.0406	20.3318	20.1724
B09	30.456		3	4915	Wt-Sed-3	21.0958	20.8449	28.3168	28.1506	14.826	14.2688	17.1583	17.1649	30.9147	31.3048	17.2664	17.084	17.6946	17.2117	16.2274	16.408	19.5423	19.4081	NaN	NaN	14.4999	14.2248	20.0495	20.0243
B10	30.9221		4	4927	Wt-Sed-4	20.8818	20.5025	26.6928	26.6614	14.2463	14.0676	16.6766	16.8385	30.9487	30.269	17.29	16.7897	17.3141	17.1554	16.079	16.0987	19.3612	19.194	NaN	NaN	14.1344	14.0181	19.8401	20.045
B11	17.5957		5	3028	Wt-Run-1	20.8793	20.3628	28.0083	28.0315	15.5223	14.444	17.4877	17.2516	29.9476	30.5297	17.9544	17.5561	18.1757	17.3594	16.0993	16.4397	19.5604	20.4866	NaN	NaN	14.8187	13.7441	20.168	20.1258
B12	17.4262		6	4976	Wt-Run-2	20.8784	20.3846	27.8849	27.8646	12.6157	13.9383	16.8267	16.6485	30.469	30.4161	16.9538	16.7232	17.4135	17.0318	15.9359	15.8385	19.1109	19.2197	NaN	NaN	14.0713	13.8561	20.2414	20.0856
B13	17.2534		7	4973	Wt-Run-3	20.9813	20.4355	27.3439	28.6082	14.1431	14.0988	17.0299	17.0746	27.2023	27.8035	17.4724	17.0792	17.317	17.0265	16.1806	16.2567	19.5802	19.7971	NaN	NaN	14.1092	13.9147	19.9664	20.1158
B14	17.1737		8	4997	Wt-Run-4	20.2263	20.1312	28.2717	28.5582	14.1651	14.0835	16.9276	16.9206	26.9582	27.0172	17.0313	16.9632	17.1525	17.1074	16.3843	15.6179	19.1098	19.4027	NaN	NaN	13.2181	14.1401	19.8852	19.7865
B15	16.4061		9	4926	Eko-Sed-1	20.3458	20.4594	29.2067	29.2507	14.0314	13.9594	17.0599	16.9681	28.0861	28.0893	17.5386	16.9425	16.9056	16.9657	16.6381	17.1971	19.2871	19.453	NaN	NaN	14.0445	14.0366	20.0456	20.0847
B16	16.3495		10	4919	Eko-Sed-2	20.6345	20.6546	29.548	29.4538	14.2339	14.0944	16.9316	17.0201	30.1027	30.9207	17.5034	17.0298	16.7967	17.3272	16.0379	17.6597	16.8773	19.2461	NaN	NaN	14.0895	13.3433	20.0147	20.068
B17	19.7053		11	4913	Eko-Sed-3	20.959	20.3999	30.514	29.451	14.0615	12.5774	16.7904	16.8268	29.1404	28.9465	17.4758	16.9142	17.1977	17.3399	15.7575	15.8628	19.1338	19.4248	NaN	NaN	14.1937	14.066	20.0859	20.035
B18	19.6615		12	4931	Eko-Sed-4	20.7209	20.6629	29.2399	30.0332	13.8809	14.2646	16.5334	16.8746	30.8337	31.2828	17.3702	17.0619	17.1689	16.6237	16.1508	15.9968	19.2898	19.1474	NaN	NaN	14.2165	14.1636	20.0859	20.0575
B19	NaN		13	4937	Eko-Run-1	20.5634	20.6843	29.6982	30.0547	13.9676	13.9935	16.9847	17.1564	32.5344	31.759	18.0556	16.8628	17.2426	16.637	15.9965	16.0174	19.3166	19.1847	NaN	NaN	14.2112	14.3694	20.2192	19.9205
B20	NaN		14	4942	Eko-Run-2	21.1515	20.6254	30.5389	30.2908	13.0146	14.0013	17.2154	17.4869	27.5901	27.3888	17.8993	17.0587	17.3254	16.9649	16.209	16.1407	19.4413	19.465	NaN	NaN	14.2507	14.1246	20.2943	20.0258
B21	14.6379		15	4939	Eko-Run-3	20.6983	20.2402	28.4069	29.0357	13.9491	13.7377	16.8617	16.9834	29.3906	29.5961	17.2937	16.7612	17.1538	16.7863	15.9444	15.8366	19.4143	19.1051	NaN	NaN	14.1931	14.0291	20.0536	19.9025
B22	14.0406		16	4928	Eko-Run-4	20.3819	20.4989	30.1071	30.144	14.1162	13.9252	17.0013	17.0863	28.1113	28.2633	17.2468	17.079	16.7115	17.0636	15.7531	15.8058	19.0457	19.0968	NaN	NaN	14.244	14.2413	20.3643	20.0961
B23	20.3318
B24	20.1724
C01	21.0958
C02	20.8449
C03	28.3168
C04	28.1506
C05	14.826
C06	14.2688
C07	17.1583
C08	17.1649
C09	30.9147
C10	31.3048
C11	17.2664
C12	17.084
C13	17.6946
C14	17.2117
C15	16.2274
C16	16.408
C17	19.5423
C18	19.4081
C19	NaN
C20	NaN
C21	14.4999
C22	14.2248
C23	20.0495
C24	20.0243
D01	20.8818
D02	20.5025
D03	26.6928
D04	26.6614
D05	14.2463
D06	14.0676
D07	16.6766
D08	16.8385
D09	30.9487
D10	30.269
D11	17.29
D12	16.7897
D13	17.3141
D14	17.1554
D15	16.079
D16	16.0987
D17	19.3612
D18	19.194
D19	19.0498
D20	18.6231
D21	14.1344
D22	14.0181
D23	19.8401
D24	20.045
E01	20.8793
E02	20.3628
E03	28.0083
E04	28.0315
E05	15.5223
E06	14.444
E07	17.4877
E08	17.2516
E09	29.9476
E10	30.5297
E11	17.9544
E12	17.5561
E13	18.1757
E14	17.3594
E15	16.0993
E16	16.4397
E17	19.5604
E18	20.4866
E19	19.0594
E20	18.6826
E21	14.8187
E22	13.7441
E23	20.168
E24	20.1258
F01	20.8784
F02	20.3846
F03	27.8849
F04	27.8646
F05	12.6157
F06	13.9383
F07	16.8267
F08	16.6485
F09	30.469
F10	30.4161
F11	16.9538
F12	16.7232
F13	17.4135
F14	17.0318
F15	15.9359
F16	15.8385
F17	19.1109
F18	19.2197
F19	18.6474
F20	18.4992
F21	14.0713
F22	13.8561
F23	20.2414
F24	20.0856
G01	20.9813
G02	20.4355
G03	27.3439
G04	28.6082
G05	14.1431
G06	14.0988
G07	17.0299
G08	17.0746
G09	27.2023
G10	27.8035
G11	17.4724
G12	17.0792
G13	17.317
G14	17.0265
G15	16.1806
G16	16.2567
G17	19.5802
G18	19.7971
G19	19.0177
G20	18.8121
G21	14.1092
G22	13.9147
G23	19.9664
G24	20.1158
H01	20.2263
H02	20.1312
H03	28.2717
H04	28.5582
H05	14.1651
H06	14.0835
H07	16.9276
H08	16.9206
H09	26.9582
H10	27.0172
H11	17.0313
H12	16.9632
H13	17.1525
H14	17.1074
H15	16.3843
H16	15.6179
H17	19.1098
H18	19.4027
H19	18.6573
H20	18.6654
H21	13.2181
H22	14.1401
H23	19.8852
H24	19.7865
I01	20.3458
I02	20.4594
I03	29.2067
I04	29.2507
I05	14.0314
I06	13.9594
I07	17.0599
I08	16.9681
I09	28.0861
I10	28.0893
I11	17.5386
I12	16.9425
I13	16.9056
I14	16.9657
I15	16.6381
I16	17.1971
I17	19.2871
I18	19.453
I19	18.4921
I20	18.5605
I21	14.0445
I22	14.0366
I23	20.0456
I24	20.0847
J01	20.6345
J02	20.6546
J03	29.548
J04	29.4538
J05	14.2339
J06	14.0944
J07	16.9316
J08	17.0201
J09	30.1027
J10	30.9207
J11	17.5034
J12	17.0298
J13	16.7967
J14	17.3272
J15	16.0379
J16	17.6597
J17	16.8773
J18	19.2461
J19	18.6645
J20	18.2281
J21	14.0895
J22	13.3433
J23	20.0147
J24	20.068
K01	20.959
K02	20.3999
K03	30.514
K04	29.451
K05	14.0615
K06	12.5774
K07	16.7904
K08	16.8268
K09	29.1404
K10	28.9465
K11	17.4758
K12	16.9142
K13	17.1977
K14	17.3399
K15	15.7575
K16	15.8628
K17	19.1338
K18	19.4248
K19	18.6649
K20	18.2252
K21	14.1937
K22	14.066
K23	20.0859
K24	20.035
L01	20.7209
L02	20.6629
L03	29.2399
L04	30.0332
L05	13.8809
L06	14.2646
L07	16.5334
L08	16.8746
L09	30.8337
L10	31.2828
L11	17.3702
L12	17.0619
L13	17.1689
L14	16.6237
L15	16.1508
L16	15.9968
L17	19.2898
L18	19.1474
L19	18.7273
L20	18.7157
L21	14.2165
L22	14.1636
L23	20.0859
L24	20.0575
M01	20.5634
M02	20.6843
M03	29.6982
M04	30.0547
M05	13.9676
M06	13.9935
M07	16.9847
M08	17.1564
M09	32.5344
M10	31.759
M11	18.0556
M12	16.8628
M13	17.2426
M14	16.637
M15	15.9965
M16	16.0174
M17	19.3166
M18	19.1847
M19	19.3341
M20	18.6629
M21	14.2112
M22	14.3694
M23	20.2192
M24	19.9205
N01	21.1515
N02	20.6254
N03	30.5389
N04	30.2908
N05	13.0146
N06	14.0013
N07	17.2154
N08	17.4869
N09	27.5901
N10	27.3888
N11	17.8993
N12	17.0587
N13	17.3254
N14	16.9649
N15	16.209
N16	16.1407
N17	19.4413
N18	19.465
N19	18.5225
N20	18.6846
N21	14.2507
N22	14.1246
N23	20.2943
N24	20.0258
O01	20.6983
O02	20.2402
O03	28.4069
O04	29.0357
O05	13.9491
O06	13.7377
O07	16.8617
O08	16.9834
O09	29.3906
O10	29.5961
O11	17.2937
O12	16.7612
O13	17.1538
O14	16.7863
O15	15.9444
O16	15.8366
O17	19.4143
O18	19.1051
O19	18.7835
O20	18.4919
O21	14.1931
O22	14.0291
O23	20.0536
O24	19.9025
P01	20.3819
P02	20.4989
P03	30.1071
P04	30.144
P05	14.1162
P06	13.9252
P07	17.0013
P08	17.0863
P09	28.1113
P10	28.2633
P11	17.2468
P12	17.079
P13	16.7115
P14	17.0636
P15	15.7531
P16	15.8058
P17	19.0457
P18	19.0968
P19	18.8807
P20	18.6033
P21	14.244
P22	14.2413
P23	20.3643
P24	20.0961

## Sheet: Sheet1
#1_Hk2	S. No.	Tag #	Description	Hk2_Ct1	Hk2_Ct2	Hk2_Av. Ct	Rpl30_ Ct1	Rpl30_ Ct2	Rpl30_Av Ct	dCt (Test-control)	ddCt	Fold change
	1	4636	Wt-Sed-1	22.0617	22.1115	22.0866	20.8799	20.7224	20.8012	1.28542	0.486591	0.713709	0.798826
	2	4646	Wt-Sed-2	21.3434	21.3057	21.3245	20.5054	20.546	20.5257	0.798826	0	1	0.798826
	3	4544	Wt-Sed-3	20.9438	20.4701	20.7069	20.3318	20.2269	20.2794	0.427547	-0.37128	1.2935	0.798826
	4	4623	Wt-Sed-4	21.5311	21.2128	21.372	20.2112	20.1295	20.1704	1.2016	0.402771	0.756404	0.798826
	5	4587	Wt-Run-1	21.6097	21.365	21.4874	20.3176	20.2844	20.301	1.18638	0.387557	0.764423	0.798826
	6	4617	Wt-Run-2	21.6291	21.1998	21.4144	20.5796	20.4456	20.5126	0.901814	0.102988	0.931103	0.798826
	7	4595	Wt-Run-3	21.297	20.6913	20.9941	20.2684	20.2637	20.266	0.728099	-0.0707278	1.05025	0.798826
	8	4590	Wt-Run-4	21.2094	20.6415	20.9255	20.0911	20.1186	20.1048	0.820625	0.0217989	0.985004	0.798826
	9	4597	Eko-Sed-1	20.4325	20.4607	20.4466	20.3563	20.1658	20.261	0.185535	-0.613292	1.52975	0.798826
	10	4641	Eko-Sed-2	20.8826	20.7163	20.7995	20.3927	20.7624	20.5775	0.221916	-0.57691	1.49165	0.798826
	11	4618	Eko-Sed-3	20.8714	20.2457	20.5586	20.046	20.0367	20.0413	0.517237	-0.281589	1.21553	0.798826
	12	4594	Eko-Sed-4	20.9016	20.5465	20.7241	20.526	20.3054	20.4157	0.308406	-0.490421	1.40485	0.798826
	13	4622	Eko-Run-1	21.0882	20.7089	20.8985	20.4321	20.453	20.4425	0.455976	-0.34285	1.26826	0.798826
	14	4573	Eko-Run-2	21.0831	20.6873	20.8852	20.4858	20.1323	20.3091	0.576138	-0.222689	1.16691	0.798826
	15	4638	Eko-Run-3	20.699	20.4035	20.5512	20.373	20.1647	20.2688	0.282391	-0.516436	1.43042	0.798826
	16	4537	Eko-Run-4	20.7633	21.0363	20.8998	20.2456	20.0741	20.1598	0.739958	-0.0588685	1.04165	0.798826
#2_Gck	S. No.	Tag #	Description	Gck_Ct1	Gck_Ct2	Gck_Av. Ct	Rpl30_ Ct1	Rpl30_ Ct2	Rpl30_Av Ct	dCt (Test-control)	ddCt	Fold change
	1	4636	Wt-Sed-1	28.7745	28.7745	28.7745	20.8799	20.7224	20.8012	7.97338	0.0685463	0.953598	7.90483
	2	4646	Wt-Sed-2	28.5358	28.3253	28.4306	20.5054	20.546	20.5257	7.90483	0	1	7.90483
	3	4544	Wt-Sed-3	27.1151	27.14	27.1275	20.3318	20.2269	20.2794	6.84815	-1.05668	2.08014	7.90483
	4	4623	Wt-Sed-4	27.8315	27.9843	27.9079	20.2112	20.1295	20.1704	7.73754	-0.167294	1.12295	7.90483
	5	4587	Wt-Run-1	28.0594	28.0407	28.0501	20.3176	20.2844	20.301	7.74907	-0.155763	1.11401	7.90483
	6	4617	Wt-Run-2	28.4888	28.3231	28.4059	20.5796	20.4456	20.5126	7.8933	-0.011525	1.00802	7.90483
	7	4595	Wt-Run-3	28.0526	28.0616	28.0571	20.2684	20.2637	20.266	7.7911	-0.11373	1.08202	7.90483
	8	4590	Wt-Run-4	28.1373	27.7075	27.9224	20.0911	20.1186	20.1048	7.8176	-0.0872322	1.06233	7.90483
	9	4597	Eko-Sed-1	30.7921	30.729	30.7605	20.3563	20.1658	20.261	10.4995	2.59466	0.165551	7.90483
	10	4641	Eko-Sed-2	30.0537	30.3275	30.1906	20.3927	20.7624	20.5775	9.61308	1.70825	0.306032	7.90483
	11	4618	Eko-Sed-3	29.639	30.0193	29.8291	20.046	20.0367	20.0413	9.7878	1.88297	0.271126	7.90483
	12	4594	Eko-Sed-4	29.2124	29.0729	29.1426	20.526	20.3054	20.4157	8.72697	0.822138	0.565603	7.90483
	13	4622	Eko-Run-1	30.7603	30.2365	30.4984	20.4321	20.453	20.4425	10.0559	2.15103	0.225152	7.90483
	14	4573	Eko-Run-2	28.9162	29.016	28.9661	20.4858	20.1323	20.3091	8.657	0.752172	0.593709	7.90483
	15	4638	Eko-Run-3	29.7644	29.8827	29.8236	20.373	20.1647	20.2688	9.55472	1.64989	0.318664	7.90483
	16	4537	Eko-Run-4	30.0353	30.0644	30.0498	20.2456	20.0741	20.1598	9.88999	1.98516	0.252585	7.90483
#3_Gapdh	S. No.	Tag #	Description	Gapdh_Ct1	Gapdh_Ct2	Pfkm_Av. Ct	Rpl30_ Ct1	Rpl30_ Ct2	Rpl30_Av Ct	dCt (Test-control)	ddCt	Fold change
	1	4636	Wt-Sed-1	15.1087	14.877	14.9929	20.8799	20.7224	20.8012	-5.80828	0.414474	0.750293	-6.22275
	2	4646	Wt-Sed-2	14.7224	14.7224	14.7224	20.5054	20.546	20.5257	-5.80334	0.419411	0.74773	-6.22275
	3	4544	Wt-Sed-3	14.3432	13.7701	14.0566	20.3318	20.2269	20.2794	-6.22275	0	1	-6.22275
	4	4623	Wt-Sed-4	14.5715	14.5085	14.54	20.2112	20.1295	20.1704	-5.63037	0.592378	0.663249	-6.22275
	5	4587	Wt-Run-1	14.6374	14.5178	14.5776	20.3176	20.2844	20.301	-5.72338	0.499365	0.707418	-6.22275
	6	4617	Wt-Run-2	14.2218	14.4697	14.3457	20.5796	20.4456	20.5126	-6.16691	0.0558434	0.962032	-6.22275
	7	4595	Wt-Run-3	14.7354	14.7354	14.7354	20.2684	20.2637	20.266	-5.53058	0.692165	0.618924	-6.22275
	8	4590	Wt-Run-4	14.525	14.525	14.525	20.0911	20.1186	20.1048	-5.57987	0.642879	0.640434	-6.22275
	9	4597	Eko-Sed-1	14.4538	14.3615	14.4077	20.3563	20.1658	20.261	-5.85337	0.369382	0.774114	-6.22275
	10	4641	Eko-Sed-2	14.2913	14.3336	14.3125	20.3927	20.7624	20.5775	-6.26507	-0.0423257	1.02977	-6.22275
	11	4618	Eko-Sed-3	14.2912	14.2715	14.2814	20.046	20.0367	20.0413	-5.75999	0.462759	0.725597	-6.22275
	12	4594	Eko-Sed-4	14.2412	14.2092	14.2252	20.526	20.3054	20.4157	-6.19051	0.0322342	0.977905	-6.22275
	13	4622	Eko-Run-1	14.3756	14.3756	14.3756	20.4321	20.453	20.4425	-6.06695	0.155802	0.897633	-6.22275
	14	4573	Eko-Run-2	14.0737	13.4929	13.7833	20.4858	20.1323	20.3091	-6.52576	-0.303011	1.23372	-6.22275
	15	4638	Eko-Run-3	14.314	14.2833	14.2986	20.373	20.1647	20.2688	-5.97021	0.252543	0.839415	-6.22275
	16	4537	Eko-Run-4	14.3875	14.3014	14.3445	20.2456	20.0741	20.1598	-5.81539	0.407358	0.754003	-6.22275
#4_Pfkm	S. No.	Tag #	Description	Pfkm_Ct1	Pfkm_Ct2	Pfkm_Av. Ct	Rpl30_ Ct1	Rpl30_ Ct2	Rpl30_Av Ct	dCt (Test-control)	ddCt	Fold change
	1	4636	Wt-Sed-1	18.0895	17.8763	17.9829	20.8799	20.7224	20.8012	-2.81826	0.141436	0.906617	-2.9597
	2	4646	Wt-Sed-2	17.589	17.543	17.566	20.5054	20.546	20.5257	-2.9597	0	1	-2.9597
	3	4544	Wt-Sed-3	17.1657	17.165	17.1653	20.3318	20.2269	20.2794	-3.11403	-0.154334	1.11291	-2.9597
	4	4623	Wt-Sed-4	17.2875	17.3454	17.3165	20.2112	20.1295	20.1704	-2.85387	0.105823	0.929275	-2.9597
	5	4587	Wt-Run-1	17.6651	17.3764	17.5207	20.3176	20.2844	20.301	-2.78026	0.179437	0.883047	-2.9597
	6	4617	Wt-Run-2	17.4773	17.3693	17.4233	20.5796	20.4456	20.5126	-3.08934	-0.129643	1.09402	-2.9597
	7	4595	Wt-Run-3	17.3686	17.5245	17.4465	20.2684	20.2637	20.266	-2.81949	0.140211	0.907387	-2.9597
	8	4590	Wt-Run-4	17.2687	17.1935	17.2311	20.0911	20.1186	20.1048	-2.87374	0.0859575	0.942159	-2.9597
	9	4597	Eko-Sed-1	17.2576	17.4743	17.366	20.3563	20.1658	20.261	-2.89509	0.0646069	0.956206	-2.9597
	10	4641	Eko-Sed-2	17.2033	18.0023	17.6028	20.3927	20.7624	20.5775	-2.97475	-0.0150569	1.01049	-2.9597
	11	4618	Eko-Sed-3	17.089	17.1554	17.1222	20.046	20.0367	20.0413	-2.91916	0.0405368	0.972293	-2.9597
	12	4594	Eko-Sed-4	17.0819	17.0103	17.0461	20.526	20.3054	20.4157	-3.36957	-0.409877	1.32857	-2.9597
	13	4622	Eko-Run-1	17.2275	17.1915	17.2095	20.4321	20.453	20.4425	-3.23304	-0.273346	1.20861	-2.9597
	14	4573	Eko-Run-2	17.1029	17.2276	17.1652	20.4858	20.1323	20.3091	-3.14382	-0.184119	1.13612	-2.9597
	15	4638	Eko-Run-3	17.2119	17.1443	17.1781	20.373	20.1647	20.2688	-3.09077	-0.131075	1.09511	-2.9597
	16	4537	Eko-Run-4	17.3013	17.2492	17.2753	20.2456	20.0741	20.1598	-2.88458	0.0751165	0.949265	-2.9597
#5_Pck1	S. No.	Tag #	Description	Pck1_Ct1	Pck1_Ct2	Pck1_Av. Ct	Rpl30_ Ct1	Rpl30_ Ct2	Rpl30_Av Ct	dCt (Test-control)	ddCt	Fold change
	1	4636	Wt-Sed-1	30.1388	30.0789	30.1089	20.8799	20.7224	20.8012	9.30771	0	1	9.30771
	2	4646	Wt-Sed-2	28.8491	29.0375	28.9433	20.5054	20.546	20.5257	8.41759	-0.890113	1.85332	9.30771
	3	4544	Wt-Sed-3	30.953	31.2859	31.1194	20.3318	20.2269	20.2794	10.8401	1.53236	0.345711	9.30771
	4	4623	Wt-Sed-4	29.7184	29.9917	29.855	20.2112	20.1295	20.1704	9.68465	0.376945	0.770066	9.30771
	5	4587	Wt-Run-1	31.1551	32.1267	31.6409	20.3176	20.2844	20.301	11.3399	2.03222	0.244478	9.30771
	6	4617	Wt-Run-2	26.3835	26.5925	26.488	20.5796	20.4456	20.5126	5.97537	-3.33234	10.0724	9.30771
	7	4595	Wt-Run-3	29.4848	29.3131	29.399	20.2684	20.2637	20.266	9.13293	-0.174774	1.12879	9.30771
	8	4590	Wt-Run-4	30.3821	30.2073	30.2947	20.0911	20.1186	20.1048	10.1899	0.882183	0.542546	9.30771
	9	4597	Eko-Sed-1	26.7324	26.8486	26.7905	20.3563	20.1658	20.261	6.52945	-2.77826	6.86025	9.30771
	10	4641	Eko-Sed-2	26.9195	27.2679	27.0937	20.3927	20.7624	20.5775	6.51615	-2.79156	6.92377	9.30771
	11	4618	Eko-Sed-3	27.6099	27.6576	27.6337	20.046	20.0367	20.0413	7.5924	-1.71531	3.28366	9.30771
	12	4594	Eko-Sed-4	31.0756	31.2776	31.1766	20.526	20.3054	20.4157	10.7609	1.45321	0.365208	9.30771
	13	4622	Eko-Run-1	27.4764	27.5018	27.4891	20.4321	20.453	20.4425	7.04657	-2.26114	4.79371	9.30771
	14	4573	Eko-Run-2	28.9894	29.0248	29.0071	20.4858	20.1323	20.3091	8.69805	-0.609655	1.52589	9.30771
	15	4638	Eko-Run-3	29.0088	29.1436	29.0762	20.373	20.1647	20.2688	8.80737	-0.500337	1.41454	9.30771
	16	4537	Eko-Run-4	28.157	27.9936	28.0753	20.2456	20.0741	20.1598	7.91548	-1.39223	2.62484	9.30771
#6_Pkm2	S. No.	Tag #	Description	Pkm2_Ct1	Pkm2_Ct2	Pkm2_Av. Ct	Rpl30_ Ct1	Rpl30_ Ct2	Rpl30_Av Ct	dCt (Test-control)	ddCt	Fold change
	1	4636	Wt-Sed-1	18.2237	17.8558	18.0398	20.8799	20.7224	20.8012	-2.7614	0.0450377	0.969264	-2.80643
	2	4646	Wt-Sed-2	17.8212	17.6174	17.7193	20.5054	20.546	20.5257	-2.80643	0	1	-2.80643
	3	4544	Wt-Sed-3	17.3533	17.0422	17.1977	20.3318	20.2269	20.2794	-3.08167	-0.275231	1.21019	-2.80643
	4	4623	Wt-Sed-4	17.5143	17.277	17.3957	20.2112	20.1295	20.1704	-2.77471	0.031725	0.97825	-2.80643
	5	4587	Wt-Run-1	17.4836	17.2796	17.3816	20.3176	20.2844	20.301	-2.91939	-0.112957	1.08144	-2.80643
	6	4617	Wt-Run-2	17.7483	17.3367	17.5425	20.5796	20.4456	20.5126	-2.97013	-0.163692	1.12015	-2.80643
	7	4595	Wt-Run-3	17.6013	17.3199	17.4606	20.2684	20.2637	20.266	-2.80542	0.00101785	0.999295	-2.80643
	8	4590	Wt-Run-4	17.8462	17.3582	17.6022	20.0911	20.1186	20.1048	-2.50262	0.303814	0.810108	-2.80643
	9	4597	Eko-Sed-1	17.6178	17.3018	17.4598	20.3563	20.1658	20.261	-2.80128	0.00515126	0.996436	-2.80643
	10	4641	Eko-Sed-2	17.7516	17.1251	17.4383	20.3927	20.7624	20.5775	-3.13919	-0.332753	1.25941	-2.80643
	11	4618	Eko-Sed-3	17.7038	17.2033	17.4535	20.046	20.0367	20.0413	-2.58782	0.218611	0.859393	-2.80643
	12	4594	Eko-Sed-4	17.6024	17.0881	17.3453	20.526	20.3054	20.4157	-3.07041	-0.26398	1.20079	-2.80643
	13	4622	Eko-Run-1	17.7479	17.2684	17.5081	20.4321	20.453	20.4425	-2.93442	-0.127987	1.09277	-2.80643
	14	4573	Eko-Run-2	17.5529	17.0806	17.3168	20.4858	20.1323	20.3091	-2.99231	-0.185876	1.13751	-2.80643
	15	4638	Eko-Run-3	17.7811	17.4594	17.6202	20.373	20.1647	20.2688	-2.64861	0.157827	0.896374	-2.80643
	16	4537	Eko-Run-4	17.567	17.5585	17.5628	20.2456	20.0741	20.1598	-2.59706	0.209376	0.864911	-2.80643
#7_Pgam2	S. No.	Tag #	Description	Pgam2_Ct1	Pgam2_Ct2	Pgam2_Av. Ct	Rpl30_ Ct1	Rpl30_ Ct2	Rpl30_Av Ct	dCt (Test-control)	ddCt	Fold change
	1	4636	Wt-Sed-1	17.5643	17.6553	17.6098	20.8799	20.7224	20.8012	-3.19134	-0.222485	1.16674	-2.96885
	2	4646	Wt-Sed-2	17.6824	17.4878	17.5851	20.5054	20.546	20.5257	-2.94058	0.0282733	0.980593	-2.96885
	3	4544	Wt-Sed-3	17.4026	17.2185	17.3105	20.3318	20.2269	20.2794	-2.96885	0	1	-2.96885
	4	4623	Wt-Sed-4	17.4215	17.2487	17.3351	20.2112	20.1295	20.1704	-2.83528	0.13357	0.911573	-2.96885
	5	4587	Wt-Run-1	17.4968	17.4455	17.4712	20.3176	20.2844	20.301	-2.82981	0.139037	0.908125	-2.96885
	6	4617	Wt-Run-2	17.5505	17.3487	17.4496	20.5796	20.4456	20.5126	-3.06305	-0.0941939	1.06747	-2.96885
	7	4595	Wt-Run-3	17.2841	17.2838	17.284	20.2684	20.2637	20.266	-2.98207	-0.0132224	1.00921	-2.96885
	8	4590	Wt-Run-4	16.9919	17.2042	17.098	20.0911	20.1186	20.1048	-3.00679	-0.0379408	1.02665	-2.96885
	9	4597	Eko-Sed-1	17.2131	17.2215	17.2173	20.3563	20.1658	20.261	-3.04375	-0.0748963	1.05329	-2.96885
	10	4641	Eko-Sed-2	17.0153	17.083	17.0492	20.3927	20.7624	20.5775	-3.52838	-0.559526	1.47379	-2.96885
	11	4618	Eko-Sed-3	17.5695	17.1352	17.3524	20.046	20.0367	20.0413	-2.68898	0.279872	0.823664	-2.96885
	12	4594	Eko-Sed-4	17.4281	17.0175	17.2228	20.526	20.3054	20.4157	-3.19289	-0.224035	1.168	-2.96885
	13	4622	Eko-Run-1	17.7448	17.238	17.4914	20.4321	20.453	20.4425	-2.95114	0.0177102	0.987799	-2.96885
	14	4573	Eko-Run-2	17.2705	17.0417	17.1561	20.4858	20.1323	20.3091	-3.15296	-0.184106	1.13611	-2.96885
	15	4638	Eko-Run-3	17.1674	17.1694	17.1684	20.373	20.1647	20.2688	-3.10049	-0.131641	1.09554	-2.96885
	16	4537	Eko-Run-4	17.0575	17.3454	17.2014	20.2456	20.0741	20.1598	-2.9584	0.0104517	0.992782	-2.96885
#8_Eno3	S. No.	Tag #	Description	Eno3_Ct1	Eno3_Ct2	Eno3_Av. Ct	Rpl30_ Ct1	Rpl30_ Ct2	Rpl30_Av Ct	dCt (Test-control)	ddCt	Fold change
	1	4636	Wt-Sed-1	16.9786	17.0132	16.9959	20.8799	20.7224	20.8012	-3.80524	0.15469	0.898325	-3.95993
	2	4646	Wt-Sed-2	16.6515	16.4801	16.5658	20.5054	20.546	20.5257	-3.95993	0	1	-3.95993
	3	4544	Wt-Sed-3	16.1431	16.1503	16.1467	20.3318	20.2269	20.2794	-4.13267	-0.172739	1.1272	-3.95993
	4	4623	Wt-Sed-4	16.3806	16.2094	16.295	20.2112	20.1295	20.1704	-3.87535	0.0845774	0.943061	-3.95993
	5	4587	Wt-Run-1	16.3213	17.0235	16.6724	20.3176	20.2844	20.301	-3.62861	0.33132	0.794809	-3.95993
	6	4617	Wt-Run-2	16.3306	16.2113	16.2709	20.5796	20.4456	20.5126	-4.24169	-0.281763	1.21568	-3.95993
	7	4595	Wt-Run-3	16.7898	16.7898	16.7898	20.2684	20.2637	20.266	-3.47623	0.483698	0.715142	-3.95993
	8	4590	Wt-Run-4	16.3533	16.3533	16.3533	20.0911	20.1186	20.1048	-3.75152	0.208408	0.865492	-3.95993
	9	4597	Eko-Sed-1	16.3158	16.3158	16.3158	20.3563	20.1658	20.261	-3.94525	0.0146828	0.989874	-3.95993
	10	4641	Eko-Sed-2	16.2504	16.2816	16.266	20.3927	20.7624	20.5775	-4.31153	-0.351597	1.27597	-3.95993
	11	4618	Eko-Sed-3	16.3468	16.2212	16.284	20.046	20.0367	20.0413	-3.75734	0.202586	0.868992	-3.95993
	12	4594	Eko-Sed-4	16.3103	16.0905	16.2004	20.526	20.3054	20.4157	-4.21526	-0.255334	1.19361	-3.95993
	13	4622	Eko-Run-1	16.7051	16.4318	16.5685	20.4321	20.453	20.4425	-3.87407	0.0858563	0.942225	-3.95993
	14	4573	Eko-Run-2	16.4468	16.4468	16.4468	20.4858	20.1323	20.3091	-3.86228	0.0976499	0.934554	-3.95993
	15	4638	Eko-Run-3	16.5583	16.4782	16.5183	20.373	20.1647	20.2688	-3.7506	0.209333	0.864937	-3.95993
	16	4537	Eko-Run-4	16.1966	16.2906	16.2436	20.2456	20.0741	20.1598	-3.9162	0.0437283	0.970145	-3.95993
#9_Pgk1	S. No.	Tag #	Description	Pgk1_Ct1	Pgk1_Ct2	Pgk1_Av. Ct	Rpl30_ Ct1	Rpl30_ Ct2	Rpl30_Av Ct	dCt (Test-control)	ddCt	Fold change
	1	4636	Wt-Sed-1	20.2971	20.1132	20.2052	20.8799	20.7224	20.8012	-0.595993	0.112289	0.925119	-0.708282
	2	4646	Wt-Sed-2	19.8542	19.7807	19.8174	20.5054	20.546	20.5257	-0.708282	0	1	-0.708282
	3	4544	Wt-Sed-3	19.4451	19.3651	19.4051	20.3318	20.2269	20.2794	-0.874268	-0.165986	1.12193	-0.708282
	4	4623	Wt-Sed-4	19.5807	19.5267	19.5537	20.2112	20.1295	20.1704	-0.616682	0.0915994	0.938482	-0.708282
	5	4587	Wt-Run-1	19.6405	19.6646	19.6526	20.3176	20.2844	20.301	-0.648422	0.0598598	0.959357	-0.708282
	6	4617	Wt-Run-2	19.6568	19.7795	19.7182	20.5796	20.4456	20.5126	-0.794468	-0.0861866	1.06156	-0.708282
	7	4595	Wt-Run-3	19.5169	19.4563	19.4866	20.2684	20.2637	20.266	-0.779405	-0.0711231	1.05053	-0.708282
	8	4590	Wt-Run-4	19.4907	19.4926	19.4917	20.0911	20.1186	20.1048	-0.613165	0.0951163	0.936197	-0.708282
	9	4597	Eko-Sed-1	19.5669	19.4641	19.5155	20.3563	20.1658	20.261	-0.745548	-0.0372657	1.02617	-0.708282
	10	4641	Eko-Sed-2	19.4102	19.351	19.3806	20.3927	20.7624	20.5775	-1.19694	-0.488654	1.40314	-0.708282
	11	4618	Eko-Sed-3	19.3664	19.4018	19.3841	20.046	20.0367	20.0413	-0.657243	0.0510392	0.965241	-0.708282
	12	4594	Eko-Sed-4	19.4941	19.2052	19.3497	20.526	20.3054	20.4157	-1.06601	-0.357726	1.2814	-0.708282
	13	4622	Eko-Run-1	19.7373	19.7341	19.7357	20.4321	20.453	20.4425	-0.70684	0.00144161	0.999001	-0.708282
	14	4573	Eko-Run-2	19.6595	19.5847	19.6221	20.4858	20.1323	20.3091	-0.686975	0.0213066	0.98534	-0.708282
	15	4638	Eko-Run-3	19.5883	19.6844	19.6363	20.373	20.1647	20.2688	-0.63252	0.075762	0.948841	-0.708282
	16	4537	Eko-Run-4	19.7711	19.8407	19.8059	20.2456	20.0741	20.1598	-0.353937	0.354345	0.782225	-0.708282
#10_Gpi	S. No.	Tag #	Description	Gpi_Ct1	Gpi_Ct2	Gpi_Av. Ct	Rpl30_ Ct1	Rpl30_ Ct2	Rpl30_Av Ct	dCt (Test-control)	ddCt	Fold change
	1	4636	Wt-Sed-1	19.4322	19.3938	19.413	20.8799	20.7224	20.8012	-1.38816	-0.187942	1.13914	-1.20021
	2	4646	Wt-Sed-2	19.4199	19.2311	19.3255	20.5054	20.546	20.5257	-1.20021	0	1	-1.20021
	3	4544	Wt-Sed-3	19.1386	19.0202	19.0794	20.3318	20.2269	20.2794	-1.19999	0.000225518	0.999844	-1.20021
	4	4623	Wt-Sed-4	19.1111	18.8838	18.9974	20.2112	20.1295	20.1704	-1.17292	0.0272956	0.981258	-1.20021
	5	4587	Wt-Run-1	19.4097	18.846	19.1279	20.3176	20.2844	20.301	-1.17312	0.0270985	0.981392	-1.20021
	6	4617	Wt-Run-2	19.0874	19.1221	19.1048	20.5796	20.4456	20.5126	-1.40787	-0.207659	1.15481	-1.20021
	7	4595	Wt-Run-3	19.1501	19.439	19.2945	20.2684	20.2637	20.266	-0.971502	0.228712	0.853396	-1.20021
	8	4590	Wt-Run-4	19.1248	18.9635	19.0442	20.0911	20.1186	20.1048	-1.06065	0.139562	0.907795	-1.20021
	9	4597	Eko-Sed-1	19.9064	19.0176	19.462	20.3563	20.1658	20.261	-0.799091	0.401124	0.757268	-1.20021
	10	4641	Eko-Sed-2	19.0116	18.6177	18.8147	20.3927	20.7624	20.5775	-1.76287	-0.56266	1.47699	-1.20021
	11	4618	Eko-Sed-3	19.1784	18.6258	18.9021	20.046	20.0367	20.0413	-1.13924	0.0609749	0.958616	-1.20021
	12	4594	Eko-Sed-4	19.0772	19.0916	19.0844	20.526	20.3054	20.4157	-1.3313	-0.13108	1.09511	-1.20021
	13	4622	Eko-Run-1	19.286	19.1189	19.2025	20.4321	20.453	20.4425	-1.24007	-0.0398589	1.02801	-1.20021
	14	4573	Eko-Run-2	19.1348	19.0224	19.0786	20.4858	20.1323	20.3091	-1.23048	-0.0302609	1.0212	-1.20021
	15	4638	Eko-Run-3	19.0435	19.1955	19.1195	20.373	20.1647	20.2688	-1.14936	0.0508526	0.965366	-1.20021
	16	4537	Eko-Run-4	19.2308	19.1761	19.2034	20.2456	20.0741	20.1598	-0.956414	0.243801	0.844518	-1.20021
#11_Aldoa	S. No.	Tag #	Description	Aldoa_Ct1	Aldoa_Ct2	Aldoa_Av. Ct	Rpl30_ Ct1	Rpl30_ Ct2	Rpl30_Av Ct	dCt (Test-control)	ddCt	Fold change
	1	4636	Wt-Sed-1	15.1632	15.0793	15.1212	20.8799	20.7224	20.8012	-5.67992	0	1	-5.67992
	2	4646	Wt-Sed-2	14.7765	15.0153	14.8959	20.5054	20.546	20.5257	-5.6298	0.0501198	0.965856	-5.67992
	3	4544	Wt-Sed-3	14.3289	14.3229	14.3259	20.3318	20.2269	20.2794	-5.95351	-0.273597	1.20882	-5.67992
	4	4623	Wt-Sed-4	13.5291	13.4708	13.4999	20.2112	20.1295	20.1704	-6.67045	-0.990535	1.98692	-5.67992
	5	4587	Wt-Run-1	14.626	14.4472	14.5366	20.3176	20.2844	20.301	-5.7644	-0.0844772	1.0603	-5.67992
	6	4617	Wt-Run-2	15.579	14.6449	15.112	20.5796	20.4456	20.5126	-5.40068	0.279242	0.824024	-5.67992
	7	4595	Wt-Run-3	13.6826	14.3024	13.9925	20.2684	20.2637	20.266	-6.27355	-0.593636	1.50905	-5.67992
	8	4590	Wt-Run-4	14.1063	14.384	14.2452	20.0911	20.1186	20.1048	-5.85968	-0.17976	1.1327	-5.67992
	9	4597	Eko-Sed-1	14.2883	13.4902	13.8893	20.3563	20.1658	20.261	-6.37178	-0.691857	1.61536	-5.67992
	10	4641	Eko-Sed-2	14.2899	14.1871	14.2385	20.3927	20.7624	20.5775	-6.33903	-0.65911	1.57911	-5.67992
	11	4618	Eko-Sed-3	13.5396	14.2586	13.8991	20.046	20.0367	20.0413	-6.14225	-0.462334	1.37777	-5.67992
	12	4594	Eko-Sed-4	14.3751	14.182	14.2785	20.526	20.3054	20.4157	-6.13713	-0.457215	1.37289	-5.67992
	13	4622	Eko-Run-1	14.3984	14.9284	14.6634	20.4321	20.453	20.4425	-5.77915	-0.0992289	1.0712	-5.67992
	14	4573	Eko-Run-2	14.315	14.2243	14.2697	20.4858	20.1323	20.3091	-6.03937	-0.359453	1.28294	-5.67992
	15	4638	Eko-Run-3	14.4798	14.3591	14.4195	20.373	20.1647	20.2688	-5.84938	-0.169464	1.12464	-5.67992
	16	4537	Eko-Run-4	14.5548	14.5392	14.547	20.2456	20.0741	20.1598	-5.61287	0.0670484	0.954589	-5.67992
