# Supplementary material for: The muscle specific MEF2Dα2 isoform promotes muscle ketolysis and running capacity in mice
Source: EMBO Rep. 2025 Sep 16;26(21):5216–38. doi: 10.1038/s44319-025-00578-3 (PMC12592725; doi:10.1038/s44319-025-00578-3)
Supplement: Supplementary file 13 — Figure EV4 Source Data [file 44319_2025_578_MOESM13_ESM.zip]

Archive with 44 entries (39 files):
- Figure EV4/
- __MACOSX/._Figure EV4
- Figure EV4/.DS_Store
- __MACOSX/Figure EV4/._.DS_Store
- Figure EV4/EV4D/
- __MACOSX/Figure EV4/._EV4D
- Figure EV4/EV4C/
- __MACOSX/Figure EV4/._EV4C
- Figure EV4/EV4 A_B (David Analyses)/
- __MACOSX/Figure EV4/._EV4 A_B (David Analyses)
- Figure EV4/EV4 E/
- __MACOSX/Figure EV4/._EV4 E
- Figure EV4/EV4D/EV4D Bdh1_TA_Sol_WT.xlsx
- __MACOSX/Figure EV4/EV4D/._EV4D Bdh1_TA_Sol_WT.xlsx
- Figure EV4/EV4C/EV4C Bdh1_TA_WT_Eko.xlsx
- __MACOSX/Figure EV4/EV4C/._EV4C Bdh1_TA_WT_Eko.xlsx
- Figure EV4/EV4 A_B (David Analyses)/~$BP upregulated genes.xlsx
- __MACOSX/Figure EV4/EV4 A_B (David Analyses)/._~$BP upregulated genes.xlsx
- Figure EV4/EV4 A_B (David Analyses)/.DS_Store
- __MACOSX/Figure EV4/EV4 A_B (David Analyses)/._.DS_Store
- Figure EV4/EV4 A_B (David Analyses)/BP upregulated genes.xlsx
- __MACOSX/Figure EV4/EV4 A_B (David Analyses)/._BP upregulated genes.xlsx
- Figure EV4/EV4 A_B (David Analyses)/Downregulated 74 MF.xlsx
- __MACOSX/Figure EV4/EV4 A_B (David Analyses)/._Downregulated 74 MF.xlsx
- Figure EV4/EV4 A_B (David Analyses)/~$Downregulated 74 MF.xlsx
- __MACOSX/Figure EV4/EV4 A_B (David Analyses)/._~$Downregulated 74 MF.xlsx
- Figure EV4/EV4 E/.DS_Store
- __MACOSX/Figure EV4/EV4 E/._.DS_Store
- Figure EV4/EV4 E/Bdh1 Line2 coommassie.tif
- __MACOSX/Figure EV4/EV4 E/._Bdh1 Line2 coommassie.tif
- Figure EV4/EV4 E/ACAT1 Western Blot Line 1 and 2.tif
- __MACOSX/Figure EV4/EV4 E/._ACAT1 Western Blot Line 1 and 2.tif
- Figure EV4/EV4 E/Oxct1 coomassie line 1 and 2.tif
- __MACOSX/Figure EV4/EV4 E/._Oxct1 coomassie line 1 and 2.tif
- Figure EV4/EV4 E/Quantification of ACAT1 band.xlsx
- __MACOSX/Figure EV4/EV4 E/._Quantification of ACAT1 band.xlsx
- Figure EV4/EV4 E/Lane intensity for OXCT blot.xlsx
- __MACOSX/Figure EV4/EV4 E/._Lane intensity for OXCT blot.xlsx
- Figure EV4/EV4 E/Bdh1 line 2.tif
- __MACOSX/Figure EV4/EV4 E/._Bdh1 line 2.tif
- Figure EV4/EV4 E/ACAT1 coomassie Line 1 and 2.tif
- __MACOSX/Figure EV4/EV4 E/._ACAT1 coomassie Line 1 and 2.tif
- Figure EV4/EV4 E/Bdh1 intensity calculations_line2.xlsx
- __MACOSX/Figure EV4/EV4 E/._Bdh1 intensity calculations_line2.xlsx
