# Supplementary material for: The muscle specific MEF2Dα2 isoform promotes muscle ketolysis and running capacity in mice
Source: EMBO Rep. 2025 Sep 16;26(21):5216–38. doi: 10.1038/s44319-025-00578-3 (PMC12592725; doi:10.1038/s44319-025-00578-3)
Supplement: Supplementary file 13 — Figure EV4 Source Data [file 44319_2025_578_MOESM13_ESM.zip › Figure EV4/EV4D/EV4D Bdh1_TA_Sol_WT.xlsx]

## Sheet: Sheet1
Bdh1 (Soleus)	S. No.	Sample	Description	Bdh1_Ct1	Bdh1_Ct2	Bdh1_Av. Ct	Rpl30_ Ct1	Rpl30_ Ct2	Rpl30_Av Ct	dCt (Test-control)	ddCt	Fold change
	1	WT-SED	1514 WT	18.9966	19.0592	19.0279	18.991	18.7285	18.8597	0.16816	-3.97184	15.6907	4.14	TTEST for Sol vs TA in WT (Bdh1)
	2	WT-SED	1517 WT	19.2864	19.285	19.2857	19.1031	18.8646	18.9839	0.301848	-3.83815	14.3021	4.14	2.09333e-07
	3	WT-SED	1548 WT	19.0556	19.1489	19.1022	18.9211	18.7989	18.86	0.242213	-3.89779	14.9057	4.14
Bdh1 (TA)	S. No.	Sample	Description	Bdh1_Ct1	Bdh1_Ct2	Bdh1_Av. Ct	Rpl30_ Ct1	Rpl30_ Ct2	Rpl30_Av Ct	dCt (Test-control)	ddCt	Fold change
	1	WT-SED	WT-SED-4989	23.5983	23.5256	23.562	19.6413	19.9705	19.8059	3.75604	-0.383962	1.30492	4.14
	2	WT-SED	WT-SED-4923	23.952	24.0563	24.0041	19.7422	19.7118	19.727	4.27714	0.137136	0.909323	4.14
	3	WT-SED	WT-SED-4915	24.1093	24.1826	24.1459	20.2514	19.7694	20.0104	4.13557	-0.00442871	1.00307	4.14
	4	WT-SED	WT-SED-4927	24.1716	24.2081	24.1899	19.9209	19.6513	19.7861	4.40373	0.26373	0.832931	4.14
