# Supplementary material for: The muscle specific MEF2Dα2 isoform promotes muscle ketolysis and running capacity in mice
Source: EMBO Rep. 2025 Sep 16;26(21):5216–38. doi: 10.1038/s44319-025-00578-3 (PMC12592725; doi:10.1038/s44319-025-00578-3)
Supplement: Supplementary file 13 — Figure EV4 Source Data [file 44319_2025_578_MOESM13_ESM.zip › Figure EV4/EV4C/EV4C Bdh1_TA_WT_Eko.xlsx]

## Sheet: Sheet1
Bdh1 (TA)	S. No.	Sample	Description	Bdh1_Ct1	Bdh1_Ct2	Bdh1_Av. Ct	Rpl30_ Ct1	Rpl30_ Ct2	Rpl30_Av Ct	dCt (Test-control)	ddCt	Fold change		TTEST for TA WT vs EKO
	1	WT-SED	WT-SED-4989	23.5983	23.5256	23.562	19.6413	19.9705	19.8059	3.75604	-0.383962	1.30492	4.14	0.00388566
	2	WT-SED	WT-SED-4923	23.952	24.0563	24.0041	19.7422	19.7118	19.727	4.27714	0.137136	0.909323	4.14
	3	WT-SED	WT-SED-4915	24.1093	24.1826	24.1459	20.2514	19.7694	20.0104	4.13557	-0.00442871	1.00307	4.14
	4	WT-SED	WT-SED-4927	24.1716	24.2081	24.1899	19.9209	19.6513	19.7861	4.40373	0.26373	0.832931	4.14
Bdh1 (TA)	9	EKO-SED	EKO-SED-4926	24.8926	25.0358	24.9642	19.4041	19.9969	19.7005	5.26366	1.12366	0.458927	4.14
	10	EKO-SED	EKO-SED-4919	24.3499	24.6208	24.4854	19.4785	19.8604	19.6695	4.81588	0.675879	0.625951	4.14
	11	EKO-SED	EKO-SED-4913	25.4465	25.7138	25.5802	19.9669	19.7472	19.8571	5.72311	1.58311	0.333762	4.14
	12	EKO-SED	EKO-SED-4931	25.8589	25.9033	25.8811	19.8014	19.9372	19.8693	6.0118	1.8718	0.273233	4.14
