# Supplementary material for: The muscle specific MEF2Dα2 isoform promotes muscle ketolysis and running capacity in mice
Source: EMBO Rep. 2025 Sep 16;26(21):5216–38. doi: 10.1038/s44319-025-00578-3 (PMC12592725; doi:10.1038/s44319-025-00578-3)
Supplement: Supplementary file 13 — Figure EV4 Source Data [file 44319_2025_578_MOESM13_ESM.zip › Figure EV4/EV4 A_B (David Analyses)/BP upregulated genes.xlsx]

## Sheet: BP upregulated genes
Category	Term	Count	%	PValue	Genes	List Total	Pop Hits	Pop Total	Fold Enrichment	Bonferroni	Benjamini	FDR
GOTERM_BP_DIRECT	GO:0001658~branching involved in ureteric bud morphogenesis	3	7.89474	0.00279039	GDNF, FGF2, WNT4	32	51	20136	37.0147	0.739214	0.739963	0.739963
GOTERM_BP_DIRECT	GO:0021784~postganglionic parasympathetic fiber development	2	5.26316	0.00307677	GDNF, PLXNA4	32	2	20136	629.25	0.772864	0.739963	0.739963
GOTERM_BP_DIRECT	GO:0060129~thyroid-stimulating hormone-secreting cell differentiation	2	5.26316	0.00920285	FGF2, WNT4	32	6	20136	209.75	0.988287	1	1
GOTERM_BP_DIRECT	GO:0007015~actin filament organization	3	7.89474	0.0222557	ACTC1, HIP1, LMOD1	32	150	20136	12.585	0.99998	1	1
GOTERM_BP_DIRECT	GO:0001759~organ induction	2	5.26316	0.0228536	GDNF, FGF2	32	15	20136	83.9	0.999985	1	1
GOTERM_BP_DIRECT	GO:0022407~regulation of cell-cell adhesion	2	5.26316	0.0243591	EPHA7, WNT4	32	16	20136	78.6562	0.999993	1	1
GOTERM_BP_DIRECT	GO:0061045~negative regulation of wound healing	2	5.26316	0.0258623	FGF2, WNT4	32	17	20136	74.0294	0.999997	1	1
GOTERM_BP_DIRECT	GO:0048485~sympathetic nervous system development	2	5.26316	0.0273633	GDNF, PLXNA4	32	18	20136	69.9167	0.999998	1	1
GOTERM_BP_DIRECT	GO:1905564~positive regulation of vascular endothelial cell proliferation	2	5.26316	0.0318528	ITGA4, FGF2	32	21	20136	59.9286	1	1	1
GOTERM_BP_DIRECT	GO:0001656~metanephros development	2	5.26316	0.0627228	GDNF, WNT4	32	42	20136	29.9643	1	1	1
GOTERM_BP_DIRECT	GO:0031397~negative regulation of protein ubiquitination	2	5.26316	0.0841872	RASD2, SH3RF2	32	57	20136	22.0789	1	1	1
GOTERM_BP_DIRECT	GO:0008543~fibroblast growth factor receptor signaling pathway	2	5.26316	0.087013	FGF2, WNT4	32	59	20136	21.3305	1	1	1
GOTERM_BP_DIRECT	GO:0097190~apoptotic signaling pathway	2	5.26316	0.0996247	HIP1, WNT4	32	68	20136	18.5074	1	1	1
GOTERM_BP_DIRECT	GO:0008283~cell proliferation	3	7.89474	0.0998301	GDNF, IL12A, FGF2	32	348	20136	5.42457	1	1	1
	branching involved in ureteric bud morphogenesis	2.55433	0.00279039
	postganglionic parasympathetic fiber development	2.51191	0.00307677
	thyroid-stimulating hormone-secreting cell differentiation	2.03608	0.00920285
	actin filament organization	1.65256	0.0222557
	organ induction	1.64105	0.0228536
	regulation of cell-cell adhesion	1.61334	0.0243591
	negative regulation of wound healing	1.58733	0.0258623
	sympathetic nervous system development	1.56283	0.0273633
	positive regulation of vascular endothelial cell proliferation	1.49685	0.0318528
