# Supplementary material for: The muscle specific MEF2Dα2 isoform promotes muscle ketolysis and running capacity in mice
Source: EMBO Rep. 2025 Sep 16;26(21):5216–38. doi: 10.1038/s44319-025-00578-3 (PMC12592725; doi:10.1038/s44319-025-00578-3)
Supplement: Supplementary file 13 — Figure EV4 Source Data [file 44319_2025_578_MOESM13_ESM.zip › Figure EV4/EV4 A_B (David Analyses)/Downregulated 74 MF.xlsx]

## Sheet: Downregulated 74 MF
Category	Term	Count	%	PValue	Genes	List Total	Pop Hits	Pop Total	Fold Enrichment	Bonferroni	Benjamini	FDR
GOTERM_MF_DIRECT	GO:0016301~kinase activity	8	11.1111	0.00461639	CKMT2, SBK2, MAPK10, DMPK, DAPK1, PRKCD, PCK1, GCK	60	662	18735	3.77341	0.616266	0.333666	0.330442
GOTERM_MF_DIRECT	GO:0000166~nucleotide binding	13	18.0556	0.0065027	PCX, DMPK, DAPK1, PRKCD, HSPA4L, GCK, SBK2, MAPK10, CKMT2, MFHAS1, CNGA3, PCK1, ABCG4	60	1717	18735	2.36415	0.740877	0.333666	0.330442
GOTERM_MF_DIRECT	GO:0003824~catalytic activity	6	8.33333	0.00759789	CKMT2, PCX, BDH1, ODC1, GALM, GCK	60	390	18735	4.80385	0.793771	0.333666	0.330442
GOTERM_MF_DIRECT	GO:0003779~actin binding	6	8.33333	0.00767805	DIAPH1, ARC, MLPH, ACTN2, MYOZ2, MSRB1	60	391	18735	4.79156	0.797191	0.333666	0.330442
GOTERM_MF_DIRECT	GO:0016740~transferase activity	13	18.0556	0.00805957	DMPK, DAPK1, PRKCD, AGPAT2, GCK, SBK2, MAPK10, CKMT2, METTL21C, NTMT1, ST3GAL5, PCK1, ST3GAL1	60	1765	18735	2.29986	0.812709	0.333666	0.330442
GOTERM_MF_DIRECT	GO:0016491~oxidoreductase activity	7	9.72222	0.0137617	CBR2, TPH1, BDH1, SMOX, PHYHD1, CYP2E1, MSRB1	60	627	18735	3.48604	0.943214	0.425956	0.42184
GOTERM_MF_DIRECT	GO:0051373~FATZ binding	2	2.77778	0.0156487	ACTN2, MYOZ2	60	5	18735	124.9	0.961799	0.425956	0.42184
GOTERM_MF_DIRECT	GO:0005216~ion channel activity	4	5.55556	0.0164621	TRPM1, TMEM266, KCNQ4, CNGA3	60	170	18735	7.34706	0.967807	0.425956	0.42184
GOTERM_MF_DIRECT	GO:0005524~ATP binding	11	15.2778	0.0204785	CKMT2, SBK2, MAPK10, PCX, DMPK, DAPK1, DNAJA4, PRKCD, HSPA4L, ABCG4, GCK	60	1533	18735	2.24054	0.9862	0.471005	0.466455
GOTERM_MF_DIRECT	GO:0042802~identical protein binding	12	16.6667	0.0406684	C1QB, CBR2, DIAPH1, PCX, ACTN2, DAPK1, ABI3, SLC30A2, HTRA1, STOM, ABCG4, CRYAB	60	1962	18735	1.90979	0.999815	0.841836	0.833703
GOTERM_MF_DIRECT	GO:0004674~protein serine/threonine kinase activity	5	6.94444	0.0457202	SBK2, MAPK10, DMPK, DAPK1, PRKCD	60	428	18735	3.64778	0.999938	0.844072	0.835917
GOTERM_MF_DIRECT	GO:0004497~monooxygenase activity	3	4.16667	0.0517413	CYP4F39, TPH1, CYP2E1	60	116	18735	8.07543	0.999983	0.844072	0.835917
GOTERM_MF_DIRECT	GO:0005515~protein binding	24	33.3333	0.0540328	CBR2, DMPK, DAPK1, PLEKHA2, ACTN2, IL1R1, SLC30A2, PRKCD, HSPA4L, HTRA1, IGF1, PHYHIP, GCK, MAPK10, PSMD8, DIAPH1, ARC, MLPH, PALMD, ABI3, STOM, PMEPA1, CNGA3, CRYAB	60	5347	18735	1.40153	0.99999	0.844072	0.835917
GOTERM_MF_DIRECT	GO:0008373~sialyltransferase activity	2	2.77778	0.0611647	ST3GAL5, ST3GAL1	60	20	18735	31.225	0.999998	0.844072	0.835917
GOTERM_MF_DIRECT	GO:0031406~carboxylic acid binding	2	2.77778	0.0611647	PCX, PCK1	60	20	18735	31.225	0.999998	0.844072	0.835917
GOTERM_MF_DIRECT	GO:0016831~carboxy-lyase activity	2	2.77778	0.0729486	ODC1, PCK1	60	24	18735	26.0208	1	0.943773	0.934654
GOTERM_MF_DIRECT	GO:0004672~protein kinase activity	5	6.94444	0.0797013	SBK2, MAPK10, DMPK, DAPK1, PRKCD	60	517	18735	3.01983	1	0.970481	0.961104
	kinase activity	2.3357	0.00461639
	nucleotide binding	2.18691	0.0065027
	catalytic activity	2.11931	0.00759789
	actin binding	2.11475	0.00767805
	transferase activity	2.09369	0.00805957
	oxidoreductase activity	1.86133	0.0137617
	FATZ binding	1.80552	0.0156487
	ion channel activity	1.78352	0.0164621
	ATP binding	1.6887	0.0204785
	identical protein binding	1.39074	0.0406684
