# Supplementary material for: The muscle specific MEF2Dα2 isoform promotes muscle ketolysis and running capacity in mice
Source: EMBO Rep. 2025 Sep 16;26(21):5216–38. doi: 10.1038/s44319-025-00578-3 (PMC12592725; doi:10.1038/s44319-025-00578-3)
Supplement: Supplementary file 13 — Figure EV4 Source Data [file 44319_2025_578_MOESM13_ESM.zip › Figure EV4/EV4 E/Bdh1 intensity calculations_line2.xlsx]

## Sheet: {a56d9b65-34bd-4323-996e-19bbf1
		2023-01-05 Chemiluminescence 94.296s
		Lane	Band No.	Band Label	Mol. Wt. (KDa)	Relative Front	Adj. Volume (Int)	Volume (Int)	Abs. Quant.	Rel. Quant.	Band %	Lane %	Coommassie
															TTEST
Line 1056	4636	8	1		N/A	0.627451	28941440	30924190	N/A	N/A	100	90.5839	434903182	0.0665469	0.0186463
	4646	9	1		N/A	0.624183	20533600	22116000	N/A	N/A	100	84.6808	391849080	0.0524018
	4544	10	1		N/A	0.620915	22126300	23555000	N/A	N/A	100	83.2285	383321190	0.0577226
	4597	11	1		N/A	0.616393	17215008	18739248	N/A	N/A	100	83.6379	396173436	0.0434532
	4641	12	1		N/A	0.606557	16618693	18146562	N/A	N/A	100	83.9354	440476704	0.0377289
	4618	13	1		N/A	0.596721	13368885	14865735	N/A	N/A	100	81.1478	448957386	0.0297776
