# Supplementary material for: The muscle specific MEF2Dα2 isoform promotes muscle ketolysis and running capacity in mice
Source: EMBO Rep. 2025 Sep 16;26(21):5216–38. doi: 10.1038/s44319-025-00578-3 (PMC12592725; doi:10.1038/s44319-025-00578-3)
Supplement: Supplementary file 14 — Figure EV5 Source Data [file 44319_2025_578_MOESM14_ESM.zip]

Archive with 12 entries (9 files):
- Figure EV5/
- __MACOSX/._Figure EV5
- Figure EV5/.DS_Store
- __MACOSX/Figure EV5/._.DS_Store
- Figure EV5/EV5B/
- __MACOSX/Figure EV5/._EV5B
- Figure EV5/EV5A/
- __MACOSX/Figure EV5/._EV5A
- Figure EV5/EV5B/Figure S5B.xlsx
- __MACOSX/Figure EV5/EV5B/._Figure S5B.xlsx
- Figure EV5/EV5A/EV5A_Liver keto genes RT-qPCR(Cohort 4).xlsx
- __MACOSX/Figure EV5/EV5A/._EV5A_Liver keto genes RT-qPCR(Cohort 4).xlsx
