# Supplementary material for: The muscle specific MEF2Dα2 isoform promotes muscle ketolysis and running capacity in mice
Source: EMBO Rep. 2025 Sep 16;26(21):5216–38. doi: 10.1038/s44319-025-00578-3 (PMC12592725; doi:10.1038/s44319-025-00578-3)
Supplement: Supplementary file 14 — Figure EV5 Source Data [file 44319_2025_578_MOESM14_ESM.zip › Figure EV5/EV5B/Figure S5B.xlsx]

## Sheet: AKG (5mM) SKM 
Time	AKG_WT					AKG_KO
0	-1.84656	6.41388	5.89692	4.43604	1.4664	5.25732	10.6489	7.9284	13.8172	8.06544
0.03	0.97752	10.6536	7.20732	2.32896	-3.04548	3.83352	9.88044	5.39568	10.308	7.84452
0.07	5.32236	8.47944	9.93732	5.65596	-2.36868	4.49064	13.0642	5.8362	8.55348	7.07112
0.1	10.2102	-31.7436	9.17292	13.6408	-0.4512	6.024	-29.5315	4.1844	17.7649	7.51308
0.13	7.60332	-80.0112	-28.2833	6.09948	12.0692	4.70976	-87.4968	-46.469	2.08356	7.6236
0.17	-27.3721	-111.646	-77.4242	-60.6623	-25.1537	-50.0543	-124.713	-103.289	-54.0623	-13.1478
0.2	-67.4526	-103.167	-106.8	-127.868	-110.428	-117.962	-123.505	-134.452	-115.143	-52.7018
0.23	-92.761	-60.1171	-103.96	-157.589	-175.399	-154.654	-71.9076	-120.357	-145.957	-81.2074
0.27	-89.7197	-32.0696	-64.4292	-129.975	-188.596	-141.948	-34.0326	-59.793	-118.871	-83.5276
0.3	-56.1563	-16.6327	-32.6514	-60.5514	-123.4	-75.5743	-14.6011	-26.2076	-65.9056	-58.3367
0.33	-31.4996	-10.7623	-17.1448	-22.6236	-48.7283	-29.1344	-5.59896	-11.2319	-28.5115	-27.29
0.37	-17.4877	-7.39236	-7.75332	-5.43408	-15.2276	-8.98128	-3.9522	-2.75292	-10.0886	-12.043
0.4	-9.12408	-4.89204	-4.14972	-0.6654	-3.04548	-2.1906	-4.50108	3.41364	-5.04432	-7.29204
0.43	-4.01892	-1.95684	-5.56932	-0.6654	0.7896	1.42392	-5.81844	7.04748	-4.49604	-3.31464
0.47	-0.2172	2.82648	-3.49452	-0.22176	1.3536	3.94296	-4.39128	9.02952	-3.07044	-0.55248
0.5	1.30344	6.5226	-0.6552	4.76868	2.0304	5.14776	-1.75656	6.4968	0.87732	2.76216
0.53	0.2172	7.6098	3.1668	10.6464	4.96308	7.33836	1.31736	3.85404	1.75452	6.62916
0.57	-0.43452	6.19656	4.80492	12.4208	8.00856	6.35268	4.28148	2.20236	0.76764	6.8502
0.6	1.30344	4.02228	3.38532	9.75924	8.68536	4.27164	3.8424	2.53272	-0.54828	7.29204
0.63	4.12752	2.06556	2.0748	5.21232	6.31668	4.92876	2.63484	6.0564	-0.54828	6.9606
0.67	7.16892	2.60904	0.8736	2.43984	3.27108	5.91456	3.8424	8.91936	2.41248	4.30896
0.7	6.9516	3.80484	1.2012	1.3308	3.38388	6.46212	7.13592	9.02952	3.50916	0.22092
0.73	4.67064	5.8704	3.0576	4.6578	5.63988	4.38108	10.1	7.15752	5.81196	-2.98308
0.77	2.60688	7.50108	4.80492	7.65216	5.30148	2.30004	8.78256	6.0564	8.4438	-4.30896
0.8	-1.41204	6.41388	4.14972	9.981	4.62468	4.05252	6.14784	7.9284	10.1983	-3.64608
0.83	-3.4758	6.41388	1.638	10.9792	8.12136	8.10504	6.69672	11.2319	6.36024	-1.43628
0.87	-4.88784	6.84876	0.6552	8.6502	12.6332	11.61	7.3554	13.3241	3.39948	0.88392
0.9	-1.19484	7.82712	5.13252	7.76304	13.1972	9.63852	7.2456	13.3241	1.31592	5.30328
0.93	7.27752	9.02304	9.50052	5.9886	6.99336	6.13356	4.28148	9.24972	0.32892	8.94936
0.97	10.2102	8.91432	10.265	6.98676	2.48148	5.805	0.1098	5.39568	3.07044	9.1704
1	7.82064	8.04456	9.39132	9.3156	4.06068	5.805	-0.76848	3.08328	5.70228	9.61224
1.03	2.38968	5.8704	6.44292	9.3156	8.45976	7.0098	1.97604	2.20236	7.67616	6.62916
1.07	-2.28096	2.28288	6.98892	8.09568	11.5052	6.79068	4.17168	2.97312	7.67616	3.64608
1.1	-0.65172	0.32616	7.75332	6.43224	10.1518	7.33836	4.17168	5.50584	8.77284	3.97752
1.13	2.49828	0.32616	6.33372	6.43224	6.99336	7.0098	1.20756	6.0564	6.79896	6.73968
1.17	2.28096	4.89204	3.82212	6.87576	4.96308	5.69544	1.53696	5.94624	7.56648	9.83328
1.2	3.2586	6.41388	1.7472	4.21416	3.15828	5.03832	9.44136	5.06532	8.11488	9.1704
1.23	5.32236	5.65296	0.4368	0.99816	2.25588	5.69544	15.9185	5.17548	8.33412	5.30328
1.27	8.36364	5.43552	1.9656	2.88336	2.81988	10.2956	16.1381	6.82716	8.8824	2.43072
1.3	11.6222	2.82648	4.14972	8.76108	2.81988	12.3767	11.5272	7.59804	6.90852	2.09928
1.33	8.79816	4.34844	4.36812	12.5317	3.94788	10.7338	7.02612	9.80028	2.08356	2.87268
1.37	5.43096	5.8704	7.20732	10.4246	3.27108	7.55748	2.52504	10.5712	-0.76764	2.87268
1.4	5.32236	6.08784	8.62692	5.21232	3.38388	4.16208	-1.31736	11.6723	4.16712	1.65732
1.43	8.25504	7.82712	10.265	3.21612	4.28628	4.05252	-2.41524	11.8925	9.8694	3.64608
1.47	11.1878	8.15328	11.903	4.21416	6.31668	4.6002	-0.1098	8.1486	15.3523	5.74524
1.5	9.23268	7.17492	8.95452	6.09948	7.21896	4.27164	3.07392	4.1844	13.8172	6.9606
1.53	4.01892	6.5226	6.87972	5.9886	6.76776	6.46212	3.18372	0.11016	7.23756	7.07112
1.57	2.06376	7.50108	5.46012	4.21416	7.89576	8.76228	2.52504	-0.99108	4.38636	6.51864
1.6	4.56204	7.82712	6.87972	4.21416	8.34696	11.3909	5.26956	1.872	4.16712	5.63484
1.63	8.58096	9.56652	10.9202	3.21612	6.99336	11.3909	9.44136	5.39568	3.94776	4.86144
1.67	12.7085	10.4363	11.0294	4.54692	5.18868	9.52896	9.99024	5.61588	3.94776	5.4138
1.7	9.8844	8.15328	7.86252	10.8682	5.07588	7.2288	7.6848	5.61588	2.3028	5.19288
1.73	7.49472	6.95748	5.35092	12.7535	7.33176	4.27164	4.94016	9.24972	0.4386	6.40824
1.77	4.45344	5.21808	5.46012	11.2009	10.1518	4.6002	4.17168	10.2408	3.94776	5.74524
1.8	1.41204	4.02228	5.13252	6.654	12.4076	6.024	4.50108	8.80932	6.90852	2.87268
1.83	2.60688	3.5874	4.91412	2.10708	12.0692	7.33836	4.83048	2.53272	9.75972	3.75648
1.87	2.38968	4.02228	3.38532	6.76488	9.02376	7.2288	4.062	-1.54164	14.1461	4.30896
1.9	2.71548	6.84876	4.91412	11.2009	5.63988	5.25732	2.52504	-0.33036	12.1722	4.19844
1.93	1.52064	8.262	10.1558	11.09	3.94788	5.91456	2.41524	3.744	9.54036	3.97752
1.97	-0.43452	8.04456	14.633	9.53736	5.41428	8.4336	3.29352	10.1306	4.93464	3.97752
2	1.30344	6.5226	17.254	6.09948	6.65496	9.96708	3.9522	11.6723	0.54828	7.18164
2.03	5.10516	5.54424	15.179	6.654	6.31668	10.6242	5.26956	12.2228	0.21936	10.3856
2.07	6.9516	8.37072	12.3398	10.9792	6.76776	9.09084	7.13592	12.0026	-0.10968	12.5954
2.1	8.47236	4.23972	9.50052	5.9886	3.49668	5.36688	3.40332	13.3241	-3.61872	8.28648
2.13	8.47236	-16.6327	-6.77052	-20.4056	-19.1755	0.9858	-20.6392	-0.44052	-21.0547	-3.64608
2.17	7.27752	-38.4836	-28.7201	-46.1344	-40.3813	-0.32856	-49.512	-28.2998	-36.5167	-16.131
2.2	5.21376	-49.7896	-46.7384	-55.8936	-46.4723	2.30004	-61.0391	-50.6534	-43.9735	-21.4343
2.23	2.82408	-41.4188	-46.0832	-42.253	-31.5832	8.32416	-46.987	-52.0849	-38.9292	-15.91
2.27	3.0414	-18.6983	-25.1165	-13.7516	-3.04548	13.3624	-14.9304	-28.1897	-22.1513	-5.19288
2.3	6.08268	-3.37008	-7.86252	2.10708	11.054	14.8958	8.01408	-2.97312	-8.8824	3.42504
2.33	-4.34472	4.34844	2.8392	12.8644	15.1148	3.6144	16.687	8.91936	2.52216	8.83884
2.37	-25.5256	8.8056	6.87972	20.2948	17.8219	-26.8344	18.9924	11.5622	10.308	14.0317
2.4	-42.7961	10.545	12.5582	21.8473	20.3034	-49.178	19.6511	11.6723	14.1461	15.468
2.43	-47.7925	14.1324	18.7828	22.8454	22.6722	-50.7115	19.7609	14.8657	17.3262	16.0205
2.47	-33.2375	16.7414	21.076	25.507	23.4618	-29.0249	22.725	17.3983	20.2871	16.131
2.5	-12.9257	18.5896	21.7312	32.0501	23.6874	-0.76668	25.3598	18.94	23.0286	17.7883
2.53	2.82408	20.9812	22.2772	36.2644	27.7481	10.7338	25.5793	20.2614	25.8797	25.0804
2.57	13.0343	24.46	24.4613	35.7098	33.5006	14.2386	24.3718	19.1602	28.1826	28.174
2.6	17.9222	28.9171	27.3005	32.9374	38.4637	18.7292	25.5793	21.3625	29.9371	27.4006
2.63	15.9671	32.1784	29.4845	33.8245	41.1709	24.3152	28.9826	21.4727	27.8536	25.9643
2.67	15.6412	35.331	31.1226	35.7098	39.5917	27.2725	32.0566	21.4727	24.6734	23.865
2.7	18.1394	35.8746	33.7434	38.1496	36.8846	25.8486	33.4837	22.0232	25.9894	26.8481
2.73	20.2032	35.2223	34.7262	41.2548	36.9974	24.4248	31.7272	22.684	29.8274	30.6047
2.77	26.2859	34.2439	36.3642	42.5856	38.6893	26.1772	32.3858	23.7851	35.0911	33.1458
2.8	30.9565	32.9394	39.9679	45.469	41.9604	29.6821	36.2282	26.648	36.2974	36.2394
2.83	35.5186	34.3526	40.8415	44.2492	45.3444	33.0774	40.1804	29.7313	34.2138	38.7806
2.87	37.5823	35.4397	40.2955	43.6946	48.9539	34.5013	41.0587	27.1987	34.3235	38.8912
2.9	33.1289	36.7442	39.2035	47.1325	51.2098	36.6919	37.6554	23.6749	38.052	37.8967
2.93	30.8479	39.1358	38.7667	50.0159	51.4354	36.6919	34.6913	22.2434	43.864	38.8912
2.97	28.8928	38.0488	42.8071	51.014	48.1643	34.9394	32.9348	23.4547	42.9866	40.438
3	27.6979	35.331	44.4452	51.2358	45.7956	32.2013	34.5815	27.5291	34.9814	42.5371
3.03	28.8928	35.2223	41.3875	52.123	46.0211	31.2155	36.8869	30.392	26.8667	42.9791
3.07	32.6945	36.9617	38.3299	54.341	45.7956	32.6394	36.0088	31.8235	24.8928	41.7637
3.1	40.2978	38.0488	40.7323	58.5552	48.6155	33.0774	37.6554	33.5854	28.4018	40.3274
3.13	44.3167	41.4188	45.6464	57.668	48.9539	34.9394	39.5218	32.264	31.8013	42.9791
3.17	40.4064	42.071	49.4684	54.7846	48.1643	36.1442	39.9608	33.145	34.3235	44.6364
3.2	31.9342	43.4843	48.704	52.7884	48.1643	37.13	39.9608	35.017	37.723	43.3105
3.23	28.0238	45.2237	42.4795	49.0178	48.0515	37.0205	37.3261	33.145	38.9292	39.775
3.27	31.7168	41.6363	41.3875	49.6832	50.9842	36.1442	37.1065	30.392	39.5872	37.4548
3.3	38.3426	40.4405	41.6059	51.6794	53.1274	34.3918	41.0587	28.1897	38.1616	41.5428
3.33	42.9047	40.223	42.4795	52.3448	51.9994	33.2965	44.0228	28.2998	38.4906	46.2937
3.37	43.3391	39.8969	45.1004	52.6775	50.3074	34.9394	45.8891	30.9426	40.9031	47.288
3.4	39.4289	41.745	43.79	51.6794	50.6458	38.4443	45.1206	31.273	42.219	45.7412
3.43	36.0617	42.1798	42.8071	51.6794	52.789	42.9349	43.5838	32.264	41.561	44.7469
3.47	35.9531	40.984	43.5716	54.1192	54.0298	43.373	43.5838	34.5764	39.0389	43.3105
3.5	39.7547	42.071	46.1924	55.0064	52.6762	40.5253	43.0348	37.3294	40.0258	43.2001
3.53	44.3167	43.7017	50.6698	56.3372	51.7738	39.8682	42.2663	35.5675	40.3548	44.0839
3.57	44.7512	45.3324	50.779	56.7808	51.2098	38.773	40.6195	30.5022	39.0389	45.4098
3.6	41.6012	45.115	49.0316	58.3334	51.097	37.4586	39.1924	28.7404	33.5558	46.9566
3.63	35.8444	40.984	49.4684	59.3315	51.097	37.5682	39.9608	28.9606	28.0729	41.3218
3.67	34.2151	39.6794	48.5948	57.4462	51.5482	37.5682	39.3022	31.8235	31.911	36.9024
3.7	36.4961	42.6146	45.974	55.3391	53.0146	40.0872	38.3141	33.6955	41.3417	39.8855
3.73	37.4737	43.3756	44.2268	53.5648	54.932	41.1826	38.8631	31.1628	46.6054	44.5259
3.77	38.0168	40.7665	43.0255	55.2282	56.2856	38.4443	42.1565	31.1628	45.5088	51.4866
3.8	40.9495	37.8313	43.3532	57.2244	55.2704	38.1157	44.2424	35.017	39.3679	53.1438
3.83	46.2719	37.94	45.2096	57.8898	55.3832	40.1968	44.4619	37.8799	34.3235	48.8348
3.87	50.8339	41.5276	45.974	56.6699	54.5938	41.9492	42.1565	38.3204	32.569	44.305
3.9	47.4667	43.3756	48.3764	56.3372	54.0298	44.3588	40.0706	32.5944	31.582	39.996
3.93	38.1254	42.8321	49.9054	56.2264	53.2402	43.7017	41.388	26.7582	37.5036	37.8967
3.97	34.4323	44.6802	48.158	56.8918	51.3226	41.8397	41.388	27.0886	44.0832	40.5484
4	36.2789	47.6153	45.1004	57.3353	50.9842	40.5253	44.5717	31.6033	48.2503	46.6252
4.03	40.1892	47.398	44.4452	58.777	52.9018	38.4443	46.7674	35.6776	48.4697	49.7188
4.07	42.0358	44.354	45.974	60.4405	54.932	36.4728	44.7913	37.1092	46.3861	52.4809
4.1	40.9495	44.354	48.4856	67.3163	59.6695	35.268	44.0228	35.6776	48.7986	51.155
4.13	40.7323	63.4871	64.2108	106.02	89.448	36.1442	62.2468	42.0643	70.7305	68.5014
4.17	55.07	107.95	99.9198	175.777	150.922	54.764	112.856	69.263	110.647	115.569
4.2	92.6524	166.219	153.538	258.841	231.91	100.656	179.604	111.438	158.129	177.33
4.23	147.831	219.922	211.087	328.264	306.469	163.854	239.655	157.136	201.445	238.54
4.27	204.313	255.579	253.676	364.307	354.634	227.161	275.335	192.703	228.97	275.884
4.3	241.461	277.43	281.413	384.158	383.284	272.177	288.618	211.533	250.024	297.539
4.33	264.38	294.171	300.196	398.242	405.505	298.026	297.291	223.205	266.912	314.996
4.37	282.954	309.608	314.829	411.883	419.83	312.045	307.391	234.107	279.413	328.807
4.4	297.834	322.001	326.186	424.858	429.869	320.917	322.102	241.815	287.967	339.634
4.43	311.738	329.72	334.922	433.619	440.021	327.598	337.691	246.55	293.011	348.694
4.47	320.21	337.004	343.768	440.939	449.721	335.046	346.145	250.294	298.823	353.335
4.5	328.465	347.005	352.832	445.375	462.693	344.356	348.999	253.487	304.745	358.417
4.53	338.024	356.245	363.206	448.369	471.153	351.585	349.877	259.103	311.653	361.842
4.57	344.758	363.312	374.454	452.694	474.875	355.637	356.245	264.829	316.368	364.715
4.6	351.058	368.53	383.736	456.132	478.146	358.157	362.502	267.913	317.136	369.245
4.63	356.706	372.117	387.667	457.13	481.079	360.785	364.478	270.886	319.877	373.443
4.67	362.572	375.704	387.885	454.136	485.252	364.509	366.674	272.207	324.374	379.962
4.7	368.763	378.857	388.431	445.596	489.539	370.643	369.309	273.418	333.585	387.033
4.73	372.565	380.379	391.38	431.956	488.975	374.914	374.798	276.391	343.125	390.679
4.77	372.13	383.64	394.328	408.777	484.575	377.105	377.762	279.915	346.196	387.806
4.8	371.044	389.62	393.455	367.966	472.845	378.091	374.139	284.43	347.731	377.863
4.83	370.501	395.49	392.035	306.417	451.3	379.843	367.772	286.963	343.783	364.162
4.87	370.501	399.838	393.127	236.106	413.175	381.815	359.538	288.284	337.094	350.241
4.9	369.197	401.904	394.983	174.668	355.762	380.829	350.865	289.936	333.695	331.569
4.93	364.309	402.121	394.219	132.858	284.361	373.381	338.57	294.12	327.992	302.511
4.97	355.403	402.665	386.357	109.68	211.156	359.471	313.978	295.331	323.277	259.642
5	344.541	400.491	372.597	96.3721	152.276	343.37	279.397	294.45	310.557	208.377
5.03	324.446	393.859	355.452	88.831	113.699	321.136	235.045	290.486	287.967	161.199
5.07	293.272	384.836	330.227	86.1694	93.2831	287.401	189.375	286.742	257.262	125.181
5.1	252.214	374.183	295.719	89.1636	86.064	242.166	150.402	287.733	219.32	103.526
5.13	208.549	362.877	254.768	92.7125	85.1617	192.003	117.687	291.367	181.377	90.0462
5.17	171.51	345.483	209.122	91.8252	85.1617	145.672	96.1696	294.45	145.518	80.7654
5.2	143.052	314.392	167.079	87.5002	83.6953	110.733	83.8739	290.927	116.13	74.2466
5.23	124.695	270.146	132.134	83.5078	80.9881	88.17	78.8239	287.293	96.5006	70.8216
5.27	112.095	220.792	110.403	82.9532	81.5521	76.7791	76.2989	283.659	88.4954	71.2636
5.3	105.252	176.22	102.322	85.2821	85.0489	73.7124	76.4087	283.329	87.9472	73.9152
5.33	100.907	141.759	97.6266	87.5002	86.8536	73.7124	78.0554	284.43	88.4954	76.2354
5.37	97.4316	118.93	91.1837	89.9399	86.7408	73.3837	78.9337	282.007	87.6181	74.5782
5.4	97.1058	106.428	84.5224	93.3779	83.5825	73.1647	80.5805	279.805	82.7932	71.3741
5.43	97.323	102.079	82.1198	93.0451	81.5521	72.617	80.3609	276.061	80.271	70.1587
5.47	97.9747	98.8181	86.0512	91.0489	82.7929	71.5218	78.8239	268.243	76.6522	72.1475
5.5	98.6264	94.361	90.7469	89.9399	83.6953	71.1932	77.8358	260.975	73.9106	74.5782
5.53	97.8661	88.8167	89.5456	88.3873	86.628	71.8504	77.3968	253.818	75.9942	72.6998
5.57	93.9558	83.816	86.0512	88.9418	86.5152	74.041	78.0554	242.255	76.3232	69.3853
5.6	88.4162	82.9464	81.4646	88.6091	83.3569	75.9029	77.8358	222.545	78.5164	68.6119
5.63	84.0714	83.7073	78.953	90.0509	81.3265	76.5601	76.8479	192.813	76.7618	69.0539
5.67	85.3748	83.5986	78.953	92.4906	80.537	75.6839	77.726	160.549	73.2527	68.9434
5.7	88.5248	84.2509	77.9702	90.7163	83.4697	73.0552	80.2511	134.342	72.9238	68.17
5.73	90.0455	84.3596	79.499	88.6091	86.2896	71.0837	82.1174	114.741	72.9238	70.7111
5.77	89.1766	83.7073	81.7922	86.7239	85.7256	71.3027	80.3609	99.9854	72.8141	77.7822
5.8	89.1766	83.7073	83.5396	86.9456	84.0337	74.041	77.1772	87.1019	73.472	81.7597
5.83	91.892	81.6418	83.9764	86.9456	82.4545	75.4648	75.75	78.9533	72.0464	79.329
5.87	92.1092	78.8153	81.683	84.7277	83.9209	73.2743	78.275	74.3284	72.0464	72.3684
5.9	89.9369	77.9456	80.9186	87.0565	86.064	69.9884	82.0076	71.0249	73.3624	68.2805
5.93	84.6145	78.924	80.045	90.7163	85.7256	70.317	84.862	70.8047	72.2658	71.0426
5.97	81.2473	80.5547	77.5334	93.3779	84.0337	74.9172	84.3131	71.9058	73.6914	75.5725
6	82.8766	80.8808	74.9125	94.3759	81.7777	77.7649	78.275	74.6587	72.0464	77.3402
6.03	85.7008	78.7067	75.6769	91.4926	83.2441	76.2314	73.1153	75.5396	73.1431	74.3572
6.07	89.068	72.5101	79.2806	88.9418	85.6128	74.3695	66.5282	73.5576	77.5295	71.7055
6.1	89.611	80.9896	83.1028	89.7181	84.4849	74.3695	76.8479	69.7034	79.942	71.2636
6.13	85.592	118.93	82.8842	86.0585	82.4545	72.8362	122.847	71.135	75.3362	71.2636
6.17	84.8317	179.916	79.6082	101.141	80.7626	74.8076	191.241	73.2272	75.0073	72.037
6.2	107.642	249.6	73.1653	156.923	80.6498	105.914	264.796	70.144	98.1455	66.7337
6.23	157.172	300.368	77.861	240.431	106.255	171.083	313.539	68.8225	144.641	78.1138
6.27	221.801	328.307	112.806	331.037	170.21	252.462	333.739	89.5244	206.27	121.093
6.3	279.26	344.831	171.775	391.366	258.079	318.946	344.717	137.095	258.578	186.943
6.33	310.326	355.919	242.538	417.65	344.933	351.585	351.963	198.539	290.927	261.852
6.37	327.922	365.051	299.104	432.51	401.67	364.29	358.879	247.321	309.789	312.786
6.4	340.848	372.661	328.698	445.264	427.726	370.971	366.015	267.692	315.272	336.872
6.43	352.144	379.183	346.935	456.354	441.713	377.324	373.261	274.74	316.917	348.473
6.47	364.744	385.488	361.022	464.893	451.752	383.238	378.64	275.951	319.768	354.329
6.5	375.932	393.533	375.546	473.543	459.647	389.701	383.032	276.061	324.703	360.627
6.53	384.621	402.339	386.466	481.75	470.701	395.287	388.96	276.612	335.23	368.471
6.57	390.704	408.318	393.564	489.845	482.658	399.12	394.01	278.373	343.454	375.984
6.6	393.311	412.558	398.806	496.499	492.02	400.873	397.742	281.347	346.196	382.061
6.63	395.157	415.928	406.231	500.603	500.142	400.982	399.938	284.76	349.815	386.701
6.67	398.633	419.189	416.169	503.153	504.992	399.668	401.914	287.073	350.692	390.569
6.7	403.63	423.32	422.393	504.484	508.601	402.296	404.988	288.724	354.091	395.43
6.73	410.581	424.842	425.342	505.593	513.339	407.663	405.427	291.808	362.426	402.17
6.77	416.773	425.494	430.037	509.475	519.091	409.854	403.89	294.01	364.509	410.456
6.8	420.791	428.321	437.354	516.351	526.31	412.154	403.451	293.129	365.825	416.091
6.83	425.028	433.43	443.032	522.006	530.484	414.125	407.184	290.817	364.948	417.859
6.87	429.916	440.496	447.728	524.557	532.289	416.316	413.551	288.835	363.522	419.516
6.9	432.522	443.649	449.803	524.224	533.755	419.711	416.954	291.477	366.812	419.958
6.93	432.74	441.801	451.113	523.781	536.8	419.164	417.174	295.882	370.979	423.051
6.97	431.436	439.627	452.97	525.223	539.959	417.959	414.649	298.305	373.501	425.151
7	431.436	438.866	453.843	527.33	541.425	418.945	412.124	298.195	375.914	425.151
7.03	433.283	441.366	454.389	529.437	540.635	419.492	411.026	295.001	378.436	428.134
7.07	434.695	442.997	457.775	530.546	540.072	420.587	412.014	294.01	379.204	430.786
7.1	435.347	442.562	461.16	529.991	539.282	422.669	413.99	295.442	378.436	432.001
7.13	438.388	443.214	462.58	527.33	535.334	423.873	415.966	297.754	375.914	431.227
7.17	442.298	445.388	464.654	522.45	533.078	425.626	417.833	301.057	376.243	429.128
7.2	444.145	447.454	465.637	518.014	533.529	426.611	417.174	302.929	379.423	429.128
7.23	442.95	447.562	465.637	513.134	535.109	426.94	416.625	302.709	382.493	431.669
7.27	438.931	446.149	464.654	510.029	531.612	427.378	416.296	300.727	381.068	431.669
7.3	435.238	445.932	463.016	507.479	520.783	424.64	414.539	298.525	378.655	431.559
7.33	435.021	447.889	464.764	501.712	505.217	423.107	414.21	297.313	379.423	433.548
7.37	437.845	446.801	465.965	492.84	488.862	422.778	413.99	297.313	383.371	436.199
7.4	440.56	443.866	464.982	478.977	468.897	423.764	413.88	298.525	389.512	437.636
7.43	443.384	438.539	462.58	460.79	440.134	424.969	413.441	299.956	387.647	433.548
7.47	445.557	433.756	460.505	438.166	401.557	423.654	410.258	301.498	381.945	426.476
7.5	445.557	432.886	460.723	407.114	351.588	420.587	406.305	302.269	378.655	420.842
7.53	444.362	429.516	458.757	365.194	293.723	417.959	403.122	300.727	379.642	418.301
7.57	442.407	424.516	455.045	314.402	236.535	414.783	400.926	300.287	381.835	415.87
7.6	440.669	419.298	452.424	263.055	189.499	411.387	397.633	302.489	380.629	411.782
7.63	439.257	413.753	449.585	216.81	157.352	409.416	393.9	303.7	379.204	406.037
7.67	436.976	407.883	447.728	180.878	137.725	406.349	389.07	305.132	379.971	397.087
7.7	435.781	397.773	444.452	156.923	125.092	401.968	383.8	303.59	381.945	386.923
7.73	436.324	380.705	439.32	142.285	117.422	394.629	375.676	299.956	382.274	375.984
7.77	435.238	360.376	433.532	135.964	114.489	383.348	362.392	299.406	380.629	363.941
7.8	431.328	334.612	423.594	132.969	115.053	369.986	345.925	300.066	379.094	348.694
7.83	428.395	303.086	410.272	131.749	116.068	353.118	325.505	301.057	378.984	327.591
7.87	428.721	268.081	391.926	133.191	116.519	331.87	301.683	301.388	376.462	301.185
7.9	431.436	232.532	370.304	135.852	117.083	306.021	274.676	299.296	371.418	269.697
7.93	431.219	201.876	345.733	135.298	118.662	274.149	244.596	297.313	368.238	233.899
7.97	426.766	177.307	314.829	133.302	120.58	237.128	212.32	296.763	365.496	197.218
8	420.14	158.935	281.85	131.084	122.046	199.56	182.678	295.882	361.219	164.845
8.03	412.645	145.238	248.871	130.086	121.821	167.578	157.977	296.102	356.614	138.771
8.07	405.042	134.801	216.766	130.973	119.565	143.044	143.376	298.305	348.608	120.319
8.1	396.569	125.996	190.994	133.191	118.211	126.614	135.033	299.956	340.603	107.282
8.13	387.011	119.256	171.01	136.074	118.324	115.662	129.214	297.644	332.05	101.095
8.17	371.261	116.973	155.394	137.738	119.79	108.98	124.493	292.468	319.22	99.1061
8.2	350.949	117.19	144.693	136.074	122.272	105.475	119.883	286.963	303.648	98.2222
8.23	329.117	117.516	135.41	132.637	123.174	103.832	117.577	286.852	281.935	98.2222
8.27	303.808	118.712	127.985	130.862	123.513	105.147	115.272	289.605	256.275	95.1286
8.3	276.111	119.256	124.818	131.86	123.287	108.104	113.735	289.716	229.189	92.2559
8.33	244.828	119.473	124.272	134.411	122.272	109.418	115.711	287.844	202.432	91.0405
8.37	214.197	119.038	125.364	135.964	121.482	107.885	119.883	283.329	178.417	91.814
8.4	190.193	117.625	126.893	138.403	119.903	106.023	122.078	278.373	157.91	94.0237
8.43	172.596	117.408	127.985	138.958	118.888	105.695	122.517	274.85	141.9	97.1173
8.47	160.322	117.082	127.548	135.964	118.098	108.323	120.761	271.546	135.649	99.6584
8.5	150.003	115.994	126.674	133.524	117.986	110.185	120.322	268.353	133.017	101.316
8.53	142.183	114.907	126.893	131.638	118.775	111.061	122.737	265.6	130.386	101.647
8.57	139.685	115.234	127.985	131.971	119.452	111.5	123.945	259.433	126.438	98.5536
8.6	139.793	116.429	128.422	132.304	120.129	110.185	125.042	249.743	118.871	95.1286
8.63	140.988	117.082	128.531	130.197	120.129	110.076	126.25	238.732	118.433	92.2559
8.67	137.838	117.843	127.766	129.864	119.678	108.761	125.372	224.967	122.271	90.9301
8.7	132.95	117.625	127.22	129.864	117.986	107.995	123.945	212.194	127.315	91.814
8.73	131.104	116.429	127.876	131.195	116.97	108.323	121.42	198.649	128.96	93.8027
8.77	131.755	114.581	127.876	132.637	116.858	108.542	119.443	183.784	124.903	96.3439
8.8	133.385	111.863	127.985	131.971	117.422	109.418	119.773	171.341	121.722	96.4544
8.83	133.71	112.19	127.548	131.638	118.098	108.871	120.98	157.246	122.161	96.6754
8.87	134.688	113.929	126.456	129.753	117.873	108.433	122.298	143.151	123.806	97.4488
8.9	135.123	113.82	125.91	127.202	118.324	109.747	121.639	131.809	124.135	98.3327
8.93	135.448	114.038	125.91	126.537	117.873	109.638	119.004	123.991	121.613	99.2166
8.97	134.036	112.407	126.784	126.87	116.519	108.323	118.016	117.604	120.735	98.1116
9	132.516	112.516	126.237	128.311	115.504	106.79	119.114	111.548	123.477	94.9076
9.03	132.19	112.951	124.709	129.42	115.843	106.133	120.871	107.804	125.67	91.3721
9.07	131.647	111.863	124.272	131.638	116.406	108.104	120.871	107.033	126.438	89.9357
9.1	132.081	112.298	125.255	133.745	116.294	108.542	119.224	108.024	125.122	90.7091
9.13	133.71	111.537	124.927	133.856	114.827	107.776	118.785	108.024	122.38	94.3552
9.17	133.819	112.407	123.507	132.193	113.587	108.871	119.224	106.592	118.762	95.902
9.2	132.081	112.733	122.415	128.755	114.94	108.652	118.456	105.161	115.691	97.0068
9.23	130.343	111.755	121.651	127.202	115.617	108.104	117.138	103.619	114.485	98.0012
9.27	128.388	111.103	122.634	127.202	114.489	104.709	115.382	102.628	115.91	99.2166
9.3	127.845	109.581	121.979	127.424	113.699	101.313	113.954	102.848	119.2	99.769
9.33	128.062	108.493	122.306	126.87	113.699	100.547	114.284	105.381	121.503	97.0068
9.37	127.736	107.515	124.163	124.984	114.602	102.19	114.503	107.473	122.38	95.018
9.4	128.714	108.385	124.818	123.432	115.955	102.628	114.723	108.795	122.49	93.0293
9.43	128.497	110.341	124.381	122.988	114.827	102.737	114.723	110.887	123.587	93.2503
9.47	126.433	111.428	122.525	124.541	113.361	103.832	115.052	111.658	123.587	94.6866
9.5	124.912	110.885	120.45	126.648	112.797	103.832	114.833	110.336	120.955	94.1342
9.53	124.695	109.689	119.139	125.871	112.684	104.49	114.613	107.363	116.13	92.8084
9.57	126.542	108.602	117.938	123.21	112.12	102.737	114.394	105.491	111.743	91.593
9.6	127.845	108.385	117.065	123.432	111.105	102.299	113.296	106.592	111.963	94.1342
9.63	126.65		117.829	127.091	111.105	101.971		107.694	113.608	96.6754
9.67	125.673		119.358	131.195	111.218	101.532		107.804	115.143	97.2278
9.7	125.564		121.323	132.193	112.346	99.78		107.033	114.375	95.46
9.73	126.216		122.634	126.981	113.022	99.0133		106.482	114.265	93.2503
9.77	126.868		123.398	122.434	110.992	100.547		107.694	114.156	95.1286
9.8	125.781		123.289	119.439	109.075	102.19		107.363	113.498	96.123
9.83	126.433		122.088	118.441	108.172	104.271		105.491	114.375	97.2278
9.87			119.467	121.546	109.075			103.729	115.581	97.6698
9.9			116.082	123.21	112.233			102.628	116.13	96.2334
9.93			117.065	125.65	114.489			102.959	114.156	95.7914
9.97			119.576	126.426	115.166			103.069	110.866	95.46
10			122.088	124.984	114.263			103.179	112.401	95.7914
10.03			122.962					103.509
10.07			120.559					104.831
10.1			118.157					104.831
10.13			117.174					102.959
10.17			117.283					101.307
10.2			118.157					100.756
10.23			117.829					102.959
10.27			116.846					104.28
10.3			117.501					104.72
10.33			117.72					104.61
10.37			117.829					103.399
10.4			117.174					101.747
10.43			117.611					100.426
10.47			118.812					100.426
10.5

## Sheet: AKG(5mM)+ AcAc SKM
Time	AKG+AcAc_WT					AKG+AcAc_KO
0	7.17216	6.87396	9.1974	15.2066	5.41608	1.31544	8.03916	7.50072	8.1204	5.7342
0.03	4.7814	7.4196	3.17532	11.7656	5.7546	0.87696	5.83668	6.39768	5.92572	4.08012
0.07	0.10872	-28.6962	0.54744	5.66088	8.0112	4.6038	-60.8992	8.05224	5.15748	2.20548
0.1	0.978	-72.668	-0.98544	4.77288	9.8166	15.7847	-135.123	10.5892	11.4124	3.639
0.13	-32.3833	-98.2001	-37.7749	-9.98976	-0.56412	-19.7308	-174.108	-32.9808	-3.51156	0.22056
0.17	-76.6116	-92.9628	-79.9295	-70.4832	-76.6146	-83.4175	-155.827	-90.5594	-54.5382	-37.934
0.2	-106.496	-51.2822	-105.222	-128.202	-153.116	-127.593	-77.1976	-124.312	-105.565	-78.9557
0.23	-103.453	-23.4589	-99.857	-148.847	-185.613	-131.977	-30.3944	-115.709	-128.39	-101.121
0.27	-59.8765	-11.2385	-57.155	-114.993	-158.532	-77.6078	-10.3518	-57.6889	-102.383	-90.0932
0.3	-30.4273	-5.892	-25.5118	-51.2807	-75.9377	-29.4866	-2.09232	-17.8692	-55.1965	-51.0565
0.33	-15.9743	-3.81888	-9.08784	-18.5365	-30.014	-11.6192	3.08352	-2.64732	-28.7506	-27.3478
0.37	-7.82412	-1.5276	-3.17532	-4.66188	-8.68824	-3.06924	6.38724	0.33096	-12.8389	-15.6588
0.4	-0.21732	1.4184	-6.67908	0.888	1.12836	0.43848	7.81884	0.44124	-5.26728	-8.71164
0.43	2.06472	5.34648	-7.99296	3.88488	1.57968	1.64424	7.7088	1.54428	-3.0726	-2.97732
0.47	-1.08672	9.16536	-1.75188	6.32688	1.46688	3.72696	7.26828	3.08856	-0.9876	1.87464
0.5	-3.6948	8.29248	4.9272	7.88076	-0.33852	4.275	7.37832	5.07396	0.54864	6.17532
0.53	-0.8694	6.21936	7.77396	8.87976	-1.35396	5.7	10.2416	5.84616	3.51156	8.16024
0.57	7.38948	4.58268	6.46008	6.10488	0.56412	8.11152	11.7834	6.06672	2.52384	6.17532
0.6	12.0623	4.91004	4.4892	3.21888	2.031	9.20772	12.0036	7.16976	-0.65844	4.96224
0.63	9.01956	7.74684	4.0512	4.77288	3.8364	9.53652	8.36952	6.39768	-3.62124	4.7418
0.67	4.99872	7.63776	5.03664	6.99288	5.19036	9.31728	3.19368	3.64008	-3.40176	3.85956
0.7	2.8254	6.21936	5.91264	8.32476	5.07756	3.61728	0.99108	-0.77208	2.41416	5.1828
0.73	2.17332	4.91004	7.00752	6.99288	5.19036	-0.65772	-0.11016	-0.11028	7.68144	4.1904
0.77	2.8254	7.3104	5.80308	5.54988	4.73904	-0.21924	1.2114	3.97092	11.4124	2.0952
0.8	1.19532	11.2385	2.40888	8.65776	3.61068	1.53456	3.74424	8.05224	10.0956	2.42604
0.83	1.8474	11.0202	0.657	9.87876	4.73904	3.1788	7.81884	8.49336	7.46196	2.97732
0.87	4.56408	7.20132	2.40888	9.54576	6.65724	2.63076	9.3606	5.07396	8.55936	4.63152
0.9	8.69352	1.74576	6.56952	8.21376	8.34972	3.50772	8.81004	7.28004	8.23008	4.41096
0.93	8.69352	0.7638	8.21196	8.43576	6.54444	6.13848	9.58092	10.0376	6.47436	2.53632
0.97	7.71552	5.01912	9.63528	10.5448	4.40052	9.42696	11.0125	8.9346	3.40176	2.75688
1	6.6288	7.52868	11.3872	10.5448	4.73904	9.975	12.9948	5.40492	1.53624	2.6466
1.03	3.91212	9.6018	11.9347	7.54776	5.52888	8.00196	10.0213	0.33096	2.085	2.6466
1.07	1.30404	8.61984	12.3726	3.88488	5.41608	6.57696	5.83668	0.44124	4.16988	3.0876
1.1	-0.76068	6.11028	11.2777	3.10788	4.85184	4.49424	3.52404	5.18424	7.1328	2.20548
1.13	2.60808	6.11028	7.77396	4.77288	5.30328	3.72696	3.30372	8.05224	8.33988	4.7418
1.17	10.1062	6.21936	5.80308	6.65988	8.0112	5.26152	5.72652	6.39768	7.35228	8.27052
1.2	14.5616	9.92916	5.25564	6.99288	10.945	5.7	7.37832	2.0958	5.37696	8.71164
1.23	11.9536	14.5118	5.91264	7.21476	8.91396	6.13848	8.25936	-0.99276	5.15748	11.1376
1.27	6.52008	14.73	8.86884	7.43676	6.20592	6.35772	8.81004	-0.22056	5.70624	12.3506
1.3	1.52136	8.29248	10.4017	8.32476	5.30328	6.24804	9.03024	0.88248	5.70624	11.9095
1.33	-1.41264	1.63668	10.6207	5.77188	6.20592	7.45392	7.81884	1.21332	2.85312	10.476
1.37	-1.73868	-1.85484	11.0587	0.444	7.8984	8.76924	8.47968	2.7576	1.75572	3.639
1.4	3.26004	1.4184	11.6062	-0.555	5.64168	8.11152	8.03916	6.61824	3.73104	-2.86716
1.43	9.67152	7.4196	9.96384	3.21888	1.57968	7.89228	8.03916	10.3686	3.84072	-1.76436
1.47	13.801	9.16536	6.13152	8.43576	0.22572	7.45392	7.7088	8.2728	5.92572	3.639
1.5	12.3882	7.63776	2.62776	10.6558	1.8054	4.93272	3.8544	4.52244	8.33988	8.60136
1.53	8.91084	5.23728	2.95632	9.54576	7.6728	3.1788	0.88104	4.0812	9.43716	10.2554
1.57	7.28076	5.56464	7.11696	6.43788	13.9915	5.04228	2.8632	5.5152	9.21768	5.62392
1.6	6.84612	6.98316	10.5113	4.43988	15.007	8.55	6.16704	5.18424	4.38936	0.88224
1.63	6.95484	8.94708	11.4967	3.10788	9.25248	8.00196	7.81884	3.97092	1.64604	0.5514
1.67	5.97684	9.92916	11.1683	3.32988	2.48232	3.1788	9.25044	3.86064	2.41416	0.66168
1.7	6.6288	7.4196	9.30684	3.88488	-1.12836	-1.53456	7.7088	6.28728	5.48676	1.76436
1.73	5.7594	6.87396	6.46008	3.44088	-0.1128	0.43848	7.15812	7.94184	7.46196	3.85956
1.77	4.45548	7.63776	2.40888	4.10688	3.38508	8.2212	7.81884	6.72852	6.25488	4.30068
1.8	4.7814	8.0742	0.76644	5.10588	5.30328	12.0577	6.05688	6.39768	5.70624	7.93968
1.83	3.47736	7.74684	4.81764	8.32476	11.3963	9.86544	5.5062	7.611	5.37696	9.70404
1.87	4.23804	6.43752	8.43096	10.6558	14.5556	3.9462	6.82776	7.611	6.47436	7.60884
1.9	5.32476	7.63776	10.1828	10.2118	12.5246	-0.65772	9.25044	7.16976	9.32748	5.29308
1.93	6.95484	9.16536	8.1024	8.43576	8.12412	-0.43848	12.5543	4.8534	10.0956	1.10268
1.97	10.9756	9.81996	4.16076	6.99288	1.57968	2.63076	10.0213	2.31636	9.108	0.66168
2	10.2149	7.20132	5.47464	7.65876	-0.1128	7.78272	5.5062	4.0812	7.68144	4.41096
2.03	6.41148	5.892	21.6794	9.87876	-1.12836	11.0712	3.63408	9.92736	4.60884	8.27052
2.07	5.54208	6.76488	22.227	9.76776	2.031	12.4962	5.83668	27.1348	5.26728	15.328
2.1	14.3443	18.1124	-1.53288	23.5314	20.5358	20.827	24.668	17.0971	57.8302	20.2903
2.13	-3.04272	15.9302	-37.1179	5.21688	-18.392	-6.24804	22.5756	-5.5152	-17.4479	-29.443
2.17	-35.9694	-12.9842	-70.6226	-52.0577	-77.4044	-42.7501	-6.7176	-25.7008	-97.225	-102.885
2.2	-70.0914	-48.7727	-70.8416	-101.007	-120.733	-66.5366	-35.7906	-33.0912	-159.993	-159.786
2.23	-86.5004	-76.4869	-52.6658	-122.874	-124.795	-66.4271	-53.9612	-7.39032	-181.721	-168.828
2.27	-61.7239	-67.2125	-31.4243	-82.6928	-61.4948	-27.4039	-34.2488	13.2365	-76.156	-111.817
2.3	-34.6654	-36.8796	-9.85428	-26.3063	-13.8786	-2.74044	-3.08352	22.7226	-42.9062	-55.5778
2.33	-11.0843	-15.1664	7.44552	2.109	11.3963	6.7962	12.8846	25.2596	-18.9841	-18.6361
2.37	4.45548	0.32736	18.3947	15.4286	23.2439	12.277	21.3642	21.9505	-2.74332	3.74928
2.4	10.4322	8.61984	25.1832	22.4214	28.0958	17.8674	23.4566	18.9722	10.0956	17.2026
2.43	14.6704	14.6209	29.125	30.0803	25.2749	22.9097	22.906	19.634	19.0938	24.8114
2.47	18.365	20.0765	31.9718	36.518	25.3878	26.0885	24.0072	19.1929	20.1912	30.6559
2.5	23.7985	23.4589	32.6287	39.626	27.306	25.4309	26.9806	17.7589	19.5328	30.9868
2.53	30.21	29.3509	32.7383	36.74	27.0803	23.0192	28.0819	17.2074	19.6426	25.6937
2.57	31.9487	33.9336	34.0522	33.5212	27.4188	20.7174	26.9806	19.1929	20.0814	21.6136
2.6	33.47	35.352	37.1179	33.6322	23.5824	21.1558	25.1084	21.8401	23.9221	19.1875
2.63	32.818	32.406	38.2128	33.0772	20.7616	25.102	27.0907	22.6123	25.678	19.1875
2.67	33.3613	30.6602	36.1325	32.6332	21.1001	28.8289	30.3944	19.8547	29.2992	21.5033
2.7	36.7301	32.6243	30.001	30.4132	22.2284	28.5001	30.7249	15.2219	32.5912	26.1348
2.73	34.5568	34.1518	24.4168	27.8603	23.9209	25.2116	27.4211	14.5601	30.9452	31.4279
2.77	31.0793	34.0427	27.0446	27.1943	24.8236	24.7732	23.2363	18.9722	29.9576	29.8841
2.8	26.6239	31.5331	31.7528	30.5242	25.2749	25.102	23.6768	21.5093	28.9699	22.7162
2.83	26.5152	31.5331	33.2857	33.6322	25.6134	24.3347	26.43	22.2814	27.7628	18.0848
2.87	33.3613	32.9516	31.4243	35.963	26.8546	23.5674	29.8439	21.068	27.4337	17.8643
2.9	35.426	33.3881	25.8402	33.4102	28.2086	21.8135	29.8439	22.0608	26.4461	22.8265
2.93	33.0354	33.9336	22.3364	28.4153	29.4498	25.102	26.3198	25.7008	25.678	24.9217
2.97	26.7325	33.7153	25.7308	28.3043	31.1423	29.4866	23.6768	27.6863	27.9823	25.5834
3	22.0598	33.3881	29.782	29.0813	32.1578	30.1442	23.4566	25.3699	28.3116	29.1121
3.03	23.5812	31.315	33.8332	30.0803	32.1578	27.1847	26.43	21.399	27.2142	30.2149
3.07	25.2112	30.7693	34.3806	29.9693	31.5937	19.1827	30.3944	20.1856	26.885	26.5758
3.1	24.3419	31.9696	30.5484	30.4132	29.9011	14.4692	29.2932	18.862	25.4585	20.8416
3.13	23.1464	31.9696	27.7015	31.1902	28.2086	16.1135	26.7604	19.4135	25.4585	18.7464
3.17	26.5152	31.315	26.0592	30.9682	26.0647	20.9366	24.8882	19.3032	25.5682	20.4006
3.2	31.9487	29.3509	24.4168	30.8572	26.8546	25.65	25.8793	18.0899	26.7752	26.2451
3.23	34.0134	27.3869	22.446	29.3033	30.1268	27.4039	30.5046	20.5165	27.6532	28.8916
3.27	29.9926	25.532	23.9789	28.0823	32.2706	26.4174	30.1742	23.3844	25.8974	30.6559
3.3	25.2112	21.6041	26.7162	29.4143	32.045	25.5404	28.8528	24.1566	23.0443	29.8841
3.33	23.4725	20.0765	28.7965	30.4132	29.337	23.7866	28.4123	22.0608	18.9841	27.2375
3.37	26.2979	21.0584	28.2491	33.1882	29.1113	23.0192	28.5223	18.2002	19.6426	27.7889
3.4	28.4712	23.1316	27.3731	36.629	30.4654	24.9924	28.3021	17.3177	24.0319	29.7738
3.43	28.7972	27.0596	29.125	38.738	31.9321	29.5962	24.5579	18.0899	27.2142	34.736
3.47	27.0586	29.46	31.6433	41.1799	31.368	31.0212	22.6858	19.7444	27.5434	35.508
3.5	24.2332	32.7334	30.9864	38.627	31.0295	29.377	24.4477	21.9505	25.3487	32.1998
3.53	25.3199	34.0427	28.5775	33.6322	33.0605	26.4174	26.9806	21.7298	23.593	29.1121
3.57	27.0586	32.9516	29.344	31.6342	34.7531	23.677	26.6502	23.0536	23.3735	27.1272
3.6	26.9498	33.7153	30.6578	35.408	37.6867	22.3616	26.3198	23.8256	24.5806	27.3478
3.63	28.3626	33.2789	33.6142	39.9589	36.8969	20.9366	26.8705	21.9505	26.6656	29.2224
3.67	30.862	33.1698	33.7237	40.4029	33.7375	21.8135	27.5312	22.3916	28.2018	29.6635
3.7	31.514	32.406	34.1616	36.296	34.076	24.4442	29.5135	21.7298	28.8602	29.9944
3.73	30.9707	29.5692	31.9718	34.2982	39.2664	30.6924	30.0641	19.634	27.6532	31.3176
3.77	25.1026	27.6052	29.125	35.852	45.1338	33.2135	31.1653	19.5238	27.6532	31.6484
3.8	24.1244	26.514	31.3148	39.071	45.8108	30.9116	31.2755	18.9722	28.5311	33.9642
3.83	27.4932	26.1866	33.0667	42.2899	37.7995	27.2942	30.1742	21.2886	29.4089	34.736
3.87	32.2747	27.7142	34.4902	42.1789	29.9011	23.5674	29.4034	26.2523	29.4089	32.9717
3.9	37.5995	29.8964	33.2857	40.4029	29.2242	24.5539	27.8616	27.3553	27.2142	34.0745
3.93	38.0341	30.5512	30.1104	37.184	32.4964	27.0751	28.6325	26.2523	26.1169	35.2874
3.97	35.8607	31.6422	30.1104	35.519	35.43	29.0482	28.8528	22.8329	24.3611	36.5004
4	29.9926	32.406	31.6433	41.0689	36.4456	28.0616	31.1653	20.4062	23.9221	37.0518
4.03	27.8192	32.8424	32.5193	46.8408	40.6205	26.0885	34.6894	18.862	26.0071	32.8614
4.07	29.3406	35.2429	33.1762	48.3948	45.021	27.952	36.3413	12.2437	28.7506	29.9944
4.1	31.9487	36.1158	36.023	42.6229	43.8926	29.5962	36.5615	9.92736	26.6656	27.2375
4.13	31.2966	28.478	47.4102	34.1872	37.2354	24.7732	27.9718	17.8692	21.9469	25.6937
4.17	31.0793	21.8222	67.4473	40.5139	45.5851	20.0597	19.6022	40.9228	24.3611	32.4203
4.2	39.5555	27.7142	100.186	70.4832	78.6457	25.3212	26.5402	74.6758	41.5895	51.2771
4.23	58.3552	49.7548	137.523	119.433	131.114	45.3809	54.5119	105.892	73.8515	82.705
4.27	87.5872	85.4341	170.37	173.156	185.387	80.8963	96.91	130.82	109.625	119.316
4.3	117.145	120.022	198.181	217.776	224.654	119.7	136.445	147.587	140.241	154.493
4.33	143.878	148.064	220.518	252.185	255.006	152.585	169.262	158.727	166.577	180.076
4.37	168.545	172.832	240.664	282.044	283.102	176.92	198.335	170.309	191.268	201.359
4.4	188.975	194.436	259.278	307.351	308.602	191.17	223.333	182.884	210.8	223.193
4.43	205.71	213.094	274.607	327.886	333.426	203.227	240.293	196.341	224.627	244.807
4.47	221.25	232.298	285.228	344.646	350.69	219.999	250.094	207.592	235.162	264.546
4.5	235.594	250.41	294.316	359.52	360.958	236.222	260.556	215.865	245.147	279.432
4.53	249.613	263.94	306.141	376.28	370.774	247.512	274.432	225.902	258.535	290.57
4.57	262.87	277.688	316.981	392.264	378.673	256.72	288.197	234.837	272.471	303.803
4.6	273.194	289.363	327.273	403.919	389.166	267.133	298.219	240.352	283.225	317.697
4.63	282.322	299.51	337.675	414.13	398.306	277.766	305.817	242.779	290.578	330.709
4.67	289.385	309.003	345.23	422.011	406.768	288.18	313.746	246.198	292.882	341.516
4.7	296.666	315.55	354.098	427.117	416.924	296.51	324.538	254.03	296.832	347.03
4.73	307.316	323.188	361.106	430.225	424.484	304.622	332.908	260.427	304.185	352.654
4.77	318.943	331.589	363.405	430.558	426.627	311.856	337.753	263.516	310.659	358.498
4.8	328.615	340.318	368.004	433.222	423.581	317.118	341.167	264.398	316.036	367.1
4.83	332.31	348.501	369.427	433.999	419.18	322.16	342.599	266.715	321.523	378.237
4.87	333.614	353.084	367.785	431.557	414.216	326.106	347.885	271.458	324.815	386.397
4.9	335.352	356.903	366.471	428.56	404.737	328.737	353.832	275.98	328.656	389.706
4.93	337.091	361.376	364.719	420.124	388.489	330.272	358.126	278.627	330.631	389.595
4.97	336.439	366.068	367.019	409.468	365.81	333.56	360.549	282.268	332.167	386.177
5	334.374	368.905	369.756	390.044	338.052	337.835	359.999	285.687	336.556	383.971
5.03	334.592	367.596	366.033	362.739	305.782	340.685	355.483	285.135	335.349	383.089
5.07	334.157	364.977	355.522	330.661	264.146	342.987	349.977	283.26	328.656	379.671
5.1	330.897	363.777	339.646	292.366	214.498	342.658	344.801	279.179	322.401	374.378
5.13	321.443	365.195	319.827	250.077	165.641	343.097	341.938	278.517	320.206	364.563
5.17	308.511	365.523	300.009	205.678	126.939	341.562	342.048	283.26	320.864	351
5.2	299.383	362.249	278.877	164.831	102.792	338.493	338.855	286.128	320.316	335.451
5.23	291.559	352.975	253.584	130.2	90.042	335.314	330.595	288.003	313.183	315.933
5.27	278.518	338.027	224.569	106.335	81.128	333.78	315.618	285.135	300.673	293.106
5.3	258.741	324.388	194.787	93.7926	74.8093	332.355	300.311	281.606	288.932	265.979
5.33	234.616	312.058	166.757	85.3568	72.7783	330.162	283.902	282.709	274.995	234.22
5.37	210.6	296.892	141.574	82.3598	70.9729	324.462	265.291	282.378	258.864	203.344
5.4	189.41	273.76	121.099	80.806	70.7472	312.295	245.028	281.606	240.868	175.996
5.43	165.829	246.591	101.499	80.473	70.9729	301.443	222.783	278.959	217.385	151.405
5.47	143.334	219.75	85.2946	80.14	70.8601	291.906	199.326	274.326	192.804	132.328
5.5	123.557	192.472	75.0023	77.476	71.7628	280.178	173.998	270.134	167.455	115.456
5.53	107.474	166.176	71.0605	77.698	73.3424	266.366	147.788	264.509	144.301	100.569
5.57	98.128	142.718	72.8124	79.474	74.9221	247.622	122.019	258.111	126.963	90.2035
5.6	90.3038	125.478	74.3454	83.1368	75.2606	226.576	104.288	253.919	113.246	82.8152
5.63	84.5444	112.93	75.9877	83.1368	72.5526	205.968	94.0468	250.279	102.931	79.9481
5.67	80.6323	100.928	77.3016	81.361	70.5216	182.729	86.2278	246.309	92.8356	79.2864
5.7	78.459	89.3621	77.6302	82.8038	73.1167	159.71	79.6204	241.565	83.2886	77.4118
5.73	79.9804	82.9246	74.7833	85.0238	73.9066	136.8	71.4712	235.719	77.363	73.9933
5.77	81.719	80.1967	71.6081	86.3557	71.7628	115.535	65.0839	228.329	73.0834	72.4495
5.8	80.8496	75.7232	72.3745	85.4678	68.6034	99.4213	64.9738	219.174	71.2178	71.8981
5.83	80.415	70.2677	74.3454	82.9148	69.2804	89.0078	67.837	207.371	70.2302	72.4495
5.87	81.5017	66.4488	76.2067	80.584	75.8248	82.5406	70.8103	193.914	68.0356	72.4495
5.9	82.2624	66.3396	76.6447	80.917	78.8713	77.9368	73.2331	181.119	67.5966	75.6474
5.93	82.371	68.5218	76.6447	81.472	77.4044	72.5656	73.2331	167.772	68.255	81.7124
5.97	79.2197	71.6861	76.6447	82.6928	74.9221	67.5233	71.2508	155.087	68.9134	84.359
6	75.0902	73.4318	73.5788	86.2448	74.8093	64.3444	69.599	143.064	67.8161	77.4118
6.03	72.9168	72.2316	70.1846	83.1368	72.7783	63.5771	68.3876	130.6	70.2302	73.9933
6.07	73.5689	71.6861	68.9802	83.1368	70.9729	64.2348	69.599	117.363	68.0356	72.4495
6.1	74.3296	71.577	67.5568	81.361	70.7472	63.3578	71.9116	105.671	67.5966	71.8981
6.13	73.0255	73.2137	66.3524	82.8038	70.9729	62.3713	73.2331	95.8541	68.255	72.4495
6.17	71.1781	74.6321	66.8999	85.0238	70.8601	62.3713	73.6736	87.471	68.9134	72.4495
6.2	70.9608	72.9954	68.4328	86.3557	71.7628	65.2213	72.6824	80.5218	67.8161	75.6474
6.23	75.0902	69.5039	71.2795	85.4678	73.3424	68.6194	73.4533	72.58	70.2302	81.7124
6.27	80.5236	67.8672	72.703	82.9148	74.9221	66.7559	74.1142	67.7266	68.0356	84.359
6.3	82.8056	69.613	74.1264	80.584	75.2606	62.7001	74.004	67.506	67.5966	77.4118
6.33	80.089	72.559	77.4112	80.917	72.5526	61.7136	72.9028	67.7266	68.255	73.9933
6.37	76.1768	76.9235	78.1776	81.472	70.5216	64.3444	71.8015	68.1678	68.9134	72.4495
6.4	74.7642	76.3778	73.6884	82.6928	73.1167	70.5925	72.1319	66.403	67.8161	71.8981
6.43	77.6983	74.9594	66.7903	86.2448	73.9066	73.6618	74.1142	65.1896	70.2302	72.4495
6.47	81.6103	73.1045	66.1334	83.1368	71.7628	71.0309	75.2154	65.6308	68.0356	72.4495
6.5	81.5017	72.9954	69.8562	83.1368	68.6034	68.2906	73.6736	64.8587	67.5966	75.6474
6.53	76.6116	74.9594	74.0168	81.361	69.2804	63.6866	73.7837	63.9762	68.255	81.7124
6.57	73.6775	73.9775	75.6593	82.8038	75.8248	62.5906	74.6647	62.5423	68.9134	84.359
6.6	73.4602	73.1045	73.5788	85.0238	78.8713	64.454	76.4267	62.9836	67.8161	77.4118
6.63	78.459	71.0314	75.7687	86.3557	77.4044	67.8521	76.9774	64.3072	70.2302	73.9933
6.67	83.675	68.631	77.5206	85.4678	74.9221	70.0444	74.4445	65.4102	68.0356	72.4495
6.7	84.3271	67.9763	75.1118	82.9148	71.65	70.4828	70.1496	66.8441	67.5966	71.8981
6.73	81.9364	70.1585	73.9074	80.584	71.3114	68.2906	67.837	67.7266	68.255	72.4495
6.77	75.6336	73.7592	70.0752	80.917	75.0349	63.5771	69.4889	68.0575	68.9134	72.4495
6.8	72.9168	75.3959	69.3086	81.472	75.5992	65.6598	74.004	66.8441	67.8161	75.6474
6.83	72.9168	73.5409	69.0898	82.6928	75.4864	65.6598	76.0963	65.4102	70.2302	81.7124
6.87	74.3296	71.577	68.6518	86.2448	116.671	66.9751	74.7749	65.5205	68.0356	84.359
6.9	74.3296	71.3587	73.141	83.1368	216.191	68.729	72.6824	66.5132	67.5966	75.6474
6.93	74.6555	73.6501	76.2067	83.1368	356.219	66.5366	71.1407	65.7412	68.255	81.7124
6.97	77.155	74.3047	77.4112	81.361	486.543	66.2078	71.361	63.2041	68.9134	84.359
7	77.8069	71.6861	76.0973	82.8038	557.403	64.5636	71.361	61.4393	67.8161	83.0358
7.03	79.7629	70.8132	73.141	85.0238	583.919	63.6866	72.0217	62.3216	65.7311	74.4344
7.07	79.3283	71.7952	74.2358	86.3557	591.366	67.0848	73.3433	63.5351	64.3045	67.4872
7.1	72.0475	65.3576	68.9802	85.4678	597.684	64.7828	63.3218	57.6889	62.9878	64.5098
7.13	69.6568	73.6501	67.4473	88.4647	604.793	59.8501	67.837	49.1956	62.7683	64.951
7.17	98.78	119.259	102.704	90.9067	610.66	90.8713	118.715	69.0502	57.94	102.113
7.2	164.959	204.911	181.757	92.6826	617.205	167.054	215.074	124.643	73.5223	184.708
7.23	256.133	311.294	292.454	87.4657	620.59	272.505	328.833	201.305	122.574	295.091
7.27	338.612	392.582	390.888	76.2551	624.765	363.814	410.326	267.597	197.962	400.512
7.3	391.208	438.845	450.233	105.669	630.745	409.305	447.658	301.019	279.165	462.376
7.33	424.135	464.268	482.861	197.797	636.161	426.843	461.424	314.035	332.825	490.826
7.37	444.456	481.072	500.709	333.879	639.885	435.174	467.591	319.44	361.795	506.154
7.4	456.192	492.856	513.519	465.522	638.531	444.93	469.353	325.176	377.488	516.63
7.43	462.169	499.184	522.06	541.555	634.469	452.822	471.665	329.808	388.571	526.003
7.47	466.733	503.112	528.082	576.63	630.745	455.672	474.198	333.449	397.569	532.951
7.5	471.84	507.913	534.98	593.946	630.407	452.384	477.282	333.559	402.178	538.133
7.53	478.687	513.259	541.111	605.267	632.212	447.889	481.797	333.338	403.385	542.544
7.57	487.38	519.806	547.352	611.261	632.438	447.999	486.752	334.552	404.812	545.411
7.6	492.27	524.825	553.594	614.924	631.76	452.164	491.378	336.427	407.665	547.617
7.63	493.357	527.444	557.535	619.364	629.617	457.316	495.122	337.861	413.261	550.594
7.67	493.357	530.281	561.696	622.25	625.103	457.755	495.232	336.978	418.089	552.579
7.7	492.161	531.917	563.886	625.136	617.318	457.864	492.919	336.758	421.272	553.461
7.73	494.661	533.117	564.105	626.69	609.532	458.851	491.488	336.537	420.833	553.572
7.77	497.269	533.117	565.747	628.133	601.859	459.289	491.157	337.089	418.858	552.579
7.8	500.094	532.136	567.28	630.02	592.945	459.509	490.827	337.089	418.418	553.792
7.83	503.898	530.608	569.47	630.797	584.144	457.974	490.387	336.978	420.284	554.233
7.87	504.767	531.917	570.893	630.908	572.974	456.659	489.506	338.412	425.003	552.028
7.9	503.789	533.772	570.127	630.464	560.562	456.33	486.532	339.626	427.088	551.807
7.93	500.855	532.681	569.689	629.021	546.119	455.563	484.22	339.626	425.551	553.02
7.97	497.704	529.626	570.674	625.58	528.63	454.357	482.788	338.412	421.711	555.226
8	496.834	524.389	571.879	620.252	508.094	453.918	481.026	336.096	419.406	555.557
8.03	497.269	519.042	571.331	613.037	485.414	452.493	480.255	333.669	419.845	550.925
8.07	499.007	517.296	569.032	606.155	457.318	449.863	477.392	332.787	420.503	545.191
8.1	500.094	515.878	565.966	600.051	423.468	445.368	472.767	331.353	420.394	540.67
8.13	497.921	512.495	562.681	591.06	387.361	440.984	469.022	332.346	418.638	537.472
8.17	493.031	506.931	560.054	581.292	349.449	438.134	465.498	333.669	417.65	532.951
8.2	486.076	497.875	557.097	570.414	311.536	434.845	463.846	332.456	416.773	527.878
8.23	483.142	489.255	551.951	558.649	274.526	431.337	461.203	330.139	414.797	521.262
8.27	479.773	481.508	546.477	544.663	239.661	426.514	454.045	327.051	414.139	513.101
8.3	472.71	475.18	542.973	524.683	208.067	422.788	443.914	327.161	414.249	505.713
8.33	465.32	467.76	539.798	499.82	180.648	419.938	433.342	325.838	413.151	499.207
8.37	459.452	457.394	535.199	473.403	156.84	415.882	428.496	322.749	409.31	492.48
8.4	459.343	442.555	527.425	444.877	139.351	409.524	426.074	321.315	403.165	484.871
8.43	458.691	423.897	517.242	414.13	130.888	399.439	421.338	321.536	399.215	472.631
8.47	451.954	403.603	509.578	379.61	127.616	388.368	413.74	322.639	397.13	460.391
8.5	441.739	382.326	503.446	340.428	127.277	379.709	400.414	319.991	397.13	450.687
8.53	429.568	360.94	494.468	298.804	127.277	372.145	385.988	314.587	393.948	438.557
8.57	417.397	338.79	482.204	257.513	126.6	362.389	370.681	310.505	390.217	422.567
8.6	405.661	314.131	466.657	222.993	126.826	350.989	356.585	309.071	386.925	401.284
8.63	391.86	285.871	449.685	195.91	125.698	338.603	343.81	307.968	382.316	377.906
8.67	376.646	257.393	433.042	174.71	124.795	326.545	327.952	305.542	380.341	354.418
8.7	360.455	230.661	413.224	157.394	126.149	314.707	310.442	303.666	373.757	330.82
8.73	343.285	207.53	391.983	144.74	128.631	299.36	290.289	302.343	366.295	305.126
8.77	324.703	186.471	369.646	137.192	131.678	281.822	268.264	300.468	359.162	280.315
8.8	304.599	167.158	344.792	133.863	132.919	262.858	245.248	296.717	352.687	256.496
8.83	281.452	152.428	318.951	132.198	130.888	243.018	223.223	290.982	348.627	234.11
8.87	256.024	140.754	292.783	131.199	129.534	224.164	204.282	287.011	343.14	210.842
8.9	234.073	131.806	266.724	131.865	130.211	202.789	187.323	284.584	337.434	188.898
8.93	213.317	124.278	243.402	132.753	132.242	183.277	172.566	281.385	330.74	171.916
8.97	193.322	116.967	221.722	133.751	134.386	166.177	158.8	276.973	323.937	158.132
9	176.044	112.057	200.918	134.306	135.514	150.831	146.686	273.885	314.39	148.317
9.03	159.526	109.875	183.181	135.305	136.191	139.87	136.335	271.899	300.893	139.275
9.07	148.007	110.857	167.085	136.416	135.289	129.675	125.542	268.7	285.42	132.659
9.1	139.64	112.93	156.027	138.968	134.725	120.358	117.834	263.736	272.252	130.894
9.13	133.445	111.403	148.472	141.521	134.273	112.466	113.979	257.008	260.62	130.674
9.17	131.598	109.22	142.45	142.964	132.693	105.779	113.209	251.603	249.976	129.571
9.2	129.099	108.893	137.741	142.742	133.37	101.504	113.649	246.419	236.478	128.137
9.23	125.839	110.311	133.69	143.075	132.468	100.189	113.429	239.47	220.128	124.719
9.27	120.514	112.712	133.362	144.407	132.242	99.3118	113.209	232.079	206.85	120.198
9.3	116.493	115.331	134.566	144.518	133.822	98.5445	112.988	225.571	194.889	118.213
9.33	115.732	116.64	134.566	144.074	133.709	98.5445	114.09	219.505	184.464	117.882
9.37	116.819	117.076	133.909	141.632	135.401	98.8733	114.53	212.555	173.381	121.742
9.4	116.602	115.222	134.457	140.744	137.094	100.517	115.301	206.158	161.53	127.696
9.43	116.058	110.748	136.428	140.633	137.094	101.833	114.97	198.657	151.873	131.335
9.47	115.732	109.548	137.523	142.076	136.304	100.846	114.86	189.943	144.74	133.32
9.5	114.646	111.621	135.989	143.519	134.612	99.6406	115.411	182.994	137.936	131.997
9.53	114.211	114.785	133.909	141.854	133.032	98.2156	116.292	176.266	131.462	128.579
9.57	112.798	116.313	134.238	140.855	131.339	96.4618	116.953	168.434	126.634	127.807
9.6	112.581	116.858	137.084	139.967	129.083	97.229	117.834	157.624	123.452	127.476
9.63	113.776	115.549	140.369	141.965	129.76	98.5445	118.495	147.366	120.708	127.366
9.67	114.211	114.24	142.231	144.74	131.904	101.285	118.935	140.858	119.501	126.924
9.7	114.972	113.694	141.136	143.297	132.468	104.245	119.596	138.762	119.721	126.373
9.73	116.928	113.257	138.836	141.854	131.678	104.354	117.503	138.321	121.147	128.799
9.77	118.014	114.676	136.537	139.967	131.565	102.929	115.962	132.365	120.269	132.218
9.8	118.558	114.021	136.428	139.856	132.355	101.066	114.86	124.423	117.855	135.857
9.83	117.036	113.257	138.946	140.966	133.483	100.517	114.09	117.253	117.965	136.849
9.87	115.841	113.367	141.026	139.745	133.37	100.737	115.631	111.738	120.05	134.202
9.9	115.732	114.349	142.012	138.302	132.242	103.587	118.054	111.407	122.793	130.674
9.93	115.732	116.531	140.807	137.415	132.242	107.314	119.265	111.517	121.476	128.027
9.97	116.602	116.967	139.493	139.301	132.016	107.094	119.265	110.083	118.952	128.799
10	117.254	117.513	138.727	141.743	132.693	104.464	116.953	107.326	119.391	131.115
10.03		116.094	138.508	142.631	133.032		115.962	103.906	122.025	132.879
10.07		112.93	138.07	142.076	133.258		115.741	102.914	124.11	132.659
10.1		110.966	137.523	140.855	132.806		115.962	102.362	123.013	132.107
10.13		110.311	137.084	141.299	130.775		115.962	103.355	120.379	131.666
10.17		111.621	137.194	140.855	130.098		116.733	102.141	120.269	129.902
10.2		113.257	138.07	139.19			118.715	99.7147	120.928	127.366
10.23		114.676	138.836	138.08			118.935	97.6189	120.818	124.94
10.27		115.658	139.603	137.858			117.834	95.8541	118.733	124.168
10.3		115.003	138.617	139.967			115.191	97.9499	116.099	127.255
10.33		112.603	135.661	141.521			115.081	100.597	115.331	131.225
10.37		110.857	134.676	141.188			116.622	101.921	117.306	133.21
10.4		109.329	136.756	139.856			117.283	100.597	121.257	133.651
10.43		109.329	139.931	137.858			117.503	98.1704	122.245	130.784
10.47		111.184	140.588	137.636			116.733	97.0674	121.147	127.696
10.5		112.603	137.632	138.302			115.962	99.7147	118.843
10.53		114.13	134.676	140.078			116.182	102.031	116.977
10.57		113.257	133.581	143.63			116.072	103.906	117.416
10.6		111.403	134.457	144.518			116.072	106.774	118.843
10.63			136.208	142.853				104.789	118.952
10.67			136.756	138.746				102.031	119.391
10.7			137.413	136.304				99.3838	118.733
10.73			137.084	137.304				97.1777	116.648
10.77			135.223	137.747				98.391	116.429
10.8			134.457	137.304				98.9425	116.977
10.83			134.457	136.637				98.5014	117.855
10.87			135.333	137.415				99.825	118.843
10.9			135.771	139.745				101.811	116.868
10.93			134.676	139.745				103.686	115.441
10.97			133.362	139.19				103.686	113.795
11			133.471	139.523				102.031	113.575
