# Supplementary material for: The muscle specific MEF2Dα2 isoform promotes muscle ketolysis and running capacity in mice
Source: EMBO Rep. 2025 Sep 16;26(21):5216–38. doi: 10.1038/s44319-025-00578-3 (PMC12592725; doi:10.1038/s44319-025-00578-3)
Supplement: Supplementary file 14 — Figure EV5 Source Data [file 44319_2025_578_MOESM14_ESM.zip › Figure EV5/EV5A/EV5A_Liver keto genes RT-qPCR(Cohort 4).xlsx]

## Sheet: Sheet1
	ACAT1	ACAT1	ACAT1	HMGCS2	HMGCS2	HMGCS2	BDH1	BDH1	BDH1	HMGCL	HMGCL	HMGCL	HGRT	HGRT	HGRT	HGRT	MEF2D	MEF2D	MEF2D
Sample 1	19.5853	20.0111	19.5009	20.262	20.1558	20.129	23.0884	22.7438	23.0388	23.3948	23.3153	23.2067	22.5808	22.2568	22.4664	22.575	24.6199	24.7795	24.9519
Sample 2	20.8758	19.2786	19.2247	18.9526	18.9548	19.1725	22.1581	21.745	22.0955	23.2046	23.2196	23.0876	22.2016	21.7831	22.0973	21.9876	24.3158	24.2512	24.3806
Sample 3	20.1778	19.6247	19.4288	19.9672	19.7631	19.7171	22.6155	22.2577	23.1604	23.2155	23.3061	23.187	22.564	22.266	22.8078	22.4033	24.8833	25.0802	24.7676
Sample 4	Undetermined	18.396	18.9233	18.5222	18.5083	18.4684	21.6004	21.0496	22.218	22.1948	22.2625	22.1735	21.6298	21.6608	21.5328	21.8035	23.8534	23.8689	23.5649
Sample 5	19.1949	18.751	18.8529	18.8168	18.6508	18.7061	21.6318	21.2334	22.47	22.0536	22.1476	22.0069	21.6779	21.5904	21.968	21.7715	24.0318	24.1622	24.1183
Sample 6	18.9029	19.6113	19.2985	18.976	19.2473	19.1632	22.248	21.9676	22.3942	22.8294	22.8006	22.8048	22.0616	22.1283	22.027	22.008	24.5406	24.7662	24.5825
Sample 7	19.201	19.8111	19.4482	19.429	19.4008	19.4258	22.3589	22.3033	22.3401	23.3037	23.1337	23.1815	21.9945	22.0897	21.7896	21.9871	23.9241	23.7783	23.9461
Sample 8	19.9451	19.557	19.5101	19.279	19.3801	19.3016	22.1323	22.18	22.723	23.182	22.9328	23.111	22.2669	22.4153	22.2664	22.4836	24.2062	24.3704	24.9726
Sample 9	19.6594	19.4303	19.5102	19.2364	19.5625	19.2406	22.0938	22.0813	22.6049	23.0614	22.9757	23.1362	22.3424	22.494	21.9207	22.6109	24.2296	24.1726	24.8464
Sample 10	20.6663	20.2556	20.0522	22.9809	23.2625	23.0101	23.6405	23.7113	23.9005	24.3801	24.2273	24.2216	23.0394	23.1288	22.6521	22.9693	25.7666	26.2082	26.2574
S. No.	Sample	Description	Acat1_Ct1	Acat1_Ct2	Acat1_Ct3	Acat1_Av. Ct	Hgrt_ Ct1	Hgrt_ Ct2	Hgrt_ Ct3	Rpl30_Av Ct	dCt (Test-control)	ddCt	Fold change			S. No.	Sample	Description	HMGCS21_Ct1	HMGCS21_Ct2	HMGCS21_Ct3	HMGCS2_Av. Ct	Hgrt_ Ct1	Hgrt_ Ct2	Hgrt_ Ct3	Rpl30_Av Ct	dCt (Test-control)	ddCt	Fold change
1	4636	WT- Con	19.5853	20.0111	19.5009	19.6991	22.5808	22.2568	22.4664	22.4347	-2.73555	-0.0290163	1.02032	-2.70653		1	4636	WT- Con	20.262	20.1558	20.129	20.1822	22.5808	22.2568	22.4664	22.4347	-2.25243	0.570025	0.673605	-2.82246
2	4643	WT- Con	20.8758	19.2786	19.2247	19.793	22.2016	21.7831	22.0973	22.0273	-2.23431	0.47569	0.719123	-2.71		2	4643	WT- Con	18.9526	18.9548	19.1725	19.0266	22.2016	21.7831	22.0973	22.0273	-3.00069	-0.180692	1.13343	-2.82
3	4646	WT- Con	20.1778	19.6247	19.4288	19.7438	22.564	22.266	22.8078	22.5459	-2.80214	-0.0921385	1.06595	-2.71		3	4646	WT- Con	19.9672	19.7631	19.7171	19.8158	22.564	22.266	22.8078	22.5459	-2.73012	0.0898838	0.939598	-2.82
4	4623	WT- Con	Undetermined	18.396	18.9233	18.6596	21.6298	21.6608	21.5328	21.6078	-2.94816	-0.238159	1.17949	-2.71		4	4623	WT- Con	18.5222	18.5083	18.4684	18.4996	21.6298	21.6608	21.5328	21.6078	-3.10816	-0.288164	1.22109	-2.82
5	4544	WT- Con	19.1949	18.751	18.8529	18.933	21.6779	21.5904	21.968	21.7455	-2.81249	-0.102492	1.07363	-2.71		5	4544	WT- Con	18.8168	18.6508	18.7061	18.7246	21.6779	21.5904	21.968	21.7455	-3.02088	-0.200884	1.1494	-2.82
6	4594	EKO- Con	18.9029	19.6113	19.2985	19.2709	22.0616	22.1283	22.027	22.0723	-2.80135	-0.0913524	1.06537	-2.71		6	4594	EKO- Con	18.976	19.2473	19.1632	19.1289	22.0616	22.1283	22.027	22.0723	-2.94344	-0.123436	1.08933	-2.82
7	4597	EKO- Con	19.201	19.8111	19.4482	19.4868	21.9945	22.0897	21.7896	21.9579	-2.47114	0.238859	0.847415	-2.71		7	4597	EKO- Con	19.429	19.4008	19.4258	19.4185	21.9945	22.0897	21.7896	21.9579	-2.53943	0.280571	0.823265	-2.82
8	4612	EKO- Con	19.9451	19.557	19.5101	19.6707	22.2669	22.4153	22.2664	22.3162	-2.64549	0.0645137	0.956268	-2.71		8	4612	EKO- Con	19.279	19.3801	19.3016	19.3202	22.2669	22.4153	22.2664	22.3162	-2.99596	-0.175964	1.12972	-2.82
9	4618	EKO- Con	19.6594	19.4303	19.5102	19.5333	22.3424	22.494	21.9207	22.2524	-2.71907	-0.00907363	1.00631	-2.71		9	4618	EKO- Con	19.2364	19.5625	19.2406	19.3465	22.3424	22.494	21.9207	22.2524	-2.90588	-0.0858802	1.06134	-2.82
10	4641	EKO- Con	20.6663	20.2556	20.0522	20.3247	23.0394	23.1288	22.6521	22.9401	-2.61538	0.094615	0.936522	-2.71		10	4641	EKO- Con	22.9809	23.2625	23.0101	23.0845	23.0394	23.1288	22.6521	22.9401	0.144357	2.96436	0.128127	-2.82
S. No.	Sample	Description	BDH1_Ct1	BDH1_Ct2	BDH1_Ct3	BDH1_Av. Ct	Hgrt_ Ct1	Hgrt_ Ct2	Hgrt_ Ct3	Rpl30_Av Ct	dCt (Test-control)	ddCt	Fold change			S. No.	Sample	Description	HMGCL1_Ct1	HMGCL1_Ct2	HMGCL1_Ct3	BDH1_Av. Ct	Hgrt_ Ct1	Hgrt_ Ct2	Hgrt_ Ct3	Rpl30_Av Ct	dCt (Test-control)	ddCt	Fold change
1	4636	WT- Con	23.0884	22.7438	23.0388	22.957	22.5808	22.2568	22.4664	22.4347	0.522353	0.387494	0.764456	0.134859		1	4636	WT- Con	23.3948	23.3153	23.2067	23.3056	22.5808	22.2568	22.4664	22.4347	0.870926	0.144755	0.904533	0.72617
2	4643	WT- Con	22.1581	21.745	22.0955	21.9995	22.2016	21.7831	22.0973	22.0273	-0.0278043	-0.157804	1.11559	0.13		2	4643	WT- Con	23.2046	23.2196	23.0876	23.1706	22.2016	21.7831	22.0973	22.0273	1.14325	0.413249	0.75093	0.73
3	4646	WT- Con	22.6155	22.2577	23.1604	22.6778	22.564	22.266	22.8078	22.5459	0.131925	0.00192509	0.998667	0.13		3	4646	WT- Con	23.2155	23.3061	23.187	23.2362	22.564	22.266	22.8078	22.5459	0.690271	-0.0397294	1.02792	0.73
4	4623	WT- Con	21.6004	21.0496	22.218	21.6227	21.6298	21.6608	21.5328	21.6078	0.0148606	-0.115139	1.08308	0.13		4	4623	WT- Con	22.1948	22.2625	22.1735	22.2103	21.6298	21.6608	21.5328	21.6078	0.60248	-0.12752	1.09241	0.73
5	4544	WT- Con	21.6318	21.2334	22.47	21.7784	21.6779	21.5904	21.968	21.7455	0.0329597	-0.0970403	1.06958	0.13		5	4544	WT- Con	22.0536	22.1476	22.0069	22.0694	21.6779	21.5904	21.968	21.7455	0.323927	-0.406073	1.32507	0.73
6	4594	EKO- Con	22.248	21.9676	22.3942	22.2032	22.0616	22.1283	22.027	22.0723	0.13096	0.000959658	0.999335	0.13		6	4594	EKO- Con	22.8294	22.8006	22.8048	22.8116	22.0616	22.1283	22.027	22.0723	0.739318	0.00931831	0.993562	0.73
7	4597	EKO- Con	22.3589	22.3033	22.3401	22.3341	21.9945	22.0897	21.7896	21.9579	0.376177	0.246177	0.843128	0.13		7	4597	EKO- Con	23.3037	23.1337	23.1815	23.2063	21.9945	22.0897	21.7896	21.9579	1.24836	0.51836	0.698165	0.73
8	4612	EKO- Con	22.1323	22.18	22.723	22.3451	22.2669	22.4153	22.2664	22.3162	0.0289112	-0.101089	1.07258	0.13		8	4612	EKO- Con	23.182	22.9328	23.111	23.0753	22.2669	22.4153	22.2664	22.3162	0.759048	0.0290483	0.980067	0.73
9	4618	EKO- Con	22.0938	22.0813	22.6049	22.26	22.3424	22.494	21.9207	22.2524	0.00761001	-0.12239	1.08854	0.13		9	4618	EKO- Con	23.0614	22.9757	23.1362	23.0577	22.3424	22.494	21.9207	22.2524	0.805379	0.075379	0.949093	0.73
10	4641	EKO- Con	23.6405	23.7113	23.9005	23.7507	23.0394	23.1288	22.6521	22.9401	0.810642	0.680642	0.623887	0.13		10	4641	EKO- Con	24.3801	24.2273	24.2216	24.2763	23.0394	23.1288	22.6521	22.9401	1.33623	0.606232	0.65691	0.73
S. No.	Sample	Description	MEF2D1_Ct1	MEF2D1_Ct2	MEF2D1_Ct3	BDH1_Av. Ct	Hgrt_ Ct1	Hgrt_ Ct2	Hgrt_ Ct3	Rpl30_Av Ct	dCt (Test-control)	ddCt	Fold change
1	4636	WT- Con	24.6199	24.7795	24.9519	24.7838	22.5808	22.2568	22.4664	22.4347	2.34909	0.0460284	0.968599	2.30306
2	4643	WT- Con	24.3158	24.2512	24.3806	24.3159	22.2016	21.7831	22.0973	22.0273	2.28853	-0.0114743	1.00799	2.3
3	4646	WT- Con	24.8833	25.0802	24.7676	24.9104	22.564	22.266	22.8078	22.5459	2.36446	0.0644575	0.956305	2.3
4	4623	WT- Con	23.8534	23.8689	23.5649	23.7624	21.6298	21.6608	21.5328	21.6078	2.15459	-0.145407	1.10604	2.3
5	4544	WT- Con	24.0318	24.1622	24.1183	24.1041	21.6779	21.5904	21.968	21.7455	2.35865	0.0586539	0.96016	2.3
6	4594	EKO- Con	24.5406	24.7662	24.5825	24.6298	22.0616	22.1283	22.027	22.0723	2.55747	0.257473	0.836552	2.3
7	4597	EKO- Con	23.9241	23.7783	23.9461	23.8828	21.9945	22.0897	21.7896	21.9579	1.92488	-0.375124	1.29695	2.3
8	4612	EKO- Con	24.2062	24.3704	24.9726	24.5164	22.2669	22.4153	22.2664	22.3162	2.20019	-0.0998063	1.07163	2.3
9	4618	EKO- Con	24.2296	24.1726	24.8464	24.4162	22.3424	22.494	21.9207	22.2524	2.16387	-0.136129	1.09895	2.3
10	4641	EKO- Con	25.7666	26.2082	26.2574	26.0774	23.0394	23.1288	22.6521	22.9401	3.1373	0.837302	0.559689	2.3
